# Supplementary material for: Evidence for the stabilization of FeN4 sites by Pt particles during acidic oxygen reduction
Source: Nat Commun. 2025 Jul 11;16:6404. doi: 10.1038/s41467-025-61806-x (PMC12246215; doi:10.1038/s41467-025-61806-x)
Supplement: Supplementary file 3 — Supplementary Data 1 [file 41467_2025_61806_MOESM3_ESM.txt]

CONTCAR                                  
   1.00000000000000     
     9.9445629120000003    0.0000000000000000    0.0000000000000000
     0.0000000000000000   12.6397247313999994    0.0000000000000000
     0.0000000000000000    0.0000000000000000   15.0000000000000000
  C               N               Fe            
    42     4     1
Direct
  0.0008045337572137  0.3326382924846261  0.5000000000000000
  0.0023638428969096  0.6668595999685577  0.5000000000000000
  0.9987589965284679  0.9994970118526283  0.5000000000000000
  0.2491954772427836  0.3326382924846261  0.5000000000000000
  0.2476361471030895  0.6668595999685577  0.5000000000000000
  0.2512410034715322  0.9994970118526283  0.5000000000000000
  0.4980716428147540  0.3408246975726869  0.5000000000000000
  0.5017176007460660  0.9987603471670173  0.5000000000000000
  0.7519283571852463  0.3408246975726869  0.5000000000000000
  0.7482823992539340  0.9987603471670173  0.5000000000000000
  0.9987673305914123  0.1115963002467361  0.5000000000000000
  0.0023672963942404  0.4442481578913258  0.5000000000000000
  0.0007926667307175  0.7784637452736864  0.5000000000000000
  0.2512327174085842  0.1115963002467361  0.5000000000000000
  0.2476326976057590  0.4442481578913258  0.5000000000000000
  0.2492073242692782  0.7784637452736864  0.5000000000000000
  0.5017178733579825  0.1123713722098281  0.5000000000000000
  0.4980731328288329  0.7702954227361706  0.5000000000000000
  0.7482821266420175  0.1123713722098281  0.5000000000000000
  0.7519268671711672  0.7702954227361706  0.5000000000000000
  0.1250000000000000  0.1656675231242215  0.5000000000000000
  0.1250000000000000  0.5002191649963743  0.5000000000000000
  0.1250000000000000  0.8339555322608445  0.5000000000000000
  0.3765423219925390  0.1675619730298483  0.5000000000000000
  0.3690206558512452  0.4994238525691531  0.5000000000000000
  0.3755465609212953  0.8307617413436130  0.5000000000000000
  0.6250000240000020  0.1712682391921099  0.5000000000000000
  0.6250000240000020  0.8254052065310558  0.5000000000000000
  0.8734577260074652  0.1675619730298483  0.5000000000000000
  0.8809794161487535  0.4994238525691531  0.5000000000000000
  0.8744535110787034  0.8307617413436130  0.5000000000000000
  0.1250000000000000  0.2771383725694015  0.5000000000000000
  0.1250000000000000  0.6108872237127035  0.5000000000000000
  0.1250000000000000  0.9454215915104281  0.5000000000000000
  0.3755495631822381  0.2803532079793239  0.5000000000000000
  0.3690251167730644  0.6116923516127863  0.5000000000000000
  0.3765459465732477  0.9435408157708876  0.5000000000000000
  0.6250000240000020  0.2857139829067124  0.5000000000000000
  0.6250000240000020  0.9398577347429458  0.5000000000000000
  0.8744505808177667  0.2803532079793239  0.5000000000000000
  0.8809749072269373  0.6116923516127863  0.5000000000000000
  0.8734540534267521  0.9435408157708876  0.5000000000000000
  0.4920241964101943  0.6611617985151276  0.5000000000000000
  0.7579758035898058  0.6611617985151276  0.5000000000000000
  0.4920280871747322  0.4499581362551309  0.5000000000000000
  0.7579719128252678  0.4499581362551309  0.5000000000000000
  0.6250000240000020  0.5555585784949577  0.5000000000000000
 
  0.00000000E+00  0.00000000E+00  0.00000000E+00
  0.00000000E+00  0.00000000E+00  0.00000000E+00
  0.00000000E+00  0.00000000E+00  0.00000000E+00
  0.00000000E+00  0.00000000E+00  0.00000000E+00
  0.00000000E+00  0.00000000E+00  0.00000000E+00
  0.00000000E+00  0.00000000E+00  0.00000000E+00
  0.00000000E+00  0.00000000E+00  0.00000000E+00
  0.00000000E+00  0.00000000E+00  0.00000000E+00
  0.00000000E+00  0.00000000E+00  0.00000000E+00
  0.00000000E+00  0.00000000E+00  0.00000000E+00
  0.00000000E+00  0.00000000E+00  0.00000000E+00
  0.00000000E+00  0.00000000E+00  0.00000000E+00
  0.00000000E+00  0.00000000E+00  0.00000000E+00
  0.00000000E+00  0.00000000E+00  0.00000000E+00
  0.00000000E+00  0.00000000E+00  0.00000000E+00
  0.00000000E+00  0.00000000E+00  0.00000000E+00
  0.00000000E+00  0.00000000E+00  0.00000000E+00
  0.00000000E+00  0.00000000E+00  0.00000000E+00
  0.00000000E+00  0.00000000E+00  0.00000000E+00
  0.00000000E+00  0.00000000E+00  0.00000000E+00
  0.00000000E+00  0.00000000E+00  0.00000000E+00
  0.00000000E+00  0.00000000E+00  0.00000000E+00
  0.00000000E+00  0.00000000E+00  0.00000000E+00
  0.00000000E+00  0.00000000E+00  0.00000000E+00
  0.00000000E+00  0.00000000E+00  0.00000000E+00
  0.00000000E+00  0.00000000E+00  0.00000000E+00
  0.00000000E+00  0.00000000E+00  0.00000000E+00
  0.00000000E+00  0.00000000E+00  0.00000000E+00
  0.00000000E+00  0.00000000E+00  0.00000000E+00
  0.00000000E+00  0.00000000E+00  0.00000000E+00
  0.00000000E+00  0.00000000E+00  0.00000000E+00
  0.00000000E+00  0.00000000E+00  0.00000000E+00
  0.00000000E+00  0.00000000E+00  0.00000000E+00
  0.00000000E+00  0.00000000E+00  0.00000000E+00
  0.00000000E+00  0.00000000E+00  0.00000000E+00
  0.00000000E+00  0.00000000E+00  0.00000000E+00
  0.00000000E+00  0.00000000E+00  0.00000000E+00
  0.00000000E+00  0.00000000E+00  0.00000000E+00
  0.00000000E+00  0.00000000E+00  0.00000000E+00
  0.00000000E+00  0.00000000E+00  0.00000000E+00
  0.00000000E+00  0.00000000E+00  0.00000000E+00
  0.00000000E+00  0.00000000E+00  0.00000000E+00
  0.00000000E+00  0.00000000E+00  0.00000000E+00
  0.00000000E+00  0.00000000E+00  0.00000000E+00
  0.00000000E+00  0.00000000E+00  0.00000000E+00
  0.00000000E+00  0.00000000E+00  0.00000000E+00
  0.00000000E+00  0.00000000E+00  0.00000000E+00
