# Supplementary material for: Evidence for the stabilization of FeN4 sites by Pt particles during acidic oxygen reduction
Source: Nat Commun. 2025 Jul 11;16:6404. doi: 10.1038/s41467-025-61806-x (PMC12246215; doi:10.1038/s41467-025-61806-x)
Supplement: Supplementary file 4 — Supplementary Data 2 [file 41467_2025_61806_MOESM4_ESM.txt]

CONTCAR                                  
   1.00000000000000     
     9.9445629120000003    0.0000000000000000    0.0000000000000000
     0.0000000000000000   12.6397247313999994    0.0000000000000000
     0.0000000000000000    0.0000000000000000   15.0000000000000000
  C               N               Fe            
    42     4     1
Direct
  0.0008053765816830  0.3326610759754309  0.5000000000000000
  0.0025223533994423  0.6668714523407936  0.5000000000000000
  0.9987639580737037  0.9994867180433937  0.5000000000000000
  0.2491946344183144  0.3326610759754309  0.5000000000000000
  0.2474776366005569  0.6668714523407936  0.5000000000000000
  0.2512360419262964  0.9994867180433937  0.5000000000000000
  0.4982443272790805  0.3406104003474419  0.5000000000000000
  0.5018463925950555  0.9987371655645306  0.5000000000000000
  0.7517556727209195  0.3406104003474419  0.5000000000000000
  0.7481536074049445  0.9987371655645306  0.5000000000000000
  0.9987735678118034  0.1116080621050581  0.5000000000000000
  0.0025296605069515  0.4442333034790056  0.5000000000000000
  0.0007908543998256  0.7784395503508152  0.5000000000000000
  0.2512264801881935  0.1116080621050581  0.5000000000000000
  0.2474703334930481  0.4442333034790056  0.5000000000000000
  0.2492091366001701  0.7784395503508152  0.5000000000000000
  0.5018478159667659  0.1124011264877842  0.5000000000000000
  0.4982482527816103  0.7705097372824059  0.5000000000000000
  0.7481521840332341  0.1124011264877842  0.5000000000000000
  0.7517517472183893  0.7705097372824059  0.5000000000000000
  0.1250000000000000  0.1656461032077699  0.5000000000000000
  0.1250000000000000  0.5001775361652234  0.5000000000000000
  0.1250000000000000  0.8339174873165986  0.5000000000000000
  0.3765755885494246  0.1675573907007279  0.5000000000000000
  0.3688020012242971  0.4995587966748559  0.5000000000000000
  0.3755855141958974  0.8308446130654877  0.5000000000000000
  0.6250000240000020  0.1710299848068022  0.5000000000000000
  0.6250000240000020  0.8253952031696601  0.5000000000000000
  0.8734244594505796  0.1675573907007279  0.5000000000000000
  0.8811980707757018  0.4995587966748559  0.5000000000000000
  0.8744145578041016  0.8308446130654877  0.5000000000000000
  0.1250000000000000  0.2771742713802738  0.5000000000000000
  0.1250000000000000  0.6109280086369154  0.5000000000000000
  0.1250000000000000  0.9454476353809064  0.5000000000000000
  0.3755843445541271  0.2802685468142009  0.5000000000000000
  0.3688082781660696  0.6115495763473094  0.5000000000000000
  0.3765816423415038  0.9435482283406048  0.5000000000000000
  0.6250000240000020  0.2857286490583333  0.5000000000000000
  0.6250000240000020  0.9401049425677983  0.5000000000000000
  0.8744157994458777  0.2802685468142009  0.5000000000000000
  0.8811917458339324  0.6115495763473094  0.5000000000000000
  0.8734183576584962  0.9435482283406048  0.5000000000000000
  0.4916153336135324  0.6614120321159848  0.5000000000000000
  0.7583846663864676  0.6614120321159848  0.5000000000000000
  0.4916133283842297  0.4497042099188293  0.5000000000000000
  0.7583866716157702  0.4497042099188293  0.5000000000000000
  0.6250000240000020  0.5555570054004214  0.5000000000000000
 
  0.00000000E+00  0.00000000E+00  0.00000000E+00
  0.00000000E+00  0.00000000E+00  0.00000000E+00
  0.00000000E+00  0.00000000E+00  0.00000000E+00
  0.00000000E+00  0.00000000E+00  0.00000000E+00
  0.00000000E+00  0.00000000E+00  0.00000000E+00
  0.00000000E+00  0.00000000E+00  0.00000000E+00
  0.00000000E+00  0.00000000E+00  0.00000000E+00
  0.00000000E+00  0.00000000E+00  0.00000000E+00
  0.00000000E+00  0.00000000E+00  0.00000000E+00
  0.00000000E+00  0.00000000E+00  0.00000000E+00
  0.00000000E+00  0.00000000E+00  0.00000000E+00
  0.00000000E+00  0.00000000E+00  0.00000000E+00
  0.00000000E+00  0.00000000E+00  0.00000000E+00
  0.00000000E+00  0.00000000E+00  0.00000000E+00
  0.00000000E+00  0.00000000E+00  0.00000000E+00
  0.00000000E+00  0.00000000E+00  0.00000000E+00
  0.00000000E+00  0.00000000E+00  0.00000000E+00
  0.00000000E+00  0.00000000E+00  0.00000000E+00
  0.00000000E+00  0.00000000E+00  0.00000000E+00
  0.00000000E+00  0.00000000E+00  0.00000000E+00
  0.00000000E+00  0.00000000E+00  0.00000000E+00
  0.00000000E+00  0.00000000E+00  0.00000000E+00
  0.00000000E+00  0.00000000E+00  0.00000000E+00
  0.00000000E+00  0.00000000E+00  0.00000000E+00
  0.00000000E+00  0.00000000E+00  0.00000000E+00
  0.00000000E+00  0.00000000E+00  0.00000000E+00
  0.00000000E+00  0.00000000E+00  0.00000000E+00
  0.00000000E+00  0.00000000E+00  0.00000000E+00
  0.00000000E+00  0.00000000E+00  0.00000000E+00
  0.00000000E+00  0.00000000E+00  0.00000000E+00
  0.00000000E+00  0.00000000E+00  0.00000000E+00
  0.00000000E+00  0.00000000E+00  0.00000000E+00
  0.00000000E+00  0.00000000E+00  0.00000000E+00
  0.00000000E+00  0.00000000E+00  0.00000000E+00
  0.00000000E+00  0.00000000E+00  0.00000000E+00
  0.00000000E+00  0.00000000E+00  0.00000000E+00
  0.00000000E+00  0.00000000E+00  0.00000000E+00
  0.00000000E+00  0.00000000E+00  0.00000000E+00
  0.00000000E+00  0.00000000E+00  0.00000000E+00
  0.00000000E+00  0.00000000E+00  0.00000000E+00
  0.00000000E+00  0.00000000E+00  0.00000000E+00
  0.00000000E+00  0.00000000E+00  0.00000000E+00
  0.00000000E+00  0.00000000E+00  0.00000000E+00
  0.00000000E+00  0.00000000E+00  0.00000000E+00
  0.00000000E+00  0.00000000E+00  0.00000000E+00
  0.00000000E+00  0.00000000E+00  0.00000000E+00
  0.00000000E+00  0.00000000E+00  0.00000000E+00
