# Supplementary material for: Evidence for the stabilization of FeN4 sites by Pt particles during acidic oxygen reduction
Source: Nat Commun. 2025 Jul 11;16:6404. doi: 10.1038/s41467-025-61806-x (PMC12246215; doi:10.1038/s41467-025-61806-x)
Supplement: Supplementary file 5 — Supplementary Data 3 [file 41467_2025_61806_MOESM5_ESM.txt]

CONTCAR                                  
   1.00000000000000     
     9.9445629120000003    0.0000000000000000    0.0000000000000000
     0.0000000000000000   12.6397247313999994    0.0000000000000000
     0.0000000000000000    0.0000000000000000   15.0000000000000000
  C               N               Fe            
    42     4     1
Direct
  0.0009314908021501  0.3327108387460055  0.5000000000000000
  0.0026947098484685  0.6671271795972795  0.5000000000000000
  0.9989150619476543  0.9996267723076665  0.5000000000000000
  0.2490685201978473  0.3327108387460055  0.5000000000000000
  0.2473052801515307  0.6671271795972795  0.5000000000000000
  0.2510849380523455  0.9996267723076665  0.5000000000000000
  0.4979721085385756  0.3400966419783055  0.5000000000000000
  0.5015984537855006  0.9989151287548851  0.5000000000000000
  0.7520278914614247  0.3400966419783055  0.5000000000000000
  0.7484015462144994  0.9989151287548851  0.5000000000000000
  0.9989271472691259  0.1114614689067590  0.5000000000000000
  0.0026945882192148  0.4439734049850405  0.5000000000000000
  0.0009170288446448  0.7783911617136969  0.5000000000000000
  0.2510729007308710  0.1114614689067590  0.5000000000000000
  0.2473054057807847  0.4439734049850405  0.5000000000000000
  0.2490829621553509  0.7783911617136969  0.5000000000000000
  0.5015911949376005  0.1122102885469791  0.5000000000000000
  0.4979756073389218  0.7710329075315691  0.5000000000000000
  0.7484088050623995  0.1122102885469791  0.5000000000000000
  0.7520243926610781  0.7710329075315691  0.5000000000000000
  0.1250000000000000  0.1655590727722354  0.5000000000000000
  0.1250000000000000  0.4999913710705596  0.5000000000000000
  0.1250000000000000  0.8339708537108795  0.5000000000000000
  0.3765115564068953  0.1675976258839653  0.5000000000000000
  0.3691259251877310  0.4995701960130410  0.5000000000000000
  0.3756788848801585  0.8312553491551252  0.5000000000000000
  0.6250000240000020  0.1709188450402820  0.5000000000000000
  0.6250000240000020  0.8258621270659418  0.5000000000000000
  0.8734884915931090  0.1675976258839653  0.5000000000000000
  0.8808741468122676  0.4995701960130410  0.5000000000000000
  0.8743211871198404  0.8312553491551252  0.5000000000000000
  0.1250000000000000  0.2771206729429432  0.5000000000000000
  0.1250000000000000  0.6111079342852516  0.5000000000000000
  0.1250000000000000  0.9455325103391599  0.5000000000000000
  0.3756684411914641  0.2798573908174864  0.5000000000000000
  0.3691350473669803  0.6115470896659934  0.5000000000000000
  0.3765201818842384  0.9435060750392654  0.5000000000000000
  0.6250000240000020  0.2852666573679600  0.5000000000000000
  0.6250000240000020  0.9402088262716009  0.5000000000000000
  0.8743317028085403  0.2798573908174864  0.5000000000000000
  0.8808649766330220  0.6115470896659934  0.5000000000000000
  0.8734798181157615  0.9435060750392654  0.5000000000000000
  0.4912569767511412  0.6620614942682156  0.5000000000000000
  0.7587430232488587  0.6620614942682156  0.5000000000000000
  0.4912587637639843  0.4490631613111637  0.5000000000000000
  0.7587412362360155  0.4490631613111637  0.5000000000000000
  0.6250000240000020  0.5555635776883234  0.5000000000000000
 
  0.00000000E+00  0.00000000E+00  0.00000000E+00
  0.00000000E+00  0.00000000E+00  0.00000000E+00
  0.00000000E+00  0.00000000E+00  0.00000000E+00
  0.00000000E+00  0.00000000E+00  0.00000000E+00
  0.00000000E+00  0.00000000E+00  0.00000000E+00
  0.00000000E+00  0.00000000E+00  0.00000000E+00
  0.00000000E+00  0.00000000E+00  0.00000000E+00
  0.00000000E+00  0.00000000E+00  0.00000000E+00
  0.00000000E+00  0.00000000E+00  0.00000000E+00
  0.00000000E+00  0.00000000E+00  0.00000000E+00
  0.00000000E+00  0.00000000E+00  0.00000000E+00
  0.00000000E+00  0.00000000E+00  0.00000000E+00
  0.00000000E+00  0.00000000E+00  0.00000000E+00
  0.00000000E+00  0.00000000E+00  0.00000000E+00
  0.00000000E+00  0.00000000E+00  0.00000000E+00
  0.00000000E+00  0.00000000E+00  0.00000000E+00
  0.00000000E+00  0.00000000E+00  0.00000000E+00
  0.00000000E+00  0.00000000E+00  0.00000000E+00
  0.00000000E+00  0.00000000E+00  0.00000000E+00
  0.00000000E+00  0.00000000E+00  0.00000000E+00
  0.00000000E+00  0.00000000E+00  0.00000000E+00
  0.00000000E+00  0.00000000E+00  0.00000000E+00
  0.00000000E+00  0.00000000E+00  0.00000000E+00
  0.00000000E+00  0.00000000E+00  0.00000000E+00
  0.00000000E+00  0.00000000E+00  0.00000000E+00
  0.00000000E+00  0.00000000E+00  0.00000000E+00
  0.00000000E+00  0.00000000E+00  0.00000000E+00
  0.00000000E+00  0.00000000E+00  0.00000000E+00
  0.00000000E+00  0.00000000E+00  0.00000000E+00
  0.00000000E+00  0.00000000E+00  0.00000000E+00
  0.00000000E+00  0.00000000E+00  0.00000000E+00
  0.00000000E+00  0.00000000E+00  0.00000000E+00
  0.00000000E+00  0.00000000E+00  0.00000000E+00
  0.00000000E+00  0.00000000E+00  0.00000000E+00
  0.00000000E+00  0.00000000E+00  0.00000000E+00
  0.00000000E+00  0.00000000E+00  0.00000000E+00
  0.00000000E+00  0.00000000E+00  0.00000000E+00
  0.00000000E+00  0.00000000E+00  0.00000000E+00
  0.00000000E+00  0.00000000E+00  0.00000000E+00
  0.00000000E+00  0.00000000E+00  0.00000000E+00
  0.00000000E+00  0.00000000E+00  0.00000000E+00
  0.00000000E+00  0.00000000E+00  0.00000000E+00
  0.00000000E+00  0.00000000E+00  0.00000000E+00
  0.00000000E+00  0.00000000E+00  0.00000000E+00
  0.00000000E+00  0.00000000E+00  0.00000000E+00
  0.00000000E+00  0.00000000E+00  0.00000000E+00
  0.00000000E+00  0.00000000E+00  0.00000000E+00
