# Supplementary material for: Evidence for the stabilization of FeN4 sites by Pt particles during acidic oxygen reduction
Source: Nat Commun. 2025 Jul 11;16:6404. doi: 10.1038/s41467-025-61806-x (PMC12246215; doi:10.1038/s41467-025-61806-x)
Supplement: Supplementary file 6 — Supplementary Data 4 [file 41467_2025_61806_MOESM6_ESM.txt]

CONTCAR                                  
   1.00000000000000     
     9.9445629120000003    0.0000000000000000    0.0000000000000000
     0.0000000000000000   12.6397247313999994    0.0000000000000000
     0.0000000000000000    0.0000000000000000   15.0000000000000000
  C               N               Fe            
    42     4     1
Direct
  0.0011306413358513  0.3324437154079852  0.5000000000000000
  0.0030198027771365  0.6672454050357232  0.5000000000000000
  0.9994625525762687  0.9998592173562399  0.5000000000000000
  0.2488693696641461  0.3324437154079852  0.5000000000000000
  0.2469801872228626  0.6672454050357232  0.5000000000000000
  0.2505374474237312  0.9998592173562399  0.5000000000000000
  0.4964860278272826  0.3377556587139551  0.5000000000000000
  0.5013902518505492  0.9991486898662849  0.5000000000000000
  0.7535139721727174  0.3377556587139551  0.5000000000000000
  0.7486097481494508  0.9991486898662849  0.5000000000000000
  0.9994579292341683  0.1112602125663600  0.5000000000000000
  0.0030226564776805  0.4438611922088206  0.5000000000000000
  0.0011179777401750  0.7786667843377634  0.5000000000000000
  0.2505421187658287  0.1112602125663600  0.5000000000000000
  0.2469773375223190  0.4438611922088206  0.5000000000000000
  0.2488820132598207  0.7786667843377634  0.5000000000000000
  0.5013871361286614  0.1119546878399426  0.5000000000000000
  0.4964963017121813  0.7733558991126737  0.5000000000000000
  0.7486128638713386  0.1119546878399426  0.5000000000000000
  0.7535036982878187  0.7733558991126737  0.5000000000000000
  0.1250000000000000  0.1656084665860399  0.5000000000000000
  0.1250000000000000  0.4999174539502717  0.5000000000000000
  0.1250000000000000  0.8340617816927394  0.5000000000000000
  0.3758775619905643  0.1666974557034517  0.5000000000000000
  0.3691074508471992  0.4988329952246441  0.5000000000000000
  0.3745969608775575  0.8327798475110538  0.5000000000000000
  0.6250000240000020  0.1703575976844512  0.5000000000000000
  0.6250000240000020  0.8269634607611097  0.5000000000000000
  0.8741224860094396  0.1666974557034517  0.5000000000000000
  0.8808926211527996  0.4988329952246441  0.5000000000000000
  0.8754031111224413  0.8327798475110538  0.5000000000000000
  0.1250000000000000  0.2770466426687692  0.5000000000000000
  0.1250000000000000  0.6111892262700975  0.5000000000000000
  0.1250000000000000  0.9455052834937815  0.5000000000000000
  0.3745949520740051  0.2783338836950629  0.5000000000000000
  0.3691139746214523  0.6122806891679846  0.5000000000000000
  0.3758663166509376  0.9444199974589069  0.5000000000000000
  0.6250000240000020  0.2841460531087374  0.5000000000000000
  0.6250000240000020  0.9407460813350155  0.5000000000000000
  0.8754051919259997  0.2783338836950629  0.5000000000000000
  0.8808860493785498  0.6122806891679846  0.5000000000000000
  0.8741336833490625  0.9444199974589069  0.5000000000000000
  0.4882384788035927  0.6657536898859693  0.5000000000000000
  0.7617615211964072  0.6657536898859693  0.5000000000000000
  0.4882358490218341  0.4453570426132196  0.5000000000000000
  0.7617641509781660  0.4453570426132196  0.5000000000000000
  0.6250000240000020  0.5555546240369272  0.5000000000000000
 
  0.00000000E+00  0.00000000E+00  0.00000000E+00
  0.00000000E+00  0.00000000E+00  0.00000000E+00
  0.00000000E+00  0.00000000E+00  0.00000000E+00
  0.00000000E+00  0.00000000E+00  0.00000000E+00
  0.00000000E+00  0.00000000E+00  0.00000000E+00
  0.00000000E+00  0.00000000E+00  0.00000000E+00
  0.00000000E+00  0.00000000E+00  0.00000000E+00
  0.00000000E+00  0.00000000E+00  0.00000000E+00
  0.00000000E+00  0.00000000E+00  0.00000000E+00
  0.00000000E+00  0.00000000E+00  0.00000000E+00
  0.00000000E+00  0.00000000E+00  0.00000000E+00
  0.00000000E+00  0.00000000E+00  0.00000000E+00
  0.00000000E+00  0.00000000E+00  0.00000000E+00
  0.00000000E+00  0.00000000E+00  0.00000000E+00
  0.00000000E+00  0.00000000E+00  0.00000000E+00
  0.00000000E+00  0.00000000E+00  0.00000000E+00
  0.00000000E+00  0.00000000E+00  0.00000000E+00
  0.00000000E+00  0.00000000E+00  0.00000000E+00
  0.00000000E+00  0.00000000E+00  0.00000000E+00
  0.00000000E+00  0.00000000E+00  0.00000000E+00
  0.00000000E+00  0.00000000E+00  0.00000000E+00
  0.00000000E+00  0.00000000E+00  0.00000000E+00
  0.00000000E+00  0.00000000E+00  0.00000000E+00
  0.00000000E+00  0.00000000E+00  0.00000000E+00
  0.00000000E+00  0.00000000E+00  0.00000000E+00
  0.00000000E+00  0.00000000E+00  0.00000000E+00
  0.00000000E+00  0.00000000E+00  0.00000000E+00
  0.00000000E+00  0.00000000E+00  0.00000000E+00
  0.00000000E+00  0.00000000E+00  0.00000000E+00
  0.00000000E+00  0.00000000E+00  0.00000000E+00
  0.00000000E+00  0.00000000E+00  0.00000000E+00
  0.00000000E+00  0.00000000E+00  0.00000000E+00
  0.00000000E+00  0.00000000E+00  0.00000000E+00
  0.00000000E+00  0.00000000E+00  0.00000000E+00
  0.00000000E+00  0.00000000E+00  0.00000000E+00
  0.00000000E+00  0.00000000E+00  0.00000000E+00
  0.00000000E+00  0.00000000E+00  0.00000000E+00
  0.00000000E+00  0.00000000E+00  0.00000000E+00
  0.00000000E+00  0.00000000E+00  0.00000000E+00
  0.00000000E+00  0.00000000E+00  0.00000000E+00
  0.00000000E+00  0.00000000E+00  0.00000000E+00
  0.00000000E+00  0.00000000E+00  0.00000000E+00
  0.00000000E+00  0.00000000E+00  0.00000000E+00
  0.00000000E+00  0.00000000E+00  0.00000000E+00
  0.00000000E+00  0.00000000E+00  0.00000000E+00
  0.00000000E+00  0.00000000E+00  0.00000000E+00
  0.00000000E+00  0.00000000E+00  0.00000000E+00
