# Supplementary material for: Evidence for the stabilization of FeN4 sites by Pt particles during acidic oxygen reduction
Source: Nat Commun. 2025 Jul 11;16:6404. doi: 10.1038/s41467-025-61806-x (PMC12246215; doi:10.1038/s41467-025-61806-x)
Supplement: Supplementary file 7 — Supplementary Data 5 [file 41467_2025_61806_MOESM7_ESM.txt]

CONTCAR                                  
   1.00000000000000     
     9.9445629120000003    0.0000000000000000    0.0000000000000000
     0.0000000000000000   12.6397247313999994    0.0000000000000000
     0.0000000000000000    0.0000000000000000   15.0000000000000000
  H               O               C               N               Fe            
     1     2    42     4     1
Direct
  0.4939245847096166  0.4884049720752111  0.7083197445958727
  0.4977492679901649  0.5596290081195930  0.6827325430198210
  0.6310036660153294  0.5543344474563564  0.6384919535416106
  0.0022602937959991  0.3326722847108449  0.4958285683513970
  0.0038194528519168  0.6667539092711195  0.4940951772227974
  0.0002169837960787  0.9993811813372033  0.4982569775599311
  0.2507398612229761  0.3326869905274592  0.4954621078957248
  0.2491781323612633  0.6667836359303146  0.4935270587411460
  0.2527227245457377  0.9993693694817937  0.4982685515178432
  0.4996982870229494  0.3408070871254458  0.4997346210432062
  0.5032418486457035  0.9985656232556519  0.5000225044815918
  0.7533270229205730  0.3408070975804675  0.5005043906515879
  0.7496618080794237  0.9985630265174416  0.5000656069628825
  0.0002205205731982  0.1114711203680395  0.4982594176790022
  0.0038269978702398  0.4441404724280150  0.4940781852263214
  0.0022357268982766  0.7782084699103086  0.4958356517912674
  0.2527220432525363  0.1114630196126787  0.4982292877769297
  0.2491977498245748  0.4441410652903865  0.4934390558840328
  0.2507402384466699  0.7781958128594896  0.4955996095130824
  0.5032628050106700  0.1122601454338666  0.4999882088567400
  0.4996670861001280  0.7700263197070614  0.5000314040758560
  0.7496787664495196  0.1122593870632739  0.5000648103023343
  0.7532853317572339  0.7700773757904658  0.5004210157537486
  0.1264647274956363  0.1655883409530689  0.4976103171110531
  0.1265227983474530  0.4999945761130872  0.4923447503086928
  0.1264511556764357  0.8337622923400826  0.4961819227165901
  0.3781004143577837  0.1675226577782339  0.4986361393733305
  0.3711505400108841  0.4994365040345972  0.4952725219992081
  0.3771680238185873  0.8305773077694099  0.4977333304848180
  0.6264878587424212  0.1710483452530493  0.5007226185541063
  0.6265017214234636  0.8251022227089221  0.5015079895472476
  0.8748453600026777  0.1675264169733572  0.4987508170177966
  0.8819114678165301  0.4994038533440947  0.4967472955979038
  0.8757741184497296  0.8306119689012567  0.4979604908705942
  0.1264688524272180  0.2770954361190341  0.4960996248948026
  0.1265184074531714  0.6109173965532794  0.4923695718291011
  0.1264563113005947  0.9452636081493265  0.4976696723823493
  0.3771735738625466  0.2802658411608012  0.4975548788450294
  0.3711802637754284  0.6115645396434789  0.4953625514698842
  0.3780884387992597  0.9433000985858581  0.4987174784928156
  0.6265247336211743  0.2857399875114458  0.5014326509476922
  0.6264647869455955  0.9397683983174310  0.5007579101711600
  0.8758064512003250  0.2802600564962511  0.4979850887706567
  0.8818676241347242  0.6115147445357055  0.4966654751521732
  0.8748354817905044  0.9433257250109437  0.4987548725719231
  0.4931936996594258  0.6610257505495700  0.4999845091615595
  0.7597006642611472  0.6610356448734366  0.5011253665719523
  0.4932707026825924  0.4498890233351581  0.4996402398310625
  0.7597233445615479  0.4498651020607705  0.5014365103868536
  0.6259678632423749  0.5553741542771145  0.5197189524948910
 
  0.00000000E+00  0.00000000E+00  0.00000000E+00
  0.00000000E+00  0.00000000E+00  0.00000000E+00
  0.00000000E+00  0.00000000E+00  0.00000000E+00
  0.00000000E+00  0.00000000E+00  0.00000000E+00
  0.00000000E+00  0.00000000E+00  0.00000000E+00
  0.00000000E+00  0.00000000E+00  0.00000000E+00
  0.00000000E+00  0.00000000E+00  0.00000000E+00
  0.00000000E+00  0.00000000E+00  0.00000000E+00
  0.00000000E+00  0.00000000E+00  0.00000000E+00
  0.00000000E+00  0.00000000E+00  0.00000000E+00
  0.00000000E+00  0.00000000E+00  0.00000000E+00
  0.00000000E+00  0.00000000E+00  0.00000000E+00
  0.00000000E+00  0.00000000E+00  0.00000000E+00
  0.00000000E+00  0.00000000E+00  0.00000000E+00
  0.00000000E+00  0.00000000E+00  0.00000000E+00
  0.00000000E+00  0.00000000E+00  0.00000000E+00
  0.00000000E+00  0.00000000E+00  0.00000000E+00
  0.00000000E+00  0.00000000E+00  0.00000000E+00
  0.00000000E+00  0.00000000E+00  0.00000000E+00
  0.00000000E+00  0.00000000E+00  0.00000000E+00
  0.00000000E+00  0.00000000E+00  0.00000000E+00
  0.00000000E+00  0.00000000E+00  0.00000000E+00
  0.00000000E+00  0.00000000E+00  0.00000000E+00
  0.00000000E+00  0.00000000E+00  0.00000000E+00
  0.00000000E+00  0.00000000E+00  0.00000000E+00
  0.00000000E+00  0.00000000E+00  0.00000000E+00
  0.00000000E+00  0.00000000E+00  0.00000000E+00
  0.00000000E+00  0.00000000E+00  0.00000000E+00
  0.00000000E+00  0.00000000E+00  0.00000000E+00
  0.00000000E+00  0.00000000E+00  0.00000000E+00
  0.00000000E+00  0.00000000E+00  0.00000000E+00
  0.00000000E+00  0.00000000E+00  0.00000000E+00
  0.00000000E+00  0.00000000E+00  0.00000000E+00
  0.00000000E+00  0.00000000E+00  0.00000000E+00
  0.00000000E+00  0.00000000E+00  0.00000000E+00
  0.00000000E+00  0.00000000E+00  0.00000000E+00
  0.00000000E+00  0.00000000E+00  0.00000000E+00
  0.00000000E+00  0.00000000E+00  0.00000000E+00
  0.00000000E+00  0.00000000E+00  0.00000000E+00
  0.00000000E+00  0.00000000E+00  0.00000000E+00
  0.00000000E+00  0.00000000E+00  0.00000000E+00
  0.00000000E+00  0.00000000E+00  0.00000000E+00
  0.00000000E+00  0.00000000E+00  0.00000000E+00
  0.00000000E+00  0.00000000E+00  0.00000000E+00
  0.00000000E+00  0.00000000E+00  0.00000000E+00
  0.00000000E+00  0.00000000E+00  0.00000000E+00
  0.00000000E+00  0.00000000E+00  0.00000000E+00
  0.00000000E+00  0.00000000E+00  0.00000000E+00
  0.00000000E+00  0.00000000E+00  0.00000000E+00
  0.00000000E+00  0.00000000E+00  0.00000000E+00
