# Supplementary material for: Evidence for the stabilization of FeN4 sites by Pt particles during acidic oxygen reduction
Source: Nat Commun. 2025 Jul 11;16:6404. doi: 10.1038/s41467-025-61806-x (PMC12246215; doi:10.1038/s41467-025-61806-x)
Supplement: Supplementary file 8 — Supplementary Data 6 [file 41467_2025_61806_MOESM8_ESM.txt]

CONTCAR                                  
   1.00000000000000     
     9.9445629120000003    0.0000000000000000    0.0000000000000000
     0.0000000000000000   12.6397247313999994    0.0000000000000000
     0.0000000000000000    0.0000000000000000   15.0000000000000000
  H               O               C               N               Fe            
     1     2    42     4     1
Direct
  0.4975138722101429  0.5164137298752187  0.7402851926329770
  0.4877349533124359  0.5615761653585136  0.6877397527010652
  0.6218371414359249  0.5502106772578166  0.6495155137088500
  0.0025145388204533  0.3321756376202264  0.4941683306611050
  0.0041444791277067  0.6661293936362082  0.4923092438670801
  0.0007114043592858  0.9988369489283316  0.4981123256136358
  0.2510643300851677  0.3322117185569119  0.4935494875992317
  0.2496423304992968  0.6660833210892271  0.4915492671992892
  0.2529114302699216  0.9988363905509881  0.4979638610672575
  0.4999251243629526  0.3398936601558684  0.4980341285638604
  0.5034667513949941  0.9980408594236854  0.4996399052781578
  0.7536330246401505  0.3399350201169806  0.4990294176970273
  0.7501412279983556  0.9980487360912862  0.4998707799501985
  0.0006903404574449  0.1109439670333447  0.4978322025527241
  0.0040943616331043  0.4437283405390023  0.4917332026070733
  0.0025714250769885  0.7776317444804320  0.4950528391715434
  0.2528985061971130  0.1109358753929333  0.4976424379604582
  0.2495743437525491  0.4437176267842869  0.4908685388865043
  0.2511180317307230  0.7775788599679042  0.4945915545278088
  0.5034628104032692  0.1117183141500357  0.4993434949117045
  0.5000176505596229  0.7698541185897435  0.4990589778927016
  0.7501248824827069  0.1116930216205571  0.4996110732130873
  0.7537019068522961  0.7698319390032045  0.4998402280268144
  0.1268014494161811  0.1650698108221259  0.4968416226887824
  0.1268135707472637  0.4994900397488320  0.4896132099266795
  0.1268912711624333  0.8331234180783426  0.4955666419835882
  0.3783475868640599  0.1668436786791934  0.4977740772958296
  0.3718730162564454  0.4986477089917836  0.4930967956581177
  0.3774182569143198  0.8301621561002656  0.4971600828628800
  0.6267757197143095  0.1704570622958153  0.4998464596241675
  0.6267417431116974  0.8249265550517006  0.5007500163356049
  0.8752444357257789  0.1668360701639617  0.4981616744392641
  0.8818269786229945  0.4986667274751360  0.4947582041859765
  0.8763121059902240  0.8302068594733717  0.4977163198440494
  0.1268045150459900  0.2766544369164666  0.4945918688514533
  0.1268471924680227  0.6103438188815148  0.4899347889895038
  0.1268341711143446  0.9447045017073232  0.4974408100710530
  0.3773366320965498  0.2795847864475524  0.4961643710149432
  0.3719162801431831  0.6111414059077863  0.4934500857999445
  0.3783628387223498  0.9428999457342173  0.4983716956486688
  0.6267432567154511  0.2848320144200185  0.4999089951370988
  0.6267785313352600  0.9392884265807401  0.5003655626443951
  0.8762550725595342  0.2795790113339994  0.4969408092953476
  0.8818006263835771  0.6112421155149244  0.4950651544100098
  0.8752816412753137  0.9429381931709393  0.4986664216592645
  0.4932444944808635  0.6612233381142160  0.4988310481696568
  0.7605706429294041  0.6613940638499695  0.5004196972112583
  0.4931158470046891  0.4484307634381769  0.4978767992106297
  0.7605631650521951  0.4484449756289801  0.4997567388549686
  0.6260046764849675  0.5546238644511899  0.5235882918966827
 
  0.00000000E+00  0.00000000E+00  0.00000000E+00
  0.00000000E+00  0.00000000E+00  0.00000000E+00
  0.00000000E+00  0.00000000E+00  0.00000000E+00
  0.00000000E+00  0.00000000E+00  0.00000000E+00
  0.00000000E+00  0.00000000E+00  0.00000000E+00
  0.00000000E+00  0.00000000E+00  0.00000000E+00
  0.00000000E+00  0.00000000E+00  0.00000000E+00
  0.00000000E+00  0.00000000E+00  0.00000000E+00
  0.00000000E+00  0.00000000E+00  0.00000000E+00
  0.00000000E+00  0.00000000E+00  0.00000000E+00
  0.00000000E+00  0.00000000E+00  0.00000000E+00
  0.00000000E+00  0.00000000E+00  0.00000000E+00
  0.00000000E+00  0.00000000E+00  0.00000000E+00
  0.00000000E+00  0.00000000E+00  0.00000000E+00
  0.00000000E+00  0.00000000E+00  0.00000000E+00
  0.00000000E+00  0.00000000E+00  0.00000000E+00
  0.00000000E+00  0.00000000E+00  0.00000000E+00
  0.00000000E+00  0.00000000E+00  0.00000000E+00
  0.00000000E+00  0.00000000E+00  0.00000000E+00
  0.00000000E+00  0.00000000E+00  0.00000000E+00
  0.00000000E+00  0.00000000E+00  0.00000000E+00
  0.00000000E+00  0.00000000E+00  0.00000000E+00
  0.00000000E+00  0.00000000E+00  0.00000000E+00
  0.00000000E+00  0.00000000E+00  0.00000000E+00
  0.00000000E+00  0.00000000E+00  0.00000000E+00
  0.00000000E+00  0.00000000E+00  0.00000000E+00
  0.00000000E+00  0.00000000E+00  0.00000000E+00
  0.00000000E+00  0.00000000E+00  0.00000000E+00
  0.00000000E+00  0.00000000E+00  0.00000000E+00
  0.00000000E+00  0.00000000E+00  0.00000000E+00
  0.00000000E+00  0.00000000E+00  0.00000000E+00
  0.00000000E+00  0.00000000E+00  0.00000000E+00
  0.00000000E+00  0.00000000E+00  0.00000000E+00
  0.00000000E+00  0.00000000E+00  0.00000000E+00
  0.00000000E+00  0.00000000E+00  0.00000000E+00
  0.00000000E+00  0.00000000E+00  0.00000000E+00
  0.00000000E+00  0.00000000E+00  0.00000000E+00
  0.00000000E+00  0.00000000E+00  0.00000000E+00
  0.00000000E+00  0.00000000E+00  0.00000000E+00
  0.00000000E+00  0.00000000E+00  0.00000000E+00
  0.00000000E+00  0.00000000E+00  0.00000000E+00
  0.00000000E+00  0.00000000E+00  0.00000000E+00
  0.00000000E+00  0.00000000E+00  0.00000000E+00
  0.00000000E+00  0.00000000E+00  0.00000000E+00
  0.00000000E+00  0.00000000E+00  0.00000000E+00
  0.00000000E+00  0.00000000E+00  0.00000000E+00
  0.00000000E+00  0.00000000E+00  0.00000000E+00
  0.00000000E+00  0.00000000E+00  0.00000000E+00
  0.00000000E+00  0.00000000E+00  0.00000000E+00
  0.00000000E+00  0.00000000E+00  0.00000000E+00
