# Supplementary material for: Evidence for the stabilization of FeN4 sites by Pt particles during acidic oxygen reduction
Source: Nat Commun. 2025 Jul 11;16:6404. doi: 10.1038/s41467-025-61806-x (PMC12246215; doi:10.1038/s41467-025-61806-x)
Supplement: Supplementary file 9 — Supplementary Data 7 [file 41467_2025_61806_MOESM9_ESM.txt]

CONTCAR                                  
   1.00000000000000     
     9.9445629120000003    0.0000000000000000    0.0000000000000000
     0.0000000000000000   12.6397247313999994    0.0000000000000000
     0.0000000000000000    0.0000000000000000   15.0000000000000000
  H               O               C               N               Fe            
     1     2    42     4     1
Direct
  0.4781133967137807  0.5027274499962673  0.7323430539874797
  0.4933674876586583  0.5688479288023396  0.6999056013906233
  0.6355522799958352  0.5557079087684157  0.6751356800388640
  0.0024811542048735  0.3321700407399904  0.4926694073186572
  0.0038517977164211  0.6659936215961901  0.4894984683412853
  0.0008869104215790  0.9989236831821178  0.4957019355405167
  0.2511516682843853  0.3321726688787933  0.4923425238603107
  0.2498800487508124  0.6660103326059362  0.4890569932492593
  0.2526860254131464  0.9989190520218699  0.4956573401393152
  0.4993755463181980  0.3390536247185864  0.4988698211344544
  0.5033943253040942  0.9981827990981218  0.4981843230000602
  0.7542251626646023  0.3391286904183367  0.4995402825908919
  0.7501910080172782  0.9981839023074620  0.4982688463018708
  0.0008792232041317  0.1108572527428943  0.4957635284735554
  0.0038037136104070  0.4438257714435451  0.4897383131255696
  0.0025130342305656  0.7776414330749170  0.4923499351943201
  0.2526738759560511  0.1108337882194699  0.4957183886552148
  0.2498799368083091  0.4438199788633784  0.4892587442754260
  0.2511650921495273  0.7776300851056975  0.4920672163994512
  0.5033985403901389  0.1115534254912687  0.4982640832311378
  0.4993687177007798  0.7707171672857451  0.4984607086851557
  0.7501800610681949  0.1115577579605718  0.4983777882518360
  0.7542506072384865  0.7707019857633266  0.4990438334314757
  0.1267753430823186  0.1652041205300461  0.4949419341474529
  0.1268369907719741  0.4994302844074040  0.4867799118384046
  0.1268145341259494  0.8330968538077020  0.4927093070916795
  0.3779901753177325  0.1664590930599337  0.4965392781477943
  0.3729421298455597  0.4981934815874686  0.4931536903369026
  0.3768392357197506  0.8308728452727158  0.4952742205035100
  0.6268046985352309  0.1701993767896750  0.4992491439158300
  0.6268516216637003  0.8254315656055051  0.4998814152258617
  0.8755551582082206  0.1665054342441114  0.4966576300312369
  0.8808493562546864  0.4982127403158734  0.4942870257040373
  0.8767782814344710  0.8308513342314769  0.4955916242091923
  0.1267916802957874  0.2766877706328644  0.4929678349509307
  0.1268596559055737  0.6103689014761966  0.4867003424925728
  0.1267857025873374  0.9445690232227457  0.4948082305237906
  0.3768314891935710  0.2788996145653154  0.4955272014665418
  0.3729732613744447  0.6117041015201561  0.4929335638443809
  0.3780005523243017  0.9432909152617482  0.4964064872953523
  0.6268367840425511  0.2843488855610462  0.5002987227688910
  0.6268165185727386  0.9395395312592522  0.4990388216829147
  0.8767493782786865  0.2789519840156740  0.4959086726311029
  0.8808542664342072  0.6116468668789560  0.4940499136608659
  0.8755877319916604  0.9432659842944678  0.4965067379753418
  0.4925265981786490  0.6629740308214782  0.4997937919493537
  0.7611982981033778  0.6628873761999170  0.5013465741128899
  0.4925482992327799  0.4468623264921236  0.5004397645753431
  0.7611400257281957  0.4469766446932930  0.5020201054383047
  0.6261932049763125  0.5551903793688613  0.5499712368627369
 
  0.00000000E+00  0.00000000E+00  0.00000000E+00
  0.00000000E+00  0.00000000E+00  0.00000000E+00
  0.00000000E+00  0.00000000E+00  0.00000000E+00
  0.00000000E+00  0.00000000E+00  0.00000000E+00
  0.00000000E+00  0.00000000E+00  0.00000000E+00
  0.00000000E+00  0.00000000E+00  0.00000000E+00
  0.00000000E+00  0.00000000E+00  0.00000000E+00
  0.00000000E+00  0.00000000E+00  0.00000000E+00
  0.00000000E+00  0.00000000E+00  0.00000000E+00
  0.00000000E+00  0.00000000E+00  0.00000000E+00
  0.00000000E+00  0.00000000E+00  0.00000000E+00
  0.00000000E+00  0.00000000E+00  0.00000000E+00
  0.00000000E+00  0.00000000E+00  0.00000000E+00
  0.00000000E+00  0.00000000E+00  0.00000000E+00
  0.00000000E+00  0.00000000E+00  0.00000000E+00
  0.00000000E+00  0.00000000E+00  0.00000000E+00
  0.00000000E+00  0.00000000E+00  0.00000000E+00
  0.00000000E+00  0.00000000E+00  0.00000000E+00
  0.00000000E+00  0.00000000E+00  0.00000000E+00
  0.00000000E+00  0.00000000E+00  0.00000000E+00
  0.00000000E+00  0.00000000E+00  0.00000000E+00
  0.00000000E+00  0.00000000E+00  0.00000000E+00
  0.00000000E+00  0.00000000E+00  0.00000000E+00
  0.00000000E+00  0.00000000E+00  0.00000000E+00
  0.00000000E+00  0.00000000E+00  0.00000000E+00
  0.00000000E+00  0.00000000E+00  0.00000000E+00
  0.00000000E+00  0.00000000E+00  0.00000000E+00
  0.00000000E+00  0.00000000E+00  0.00000000E+00
  0.00000000E+00  0.00000000E+00  0.00000000E+00
  0.00000000E+00  0.00000000E+00  0.00000000E+00
  0.00000000E+00  0.00000000E+00  0.00000000E+00
  0.00000000E+00  0.00000000E+00  0.00000000E+00
  0.00000000E+00  0.00000000E+00  0.00000000E+00
  0.00000000E+00  0.00000000E+00  0.00000000E+00
  0.00000000E+00  0.00000000E+00  0.00000000E+00
  0.00000000E+00  0.00000000E+00  0.00000000E+00
  0.00000000E+00  0.00000000E+00  0.00000000E+00
  0.00000000E+00  0.00000000E+00  0.00000000E+00
  0.00000000E+00  0.00000000E+00  0.00000000E+00
  0.00000000E+00  0.00000000E+00  0.00000000E+00
  0.00000000E+00  0.00000000E+00  0.00000000E+00
  0.00000000E+00  0.00000000E+00  0.00000000E+00
  0.00000000E+00  0.00000000E+00  0.00000000E+00
  0.00000000E+00  0.00000000E+00  0.00000000E+00
  0.00000000E+00  0.00000000E+00  0.00000000E+00
  0.00000000E+00  0.00000000E+00  0.00000000E+00
  0.00000000E+00  0.00000000E+00  0.00000000E+00
  0.00000000E+00  0.00000000E+00  0.00000000E+00
  0.00000000E+00  0.00000000E+00  0.00000000E+00
  0.00000000E+00  0.00000000E+00  0.00000000E+00
