# Supplementary material for: Evidence for the stabilization of FeN4 sites by Pt particles during acidic oxygen reduction
Source: Nat Commun. 2025 Jul 11;16:6404. doi: 10.1038/s41467-025-61806-x (PMC12246215; doi:10.1038/s41467-025-61806-x)
Supplement: Supplementary file 10 — Supplementary Data 8 [file 41467_2025_61806_MOESM10_ESM.txt]

POSCAR                                  
   1.00000000000000     
     9.9445629120000003    0.0000000000000000    0.0000000000000000
     0.0000000000000000   12.6397247313999994    0.0000000000000000
     0.0000000000000000    0.0000000000000000   15.0000000000000000
  Pt              H               O               C               N               Fe            
     1     1     2    42     4     1
Direct
  0.1268114733633843  0.8882886308910996  0.6483279998994946
  0.4941972063965159  0.4828090583162383  0.7019170364876013
  0.4989526675217140  0.5556626742466236  0.6798989468140891
  0.6318138726972257  0.5522333598803039  0.6349850061636857
  0.0021305783449683  0.3330442279183585  0.4920222506215430
  0.0033376713111565  0.6667947254819501  0.4970408925183552
  0.9981510492623671  0.0008446547175348  0.5061572230021675
  0.2507834268025625  0.3330600673585572  0.4917653412056399
  0.2495737681202189  0.6668122553817528  0.4966377738675670
  0.2547133658161007  0.0008456299978892  0.5061229452417390
  0.4997805860718822  0.3411608820665827  0.4954306627096570
  0.5034458612007570  0.9990214045440826  0.4991797968915876
  0.7531779619353236  0.3411578561904737  0.4959754238341581
  0.7493839253288356  0.9990254380688859  0.4992476691873776
  0.9996437813368377  0.1121339742252820  0.4999619104031282
  0.0036700635773250  0.4443718502548504  0.4905786457538478
  0.0002879469675172  0.7773290937529690  0.5050061493189204
  0.2532363814314084  0.1121462257546835  0.4999411250573570
  0.2492099830887737  0.4443829433147863  0.4901092141858409
  0.2526238469477592  0.7772928672410351  0.5048408548337514
  0.5033579099263629  0.1128017298652551  0.4982149147468132
  0.4999016943441401  0.7702653619065704  0.4990992081380615
  0.7495049136801971  0.1127931824190983  0.4983075489857248
  0.7529739949501526  0.7703116570218980  0.4994106249742087
  0.1264351600454178  0.1661083906617027  0.4979865236255339
  0.1264430107728192  0.5005254032332845  0.4904744985672113
  0.1264475565226749  0.8323391720845852  0.5169189577709845
  0.3784572843286633  0.1681583239990879  0.4968323430680597
  0.3712279945135608  0.4996265897831164  0.4917408565948311
  0.3775957161517104  0.8306086165843860  0.5011148972555585
  0.6264477605112981  0.1715509036993579  0.4978760901787377
  0.6264682732466992  0.8253855184314833  0.4997265741521767
  0.8744130257970705  0.1681473432341920  0.4969040064188451
  0.8816912837923725  0.4995890138207413  0.4928877532394042
  0.8752875225471568  0.8306441995040563  0.5012768814164800
  0.1264353264402616  0.2772029219041764  0.4932867572021691
  0.1264612076949221  0.6111203579727610  0.4943261395676387
  0.1264300687529158  0.9471650550864137  0.5175196370094975
  0.3773127119039978  0.2807454041250962  0.4938810331231632
  0.3714944568518777  0.6116341404812931  0.4938571462690005
  0.3784787204175964  0.9439740923956776  0.5018417225106688
  0.6264959529999130  0.2860929989347544  0.4973705301615319
  0.6264307552598535  0.9401655410531926  0.4991607157793517
  0.8755906340790542  0.2807251607175742  0.4941518185800980
  0.8814290418020224  0.6115713397565735  0.4948704577524886
  0.8743703584278867  0.9439907665704717  0.5019021172873790
  0.4933576657546783  0.6611385176007260  0.4979588922295616
  0.7594193668829874  0.6611367607252189  0.4989117093551869
  0.4934067985253651  0.4501393323145265  0.4951902496207465
  0.7594533860556533  0.4501046431835401  0.4965916479614804
  0.6259655889194182  0.5552141212266543  0.5160125360802843
 
  0.00000000E+00  0.00000000E+00  0.00000000E+00
  0.00000000E+00  0.00000000E+00  0.00000000E+00
  0.00000000E+00  0.00000000E+00  0.00000000E+00
  0.00000000E+00  0.00000000E+00  0.00000000E+00
  0.00000000E+00  0.00000000E+00  0.00000000E+00
  0.00000000E+00  0.00000000E+00  0.00000000E+00
  0.00000000E+00  0.00000000E+00  0.00000000E+00
  0.00000000E+00  0.00000000E+00  0.00000000E+00
  0.00000000E+00  0.00000000E+00  0.00000000E+00
  0.00000000E+00  0.00000000E+00  0.00000000E+00
  0.00000000E+00  0.00000000E+00  0.00000000E+00
  0.00000000E+00  0.00000000E+00  0.00000000E+00
  0.00000000E+00  0.00000000E+00  0.00000000E+00
  0.00000000E+00  0.00000000E+00  0.00000000E+00
  0.00000000E+00  0.00000000E+00  0.00000000E+00
  0.00000000E+00  0.00000000E+00  0.00000000E+00
  0.00000000E+00  0.00000000E+00  0.00000000E+00
  0.00000000E+00  0.00000000E+00  0.00000000E+00
  0.00000000E+00  0.00000000E+00  0.00000000E+00
  0.00000000E+00  0.00000000E+00  0.00000000E+00
  0.00000000E+00  0.00000000E+00  0.00000000E+00
  0.00000000E+00  0.00000000E+00  0.00000000E+00
  0.00000000E+00  0.00000000E+00  0.00000000E+00
  0.00000000E+00  0.00000000E+00  0.00000000E+00
  0.00000000E+00  0.00000000E+00  0.00000000E+00
  0.00000000E+00  0.00000000E+00  0.00000000E+00
  0.00000000E+00  0.00000000E+00  0.00000000E+00
  0.00000000E+00  0.00000000E+00  0.00000000E+00
  0.00000000E+00  0.00000000E+00  0.00000000E+00
  0.00000000E+00  0.00000000E+00  0.00000000E+00
  0.00000000E+00  0.00000000E+00  0.00000000E+00
  0.00000000E+00  0.00000000E+00  0.00000000E+00
  0.00000000E+00  0.00000000E+00  0.00000000E+00
  0.00000000E+00  0.00000000E+00  0.00000000E+00
  0.00000000E+00  0.00000000E+00  0.00000000E+00
  0.00000000E+00  0.00000000E+00  0.00000000E+00
  0.00000000E+00  0.00000000E+00  0.00000000E+00
  0.00000000E+00  0.00000000E+00  0.00000000E+00
  0.00000000E+00  0.00000000E+00  0.00000000E+00
  0.00000000E+00  0.00000000E+00  0.00000000E+00
  0.00000000E+00  0.00000000E+00  0.00000000E+00
  0.00000000E+00  0.00000000E+00  0.00000000E+00
  0.00000000E+00  0.00000000E+00  0.00000000E+00
  0.00000000E+00  0.00000000E+00  0.00000000E+00
  0.00000000E+00  0.00000000E+00  0.00000000E+00
  0.00000000E+00  0.00000000E+00  0.00000000E+00
  0.00000000E+00  0.00000000E+00  0.00000000E+00
  0.00000000E+00  0.00000000E+00  0.00000000E+00
  0.00000000E+00  0.00000000E+00  0.00000000E+00
  0.00000000E+00  0.00000000E+00  0.00000000E+00
  0.00000000E+00  0.00000000E+00  0.00000000E+00
