# Supplementary material for: Evidence for the stabilization of FeN4 sites by Pt particles during acidic oxygen reduction
Source: Nat Commun. 2025 Jul 11;16:6404. doi: 10.1038/s41467-025-61806-x (PMC12246215; doi:10.1038/s41467-025-61806-x)
Supplement: Supplementary file 11 — Supplementary Data 9 [file 41467_2025_61806_MOESM11_ESM.txt]

POSCAR                                  
   1.00000000000000     
     9.9445629120000003    0.0000000000000000    0.0000000000000000
     0.0000000000000000   12.6397247313999994    0.0000000000000000
     0.0000000000000000    0.0000000000000000   15.0000000000000000
  Pt              H               O               C               N               Fe            
     1     1     2    42     4     1
Direct
  0.1269297836431692  0.8884410291271498  0.6487150026633896
  0.4933053394700035  0.4892367504930100  0.7065949335220401
  0.4970679823270626  0.5594125595887847  0.6790467408031660
  0.6300498693928513  0.5525668252715048  0.6349583825263241
  0.0022631776965696  0.3327599182516645  0.4924300303943174
  0.0035719049677765  0.6666618471548358  0.4976136292061578
  0.9984945118529196  0.0005599559649565  0.5056301418439137
  0.2508166839477901  0.3327967289005367  0.4918234219434215
  0.2495292605745799  0.6667121420128704  0.4966958012654585
  0.2546110506463777  0.0005527983473107  0.5054719651078019
  0.4996689674636043  0.3408370645173503  0.4951580023284378
  0.5033640690037658  0.9987835534735146  0.4986559104789797
  0.7534536232795794  0.3407799320903726  0.4961327358392533
  0.7496808559823780  0.9988004739174250  0.4988226269358067
  0.9998639047676567  0.1117411405048674  0.4995986747908704
  0.0038669136254248  0.4441229512107492  0.4913747417905237
  0.0006484090277854  0.7772973379779481  0.5049030891314347
  0.2532305887487766  0.1117404966656610  0.4994218775949145
  0.2491872926303830  0.4441411329881180  0.4904096016152399
  0.2524668148739210  0.7772473609822678  0.5043949054566016
  0.5033052745880651  0.1124987492030641  0.4976426895477573
  0.4997393133768422  0.7701997081365244  0.4988152559448513
  0.7497620438397866  0.1124893688493871  0.4978596763139262
  0.7533453597913045  0.7702863425300632  0.4993421061230215
  0.1265374420965737  0.1658047291098261  0.4977615260854345
  0.1265304281636062  0.5002961103438626  0.4911160807402629
  0.1266065001194151  0.8323462271552998  0.5165488076053893
  0.3784534503155808  0.1677962305134991  0.4963309067482242
  0.3713332767449732  0.4993086495442762  0.4918918620650690
  0.3776387668562640  0.8304907509612949  0.5007790671734650
  0.6265309743371624  0.1714107683693279  0.4973885365412180
  0.6265382226203127  0.8253486558960375  0.4993980816241394
  0.8746250998911425  0.1677686283151508  0.4966397842569762
  0.8817151201954225  0.4992107102189139  0.4938677721952929
  0.8754566950983657  0.8305641752555262  0.5012225139700134
  0.1265406405139405  0.2768263766146065  0.4933839399629028
  0.1265498362504818  0.6109120039851330  0.4948923986207956
  0.1265670756203188  0.9468370575827995  0.5172917524807256
  0.3773012365040847  0.2804214199516345  0.4936233936241425
  0.3715820871791639  0.6116302279774115  0.4938945231487478
  0.3785383537149269  0.9437611398203033  0.5013546430063368
  0.6265384080810463  0.2857456895057636  0.4970634001119498
  0.6265267035382006  0.9397884883530324  0.4987133452769829
  0.8758002352438863  0.2803656969410304  0.4942848773331716
  0.8814701679818661  0.6115690904193849  0.4956455184353419
  0.8745376586130257  0.9438058108752732  0.5015846739882874
  0.4931448351985195  0.6611232030411665  0.4976874094272783
  0.7598448487045019  0.6612189318987276  0.4989421244043109
  0.4931386779844593  0.4497555204837195  0.4950463376385342
  0.7599086741985629  0.4495931676012505  0.4972330598896500
  0.6259321481371621  0.5550287510071938  0.5156533780981764
 
  0.00000000E+00  0.00000000E+00  0.00000000E+00
  0.00000000E+00  0.00000000E+00  0.00000000E+00
  0.00000000E+00  0.00000000E+00  0.00000000E+00
  0.00000000E+00  0.00000000E+00  0.00000000E+00
  0.00000000E+00  0.00000000E+00  0.00000000E+00
  0.00000000E+00  0.00000000E+00  0.00000000E+00
  0.00000000E+00  0.00000000E+00  0.00000000E+00
  0.00000000E+00  0.00000000E+00  0.00000000E+00
  0.00000000E+00  0.00000000E+00  0.00000000E+00
  0.00000000E+00  0.00000000E+00  0.00000000E+00
  0.00000000E+00  0.00000000E+00  0.00000000E+00
  0.00000000E+00  0.00000000E+00  0.00000000E+00
  0.00000000E+00  0.00000000E+00  0.00000000E+00
  0.00000000E+00  0.00000000E+00  0.00000000E+00
  0.00000000E+00  0.00000000E+00  0.00000000E+00
  0.00000000E+00  0.00000000E+00  0.00000000E+00
  0.00000000E+00  0.00000000E+00  0.00000000E+00
  0.00000000E+00  0.00000000E+00  0.00000000E+00
  0.00000000E+00  0.00000000E+00  0.00000000E+00
  0.00000000E+00  0.00000000E+00  0.00000000E+00
  0.00000000E+00  0.00000000E+00  0.00000000E+00
  0.00000000E+00  0.00000000E+00  0.00000000E+00
  0.00000000E+00  0.00000000E+00  0.00000000E+00
  0.00000000E+00  0.00000000E+00  0.00000000E+00
  0.00000000E+00  0.00000000E+00  0.00000000E+00
  0.00000000E+00  0.00000000E+00  0.00000000E+00
  0.00000000E+00  0.00000000E+00  0.00000000E+00
  0.00000000E+00  0.00000000E+00  0.00000000E+00
  0.00000000E+00  0.00000000E+00  0.00000000E+00
  0.00000000E+00  0.00000000E+00  0.00000000E+00
  0.00000000E+00  0.00000000E+00  0.00000000E+00
  0.00000000E+00  0.00000000E+00  0.00000000E+00
  0.00000000E+00  0.00000000E+00  0.00000000E+00
  0.00000000E+00  0.00000000E+00  0.00000000E+00
  0.00000000E+00  0.00000000E+00  0.00000000E+00
  0.00000000E+00  0.00000000E+00  0.00000000E+00
  0.00000000E+00  0.00000000E+00  0.00000000E+00
  0.00000000E+00  0.00000000E+00  0.00000000E+00
  0.00000000E+00  0.00000000E+00  0.00000000E+00
  0.00000000E+00  0.00000000E+00  0.00000000E+00
  0.00000000E+00  0.00000000E+00  0.00000000E+00
  0.00000000E+00  0.00000000E+00  0.00000000E+00
  0.00000000E+00  0.00000000E+00  0.00000000E+00
  0.00000000E+00  0.00000000E+00  0.00000000E+00
  0.00000000E+00  0.00000000E+00  0.00000000E+00
  0.00000000E+00  0.00000000E+00  0.00000000E+00
  0.00000000E+00  0.00000000E+00  0.00000000E+00
  0.00000000E+00  0.00000000E+00  0.00000000E+00
  0.00000000E+00  0.00000000E+00  0.00000000E+00
  0.00000000E+00  0.00000000E+00  0.00000000E+00
  0.00000000E+00  0.00000000E+00  0.00000000E+00
