# Supplementary material for: Evidence for the stabilization of FeN4 sites by Pt particles during acidic oxygen reduction
Source: Nat Commun. 2025 Jul 11;16:6404. doi: 10.1038/s41467-025-61806-x (PMC12246215; doi:10.1038/s41467-025-61806-x)
Supplement: Supplementary file 12 — Supplementary Data 10 [file 41467_2025_61806_MOESM12_ESM.txt]

POSCAR                                  
   1.00000000000000     
     9.9445629120000003    0.0000000000000000    0.0000000000000000
     0.0000000000000000   12.6397247313999994    0.0000000000000000
     0.0000000000000000    0.0000000000000000   15.0000000000000000
  Pt              H               O               C               N               Fe            
     1     1     2    42     4     1
Direct
  0.1223486450994697  0.8931417051170712  0.6479164616414300
  0.6056509100403269  0.4738092155862937  0.7476606470472894
  0.6131542181244855  0.4537058912969407  0.6848528486512699
  0.6173797240111595  0.5572585048547948  0.6442176318965169
  0.9977083640987008  0.3350947346033832  0.4916852657312805
  0.9991184979423319  0.6691050892050595  0.4961358047337847
  0.9943202517501144  0.0028671047428165  0.5033359076917953
  0.2463886135562497  0.3350993630146370  0.4911482661560893
  0.2449151234080154  0.6691467729794364  0.4953590771261819
  0.2497869515518306  0.0028802682482914  0.5030644542922922
  0.4951273571016145  0.3426345273754604  0.4942855939501953
  0.4987450335901918  0.0012930426310542  0.4970566064941311
  0.7489614691601115  0.3426398691555090  0.4950947835967822
  0.7453759160235369  0.0012754502850197  0.4973818164960195
  0.9954626968985839  0.1139534712841236  0.4980517361376390
  0.9993602564506243  0.4465451557358556  0.4905058099688999
  0.9965231151074595  0.7798980520993953  0.5024957504951912
  0.2486385317854015  0.1139686963615282  0.4978247951792792
  0.2446786175271412  0.4465485571762442  0.4897251973890728
  0.2475768842552208  0.7799193271593393  0.5018910373293965
  0.4987761245543411  0.1147654768002909  0.4961135366965007
  0.4949566804728879  0.7732683355570251  0.4978608546374185
  0.7453364764290220  0.1147489657503903  0.4963910617135726
  0.7490881453012798  0.7732231639034373  0.4986258299153973
  0.1220557197339754  0.1681794158256731  0.4965676379979035
  0.1220131875920610  0.5026829376006551  0.4901606008382117
  0.1221094606883525  0.8349699006181182  0.5129846441319706
  0.3738466829564969  0.1699860502791914  0.4950912578880390
  0.3669407066828996  0.5015121741631192  0.4917739148219570
  0.3730354601708274  0.8334124039033357  0.4991784321829341
  0.6220636245429400  0.1735218104557626  0.4958313435574541
  0.6220437924048808  0.8283528444515829  0.4982259682673124
  0.8702493210697433  0.1699766051914874  0.4954592399133079
  0.8771110324078074  0.5014922517962547  0.4932208593415032
  0.8710427959388283  0.8333646907168073  0.4998756472818807
  0.1220594095165344  0.2792237947107322  0.4925686112190912
  0.1220099860838483  0.6132728116659941  0.4935307386479713
  0.1220931149428064  0.9489608538497271  0.5146668422860775
  0.3725816557081287  0.2823809607613271  0.4928714114867555
  0.3671611519908242  0.6141317549513120  0.4938157778322214
  0.3740495670857459  0.9462515889418190  0.4994682938011123
  0.6220430759985357  0.2876189107238870  0.4955839389445477
  0.6220595656875459  0.9423303017693092  0.4972914406098755
  0.8715295308880190  0.2823845805787361  0.4935186342524213
  0.8768642609708633  0.6140860936318316  0.4952194278665881
  0.8700516053407051  0.9462142943016222  0.4999230575936206
  0.4880547481494263  0.6647984414971180  0.4977480892302537
  0.7559258169977014  0.6647080518780892  0.4991659132486599
  0.4879914939206778  0.4508114754620630  0.4949639330241755
  0.7560440267930634  0.4508246198204425  0.4965028500542384
  0.6217011609179789  0.5571540194319881  0.5168623763329256
 
  0.00000000E+00  0.00000000E+00  0.00000000E+00
  0.00000000E+00  0.00000000E+00  0.00000000E+00
  0.00000000E+00  0.00000000E+00  0.00000000E+00
  0.00000000E+00  0.00000000E+00  0.00000000E+00
  0.00000000E+00  0.00000000E+00  0.00000000E+00
  0.00000000E+00  0.00000000E+00  0.00000000E+00
  0.00000000E+00  0.00000000E+00  0.00000000E+00
  0.00000000E+00  0.00000000E+00  0.00000000E+00
  0.00000000E+00  0.00000000E+00  0.00000000E+00
  0.00000000E+00  0.00000000E+00  0.00000000E+00
  0.00000000E+00  0.00000000E+00  0.00000000E+00
  0.00000000E+00  0.00000000E+00  0.00000000E+00
  0.00000000E+00  0.00000000E+00  0.00000000E+00
  0.00000000E+00  0.00000000E+00  0.00000000E+00
  0.00000000E+00  0.00000000E+00  0.00000000E+00
  0.00000000E+00  0.00000000E+00  0.00000000E+00
  0.00000000E+00  0.00000000E+00  0.00000000E+00
  0.00000000E+00  0.00000000E+00  0.00000000E+00
  0.00000000E+00  0.00000000E+00  0.00000000E+00
  0.00000000E+00  0.00000000E+00  0.00000000E+00
  0.00000000E+00  0.00000000E+00  0.00000000E+00
  0.00000000E+00  0.00000000E+00  0.00000000E+00
  0.00000000E+00  0.00000000E+00  0.00000000E+00
  0.00000000E+00  0.00000000E+00  0.00000000E+00
  0.00000000E+00  0.00000000E+00  0.00000000E+00
  0.00000000E+00  0.00000000E+00  0.00000000E+00
  0.00000000E+00  0.00000000E+00  0.00000000E+00
  0.00000000E+00  0.00000000E+00  0.00000000E+00
  0.00000000E+00  0.00000000E+00  0.00000000E+00
  0.00000000E+00  0.00000000E+00  0.00000000E+00
  0.00000000E+00  0.00000000E+00  0.00000000E+00
  0.00000000E+00  0.00000000E+00  0.00000000E+00
  0.00000000E+00  0.00000000E+00  0.00000000E+00
  0.00000000E+00  0.00000000E+00  0.00000000E+00
  0.00000000E+00  0.00000000E+00  0.00000000E+00
  0.00000000E+00  0.00000000E+00  0.00000000E+00
  0.00000000E+00  0.00000000E+00  0.00000000E+00
  0.00000000E+00  0.00000000E+00  0.00000000E+00
  0.00000000E+00  0.00000000E+00  0.00000000E+00
  0.00000000E+00  0.00000000E+00  0.00000000E+00
  0.00000000E+00  0.00000000E+00  0.00000000E+00
  0.00000000E+00  0.00000000E+00  0.00000000E+00
  0.00000000E+00  0.00000000E+00  0.00000000E+00
  0.00000000E+00  0.00000000E+00  0.00000000E+00
  0.00000000E+00  0.00000000E+00  0.00000000E+00
  0.00000000E+00  0.00000000E+00  0.00000000E+00
  0.00000000E+00  0.00000000E+00  0.00000000E+00
  0.00000000E+00  0.00000000E+00  0.00000000E+00
  0.00000000E+00  0.00000000E+00  0.00000000E+00
  0.00000000E+00  0.00000000E+00  0.00000000E+00
  0.00000000E+00  0.00000000E+00  0.00000000E+00
