# Supplementary material for: Evidence for the stabilization of FeN4 sites by Pt particles during acidic oxygen reduction
Source: Nat Commun. 2025 Jul 11;16:6404. doi: 10.1038/s41467-025-61806-x (PMC12246215; doi:10.1038/s41467-025-61806-x)
Supplement: Supplementary file 13 — Supplementary Data 11 [file 41467_2025_61806_MOESM13_ESM.txt]

CONTCAR                                  
   1.00000000000000     
     9.9445629120000003    0.0000000000000000    0.0000000000000000
     0.0000000000000000   12.6397247313999994    0.0000000000000000
     0.0000000000000000    0.0000000000000000   15.0000000000000000
  Pt              C               N               Fe            
     1    42     4     1
Direct
  0.1268906483417509  0.8939047993562025  0.6505177996069204
  0.0028135491702486  0.3326881685115152  0.4960963321475162
  0.0041800936841410  0.6668076180100081  0.5028539230294909
  0.9990530244833208  0.0006087978837755  0.5050488247783712
  0.2513496571626109  0.3326852886661131  0.4961688691896853
  0.2500182604383218  0.6667971829895553  0.5030751168578782
  0.2550852797787586  0.0006057585917807  0.5051434104011623
  0.5000771372861095  0.3406878770555057  0.4943743994824676
  0.5037146223305107  0.9988750679886359  0.4966517393409157
  0.7541211241321210  0.3406886202808633  0.4942765678509756
  0.7504231075333729  0.9988899768509613  0.4965634991889795
  0.0003096042564179  0.1117202887518417  0.4996117666466354
  0.0045108137573547  0.4440659505719639  0.4971036134746925
  0.0013343023644423  0.7776214901181633  0.5072038889138561
  0.2538365008414220  0.1117219812545243  0.4996574503603993
  0.2497181276729881  0.4440530064332482  0.4972198816063068
  0.2527901763147016  0.7776202213125162  0.5073743788424210
  0.5037880852365711  0.1124385002023206  0.4958382337831098
  0.4998767216182597  0.7705062032977786  0.4972308985440028
  0.7503771468236198  0.1124406774790883  0.4957835418699924
  0.7542863318815531  0.7705139470919242  0.4970938120060678
  0.1270759284944818  0.1658237769576108  0.4989727734548012
  0.1271223292120611  0.5003617140210421  0.4992134331592316
  0.1270403955126133  0.8328818311547501  0.5183965197711149
  0.3789713068935731  0.1677622513171810  0.4963340957149930
  0.3712807096007859  0.4992931370690294  0.4963579105910974
  0.3780815600156543  0.8307164370767820  0.5014100750481697
  0.6270871794619661  0.1713907538659257  0.4948707375379549
  0.6270709846100302  0.8256729091011665  0.4959894908655715
  0.8751915308243489  0.1677506775429126  0.4962687637643411
  0.8829741080916392  0.4993025109092691  0.4961705367778002
  0.8760543178757358  0.8307268316074861  0.5012427474704561
  0.1270740364680049  0.2767806033269122  0.4968172291544519
  0.1270945155548572  0.6107451246984067  0.5027583319707263
  0.1270514427154409  0.9470458867078253  0.5174528438643328
  0.3777954815390224  0.2803639509854345  0.4952630108075639
  0.3714426114005183  0.6115943184646196  0.4982143606652965
  0.3790665659815914  0.9438367517401989  0.5006896674789710
  0.6270978577594607  0.2855687494915934  0.4941972426622541
  0.6270700575675648  0.9397638362778036  0.4958654923252344
  0.8763808593412656  0.2803589537986231  0.4951755769695021
  0.8827737863607280  0.6116018361406277  0.4979619263746290
  0.8750653145150188  0.9438483611003566  0.5005444109076251
  0.4936607868804268  0.6613316265430662  0.4962310499708896
  0.7605479936159919  0.6613414519078767  0.4960305234619383
  0.4937903150204787  0.4497187526814144  0.4944239153539164
  0.7604609390812043  0.4497189926065661  0.4942953214164252
  0.6271232844969448  0.5553886540618067  0.4939640645388582
 
  0.00000000E+00  0.00000000E+00  0.00000000E+00
  0.00000000E+00  0.00000000E+00  0.00000000E+00
  0.00000000E+00  0.00000000E+00  0.00000000E+00
  0.00000000E+00  0.00000000E+00  0.00000000E+00
  0.00000000E+00  0.00000000E+00  0.00000000E+00
  0.00000000E+00  0.00000000E+00  0.00000000E+00
  0.00000000E+00  0.00000000E+00  0.00000000E+00
  0.00000000E+00  0.00000000E+00  0.00000000E+00
  0.00000000E+00  0.00000000E+00  0.00000000E+00
  0.00000000E+00  0.00000000E+00  0.00000000E+00
  0.00000000E+00  0.00000000E+00  0.00000000E+00
  0.00000000E+00  0.00000000E+00  0.00000000E+00
  0.00000000E+00  0.00000000E+00  0.00000000E+00
  0.00000000E+00  0.00000000E+00  0.00000000E+00
  0.00000000E+00  0.00000000E+00  0.00000000E+00
  0.00000000E+00  0.00000000E+00  0.00000000E+00
  0.00000000E+00  0.00000000E+00  0.00000000E+00
  0.00000000E+00  0.00000000E+00  0.00000000E+00
  0.00000000E+00  0.00000000E+00  0.00000000E+00
  0.00000000E+00  0.00000000E+00  0.00000000E+00
  0.00000000E+00  0.00000000E+00  0.00000000E+00
  0.00000000E+00  0.00000000E+00  0.00000000E+00
  0.00000000E+00  0.00000000E+00  0.00000000E+00
  0.00000000E+00  0.00000000E+00  0.00000000E+00
  0.00000000E+00  0.00000000E+00  0.00000000E+00
  0.00000000E+00  0.00000000E+00  0.00000000E+00
  0.00000000E+00  0.00000000E+00  0.00000000E+00
  0.00000000E+00  0.00000000E+00  0.00000000E+00
  0.00000000E+00  0.00000000E+00  0.00000000E+00
  0.00000000E+00  0.00000000E+00  0.00000000E+00
  0.00000000E+00  0.00000000E+00  0.00000000E+00
  0.00000000E+00  0.00000000E+00  0.00000000E+00
  0.00000000E+00  0.00000000E+00  0.00000000E+00
  0.00000000E+00  0.00000000E+00  0.00000000E+00
  0.00000000E+00  0.00000000E+00  0.00000000E+00
  0.00000000E+00  0.00000000E+00  0.00000000E+00
  0.00000000E+00  0.00000000E+00  0.00000000E+00
  0.00000000E+00  0.00000000E+00  0.00000000E+00
  0.00000000E+00  0.00000000E+00  0.00000000E+00
  0.00000000E+00  0.00000000E+00  0.00000000E+00
  0.00000000E+00  0.00000000E+00  0.00000000E+00
  0.00000000E+00  0.00000000E+00  0.00000000E+00
  0.00000000E+00  0.00000000E+00  0.00000000E+00
  0.00000000E+00  0.00000000E+00  0.00000000E+00
  0.00000000E+00  0.00000000E+00  0.00000000E+00
  0.00000000E+00  0.00000000E+00  0.00000000E+00
  0.00000000E+00  0.00000000E+00  0.00000000E+00
  0.00000000E+00  0.00000000E+00  0.00000000E+00
