# Supplementary material for: Evidence for the stabilization of FeN4 sites by Pt particles during acidic oxygen reduction
Source: Nat Commun. 2025 Jul 11;16:6404. doi: 10.1038/s41467-025-61806-x (PMC12246215; doi:10.1038/s41467-025-61806-x)
Supplement: Supplementary file 14 — Supplementary Data 12 [file 41467_2025_61806_MOESM14_ESM.txt]

CONTCAR                                  
   1.00000000000000     
     9.9568731866870070   -0.0003526321195389    0.0265184846970795
    -0.0005093005835127   12.6505108624890923    0.0373588746972115
     0.0385155872800252    0.0294597272557038    6.9346287374556868
  Pt              C               N               Fe            
     1    42     4     1
Direct
  0.1268308341143054  0.8965074397216213  0.8234674072694605
  0.0028044421982916  0.3327730463700132  0.4825585942812782
  0.0038819612501130  0.6664398861784827  0.5090526581867276
  0.9985758587332896  0.0005660849790576  0.5078495111188375
  0.2514794560341531  0.3327372833747061  0.4831004899177380
  0.2499643081620049  0.6664395749907740  0.5093374109357004
  0.2554182238196946  0.0005085458016278  0.5079121750713061
  0.5005613731388426  0.3406818881615933  0.4842963492592584
  0.5042036872907457  0.9988746272889611  0.4922816957340988
  0.7536463065437126  0.3407072052212508  0.4838220581197680
  0.7499958006399229  0.9987936488593846  0.4925464387204779
  0.0000767720568575  0.1119215425781169  0.4968388469656548
  0.0045906603848324  0.4440227803396071  0.4852412683020556
  0.0006830217208560  0.7772609108182044  0.5189275421615567
  0.2540251991273484  0.1118954988673845  0.4970132013347974
  0.2498339829096897  0.4440149271323721  0.4858296229671579
  0.2533031854529770  0.7772960551866130  0.5187361762708976
  0.5042109800188864  0.1127094914735295  0.4912745059852957
  0.5004846294670739  0.7703496081408436  0.4924066022849988
  0.7501158878185934  0.1126271993803430  0.4910983049826705
  0.7537619369456203  0.7703475544651610  0.4922325939006909
  0.1270384502784158  0.1656526857609307  0.4933602327986915
  0.1271335017625185  0.5003788011256505  0.4922652085467227
  0.1268162137232920  0.8328353820670062  0.5420538039690433
  0.3791220342497242  0.1678185170740359  0.4910941665877382
  0.3710565017146493  0.4994124292371884  0.4868518706562714
  0.3780109875127677  0.8305265646861641  0.5031534230182426
  0.6271850633406560  0.1712645472056457  0.4889436318984497
  0.6271144938916311  0.8253229628451723  0.4888750772138555
  0.8750602576224072  0.1678591871629920  0.4906157262728857
  0.8832618423769463  0.4993579979001893  0.4858996746998962
  0.8761170353710864  0.8304874296931909  0.5035503758531611
  0.1271366732645471  0.2769272698363077  0.4845112657359341
  0.1269789250707992  0.6105283488623630  0.5068946879867353
  0.1268540929987183  0.9469970209337206  0.5338916363973936
  0.3778906982492238  0.2804807074199887  0.4853712849133012
  0.3711612144392133  0.6112706200030036  0.4949489225767750
  0.3793147922142536  0.9437784496156064  0.5002876714773028
  0.6271335827146342  0.2857791429975343  0.4858995311492527
  0.6271088127830464  0.9401316897368261  0.4899187504922990
  0.8763720071154144  0.2805457610487571  0.4849446189872449
  0.8830286530854180  0.6112238189693751  0.4939286796396300
  0.8749126015053809  0.9437404775696977  0.5006982887810750
  0.4936826826140167  0.6611105155612450  0.4899796612815764
  0.7605081573973790  0.6611017222330727  0.4891007652440837
  0.4939295748691739  0.4496378514084717  0.4829211869175051
  0.7604450791998046  0.4495975264731657  0.4823933024389485
  0.6271780768071166  0.5553898770976471  0.4818231006955661
 
  0.00000000E+00  0.00000000E+00  0.00000000E+00
  0.00000000E+00  0.00000000E+00  0.00000000E+00
  0.00000000E+00  0.00000000E+00  0.00000000E+00
  0.00000000E+00  0.00000000E+00  0.00000000E+00
  0.00000000E+00  0.00000000E+00  0.00000000E+00
  0.00000000E+00  0.00000000E+00  0.00000000E+00
  0.00000000E+00  0.00000000E+00  0.00000000E+00
  0.00000000E+00  0.00000000E+00  0.00000000E+00
  0.00000000E+00  0.00000000E+00  0.00000000E+00
  0.00000000E+00  0.00000000E+00  0.00000000E+00
  0.00000000E+00  0.00000000E+00  0.00000000E+00
  0.00000000E+00  0.00000000E+00  0.00000000E+00
  0.00000000E+00  0.00000000E+00  0.00000000E+00
  0.00000000E+00  0.00000000E+00  0.00000000E+00
  0.00000000E+00  0.00000000E+00  0.00000000E+00
  0.00000000E+00  0.00000000E+00  0.00000000E+00
  0.00000000E+00  0.00000000E+00  0.00000000E+00
  0.00000000E+00  0.00000000E+00  0.00000000E+00
  0.00000000E+00  0.00000000E+00  0.00000000E+00
  0.00000000E+00  0.00000000E+00  0.00000000E+00
  0.00000000E+00  0.00000000E+00  0.00000000E+00
  0.00000000E+00  0.00000000E+00  0.00000000E+00
  0.00000000E+00  0.00000000E+00  0.00000000E+00
  0.00000000E+00  0.00000000E+00  0.00000000E+00
  0.00000000E+00  0.00000000E+00  0.00000000E+00
  0.00000000E+00  0.00000000E+00  0.00000000E+00
  0.00000000E+00  0.00000000E+00  0.00000000E+00
  0.00000000E+00  0.00000000E+00  0.00000000E+00
  0.00000000E+00  0.00000000E+00  0.00000000E+00
  0.00000000E+00  0.00000000E+00  0.00000000E+00
  0.00000000E+00  0.00000000E+00  0.00000000E+00
  0.00000000E+00  0.00000000E+00  0.00000000E+00
  0.00000000E+00  0.00000000E+00  0.00000000E+00
  0.00000000E+00  0.00000000E+00  0.00000000E+00
  0.00000000E+00  0.00000000E+00  0.00000000E+00
  0.00000000E+00  0.00000000E+00  0.00000000E+00
  0.00000000E+00  0.00000000E+00  0.00000000E+00
  0.00000000E+00  0.00000000E+00  0.00000000E+00
  0.00000000E+00  0.00000000E+00  0.00000000E+00
  0.00000000E+00  0.00000000E+00  0.00000000E+00
  0.00000000E+00  0.00000000E+00  0.00000000E+00
  0.00000000E+00  0.00000000E+00  0.00000000E+00
  0.00000000E+00  0.00000000E+00  0.00000000E+00
  0.00000000E+00  0.00000000E+00  0.00000000E+00
  0.00000000E+00  0.00000000E+00  0.00000000E+00
  0.00000000E+00  0.00000000E+00  0.00000000E+00
  0.00000000E+00  0.00000000E+00  0.00000000E+00
  0.00000000E+00  0.00000000E+00  0.00000000E+00
