# Supplementary material for: Evidence for the stabilization of FeN4 sites by Pt particles during acidic oxygen reduction
Source: Nat Commun. 2025 Jul 11;16:6404. doi: 10.1038/s41467-025-61806-x (PMC12246215; doi:10.1038/s41467-025-61806-x)
Supplement: Supplementary file 15 — Supplementary Data 13 [file 41467_2025_61806_MOESM15_ESM.txt]

CONTCAR                                  
   1.00000000000000     
     9.9445629120000003    0.0000000000000000    0.0000000000000000
     0.0000000000000000   12.6397247313999994    0.0000000000000000
     0.0000000000000000    0.0000000000000000   15.0000000000000000
  Pt              C               N               Fe            
     1    42     4     1
Direct
  0.1269814355460759  0.8936744591169399  0.6511801509897928
  0.0028951741583994  0.3326717818476050  0.4960425751738352
  0.0044305379084857  0.6668662433373567  0.5027578656461618
  0.9992486526150022  0.0005440453737023  0.5048689256931709
  0.2512525317469119  0.3326634285610663  0.4961170050053260
  0.2497791838432184  0.6668539617477082  0.5029556484543440
  0.2548800708677132  0.0005409806039278  0.5049729037121867
  0.5001348654970352  0.3404434983341911  0.4942279089693782
  0.5037438225930896  0.9988652553720679  0.4967816342339068
  0.7540386293070044  0.3404482016966758  0.4941425004767273
  0.7503812868251221  0.9988776838712727  0.4967078568982817
  0.0004464261826145  0.1116330034213911  0.4995404367566492
  0.0047524391862305  0.4440305927356159  0.4972064683914835
  0.0015626808332051  0.7777306697450421  0.5068399448861887
  0.2536960266418236  0.1116351011550405  0.4996141063322453
  0.2494748340594528  0.4440187805221625  0.4973128178876615
  0.2525819557519148  0.7777246869308740  0.5069862746911660
  0.5037993041700363  0.1124384553425959  0.4958467793340749
  0.4999749928733275  0.7708439709936832  0.4974591598469941
  0.7503575548130119  0.1124430623063359  0.4957741984325291
  0.7541952983626169  0.7708403525608757  0.4973502444381120
  0.1270700609507353  0.1657126398727324  0.4989191586656886
  0.1271149809816383  0.5002198738408311  0.4993227463917259
  0.1270530908267474  0.8329659954547760  0.5175906390487052
  0.3789129983586339  0.1677107506755428  0.4963087075643612
  0.3711587510861153  0.4993666279849626  0.4964592195016019
  0.3780976091086802  0.8309007242955742  0.5014562169696406
  0.6270763365512426  0.1711858095904498  0.4948030707396685
  0.6270761870871074  0.8257548549386932  0.4963014201304544
  0.8752383233452609  0.1677035990269601  0.4962226692711704
  0.8830880900030398  0.4993732692263118  0.4962820944713983
  0.8760467816362795  0.8309079659363258  0.5013223299324887
  0.1270705380927936  0.2767794283248942  0.4967253166894290
  0.1271022052722648  0.6108511950933607  0.5027556703868022
  0.1270510255925127  0.9469533225913719  0.5171895909590032
  0.3777229448243374  0.2801938468404606  0.4951864146021405
  0.3713202596440449  0.6115971096977108  0.4982985297151300
  0.3790654384239991  0.9438384693616845  0.5007735450217413
  0.6270855163142605  0.2855336292139189  0.4940222090613853
  0.6270647484394641  0.9399948932849594  0.4960862551210051
  0.8764425211291142  0.2801969137272210  0.4950963962347751
  0.8829090376297579  0.6116014118744100  0.4980733393441356
  0.8750639975833522  0.9438469158780817  0.5006567274478771
  0.4933037501666834  0.6616956717376618  0.4965114179935837
  0.7609068193895112  0.6616929040919840  0.4963416659696716
  0.4933694668075592  0.4493941838572706  0.4942708355221009
  0.7608658270823772  0.4494011284269783  0.4941455700952087
  0.6271155038902111  0.5554707534333276  0.4941928368988927
 
  0.00000000E+00  0.00000000E+00  0.00000000E+00
  0.00000000E+00  0.00000000E+00  0.00000000E+00
  0.00000000E+00  0.00000000E+00  0.00000000E+00
  0.00000000E+00  0.00000000E+00  0.00000000E+00
  0.00000000E+00  0.00000000E+00  0.00000000E+00
  0.00000000E+00  0.00000000E+00  0.00000000E+00
  0.00000000E+00  0.00000000E+00  0.00000000E+00
  0.00000000E+00  0.00000000E+00  0.00000000E+00
  0.00000000E+00  0.00000000E+00  0.00000000E+00
  0.00000000E+00  0.00000000E+00  0.00000000E+00
  0.00000000E+00  0.00000000E+00  0.00000000E+00
  0.00000000E+00  0.00000000E+00  0.00000000E+00
  0.00000000E+00  0.00000000E+00  0.00000000E+00
  0.00000000E+00  0.00000000E+00  0.00000000E+00
  0.00000000E+00  0.00000000E+00  0.00000000E+00
  0.00000000E+00  0.00000000E+00  0.00000000E+00
  0.00000000E+00  0.00000000E+00  0.00000000E+00
  0.00000000E+00  0.00000000E+00  0.00000000E+00
  0.00000000E+00  0.00000000E+00  0.00000000E+00
  0.00000000E+00  0.00000000E+00  0.00000000E+00
  0.00000000E+00  0.00000000E+00  0.00000000E+00
  0.00000000E+00  0.00000000E+00  0.00000000E+00
  0.00000000E+00  0.00000000E+00  0.00000000E+00
  0.00000000E+00  0.00000000E+00  0.00000000E+00
  0.00000000E+00  0.00000000E+00  0.00000000E+00
  0.00000000E+00  0.00000000E+00  0.00000000E+00
  0.00000000E+00  0.00000000E+00  0.00000000E+00
  0.00000000E+00  0.00000000E+00  0.00000000E+00
  0.00000000E+00  0.00000000E+00  0.00000000E+00
  0.00000000E+00  0.00000000E+00  0.00000000E+00
  0.00000000E+00  0.00000000E+00  0.00000000E+00
  0.00000000E+00  0.00000000E+00  0.00000000E+00
  0.00000000E+00  0.00000000E+00  0.00000000E+00
  0.00000000E+00  0.00000000E+00  0.00000000E+00
  0.00000000E+00  0.00000000E+00  0.00000000E+00
  0.00000000E+00  0.00000000E+00  0.00000000E+00
  0.00000000E+00  0.00000000E+00  0.00000000E+00
  0.00000000E+00  0.00000000E+00  0.00000000E+00
  0.00000000E+00  0.00000000E+00  0.00000000E+00
  0.00000000E+00  0.00000000E+00  0.00000000E+00
  0.00000000E+00  0.00000000E+00  0.00000000E+00
  0.00000000E+00  0.00000000E+00  0.00000000E+00
  0.00000000E+00  0.00000000E+00  0.00000000E+00
  0.00000000E+00  0.00000000E+00  0.00000000E+00
  0.00000000E+00  0.00000000E+00  0.00000000E+00
  0.00000000E+00  0.00000000E+00  0.00000000E+00
  0.00000000E+00  0.00000000E+00  0.00000000E+00
  0.00000000E+00  0.00000000E+00  0.00000000E+00
