# Supplementary material for: Evidence for the stabilization of FeN4 sites by Pt particles during acidic oxygen reduction
Source: Nat Commun. 2025 Jul 11;16:6404. doi: 10.1038/s41467-025-61806-x (PMC12246215; doi:10.1038/s41467-025-61806-x)
Supplement: Supplementary file 16 — Supplementary Data 14 [file 41467_2025_61806_MOESM16_ESM.txt]

CONTCAR                                  
   1.00000000000000     
     9.9445629120000003    0.0000000000000000    0.0000000000000000
     0.0000000000000000   12.6397247313999994    0.0000000000000000
     0.0000000000000000    0.0000000000000000   15.0000000000000000
  Pt              C               N               Fe            
     1    42     4     1
Direct
  0.1269908620723169  0.8778639352244979  0.6519197310941063
  0.0029274734277158  0.3331170147443283  0.4956119297624961
  0.0044509619328150  0.6670825028095568  0.5020371447705568
  0.9998409256962447  0.0007176965656782  0.5026876230264049
  0.2512151164124749  0.3331116955663344  0.4957457700067336
  0.2497372014075464  0.6670657495532463  0.5022246361572276
  0.2543075572803148  0.0007223124347598  0.5026436969976649
  0.5001761855933544  0.3404279992640391  0.4952902888195831
  0.5037155303642175  0.9993566411092105  0.4977140069125918
  0.7539964004535672  0.3404319985743660  0.4951348020111053
  0.7504335057931064  0.9993526455382590  0.4976689559773208
  0.0006020942412121  0.1119256926463503  0.4983609396249700
  0.0047482666400299  0.4442682395394967  0.4967930056480674
  0.0016831237458287  0.7779406272314076  0.5052834800375541
  0.2535589410580099  0.1119353255173709  0.4983377558523173
  0.2494397117427524  0.4442563107183519  0.4969741347068957
  0.2524720695622798  0.7779334527264518  0.5053906312390922
  0.5037418569149876  0.1127452502455970  0.4964056161974743
  0.5001616795315613  0.7715707881788553  0.4992152961835023
  0.7504338351628689  0.1127413020203466  0.4963739272003213
  0.7540078438832222  0.7715713532888759  0.4991010487044743
  0.1270727544986379  0.1659841930190635  0.4975760380724814
  0.1270954891620811  0.5003918048500933  0.4984287360568464
  0.1270689248592712  0.8334135889546355  0.5126481763612041
  0.3789322115231058  0.1680987183067127  0.4961698603652716
  0.3712476585265224  0.4998333488613831  0.4972005376135145
  0.3785675253221054  0.8315492023445485  0.5017454486292936
  0.6270887018977988  0.1713059850065012  0.4956355121121264
  0.6270825573390901  0.8264675253782322  0.4983429237105393
  0.8752385265293040  0.1680839417033501  0.4961395590926856
  0.8829676079041547  0.4998462388193756  0.4969044862911870
  0.8755851758209314  0.8315526476765046  0.5016593801832084
  0.1270661577698640  0.2773669909714199  0.4959013758772542
  0.1270886705581133  0.6111903659203086  0.5015294424450885
  0.1270756203086706  0.9469761700573389  0.5115389810180462
  0.3779650846585511  0.2803475635208637  0.4953583973083458
  0.3713275547549529  0.6116485073414241  0.4991391685362221
  0.3791523095844934  0.9440893311692908  0.5006671045303149
  0.6270842748273376  0.2856211315379305  0.4950903790417346
  0.6270709627093024  0.9406615219502197  0.4976624419184429
  0.8761978451993707  0.2803432966108879  0.4952258949780211
  0.8828739159340812  0.6116585636363158  0.4988650562251118
  0.8749926995531976  0.9440920055379332  0.5006528369978079
  0.4935915792327349  0.6622584688118670  0.4985013361748880
  0.7606083750632995  0.6622633538396131  0.4982864456286966
  0.4934777284604521  0.4495313047839944  0.4958886933812505
  0.7607333592457829  0.4495368535649107  0.4956514681593299
  0.6271060998403680  0.5563809461824868  0.4966758983605990
 
  0.00000000E+00  0.00000000E+00  0.00000000E+00
  0.00000000E+00  0.00000000E+00  0.00000000E+00
  0.00000000E+00  0.00000000E+00  0.00000000E+00
  0.00000000E+00  0.00000000E+00  0.00000000E+00
  0.00000000E+00  0.00000000E+00  0.00000000E+00
  0.00000000E+00  0.00000000E+00  0.00000000E+00
  0.00000000E+00  0.00000000E+00  0.00000000E+00
  0.00000000E+00  0.00000000E+00  0.00000000E+00
  0.00000000E+00  0.00000000E+00  0.00000000E+00
  0.00000000E+00  0.00000000E+00  0.00000000E+00
  0.00000000E+00  0.00000000E+00  0.00000000E+00
  0.00000000E+00  0.00000000E+00  0.00000000E+00
  0.00000000E+00  0.00000000E+00  0.00000000E+00
  0.00000000E+00  0.00000000E+00  0.00000000E+00
  0.00000000E+00  0.00000000E+00  0.00000000E+00
  0.00000000E+00  0.00000000E+00  0.00000000E+00
  0.00000000E+00  0.00000000E+00  0.00000000E+00
  0.00000000E+00  0.00000000E+00  0.00000000E+00
  0.00000000E+00  0.00000000E+00  0.00000000E+00
  0.00000000E+00  0.00000000E+00  0.00000000E+00
  0.00000000E+00  0.00000000E+00  0.00000000E+00
  0.00000000E+00  0.00000000E+00  0.00000000E+00
  0.00000000E+00  0.00000000E+00  0.00000000E+00
  0.00000000E+00  0.00000000E+00  0.00000000E+00
  0.00000000E+00  0.00000000E+00  0.00000000E+00
  0.00000000E+00  0.00000000E+00  0.00000000E+00
  0.00000000E+00  0.00000000E+00  0.00000000E+00
  0.00000000E+00  0.00000000E+00  0.00000000E+00
  0.00000000E+00  0.00000000E+00  0.00000000E+00
  0.00000000E+00  0.00000000E+00  0.00000000E+00
  0.00000000E+00  0.00000000E+00  0.00000000E+00
  0.00000000E+00  0.00000000E+00  0.00000000E+00
  0.00000000E+00  0.00000000E+00  0.00000000E+00
  0.00000000E+00  0.00000000E+00  0.00000000E+00
  0.00000000E+00  0.00000000E+00  0.00000000E+00
  0.00000000E+00  0.00000000E+00  0.00000000E+00
  0.00000000E+00  0.00000000E+00  0.00000000E+00
  0.00000000E+00  0.00000000E+00  0.00000000E+00
  0.00000000E+00  0.00000000E+00  0.00000000E+00
  0.00000000E+00  0.00000000E+00  0.00000000E+00
  0.00000000E+00  0.00000000E+00  0.00000000E+00
  0.00000000E+00  0.00000000E+00  0.00000000E+00
  0.00000000E+00  0.00000000E+00  0.00000000E+00
  0.00000000E+00  0.00000000E+00  0.00000000E+00
  0.00000000E+00  0.00000000E+00  0.00000000E+00
  0.00000000E+00  0.00000000E+00  0.00000000E+00
  0.00000000E+00  0.00000000E+00  0.00000000E+00
  0.00000000E+00  0.00000000E+00  0.00000000E+00
