# Supplementary material for: Evidence for the stabilization of FeN4 sites by Pt particles during acidic oxygen reduction
Source: Nat Commun. 2025 Jul 11;16:6404. doi: 10.1038/s41467-025-61806-x (PMC12246215; doi:10.1038/s41467-025-61806-x)
Supplement: Supplementary file 17 — Supplementary Data 15 [file 41467_2025_61806_MOESM17_ESM.txt]

CONTCAR                                 
   1.00000000000000     
    17.1907386067804779    0.0000000000000000    0.0000000000000000
     0.0000000000000000   20.8913109034918101    0.0000000000000000
     0.0000000000000000    0.0000000000000000   15.0000000000000000
  C               Fe              N               H             
   118     1     4     8
Direct
  0.0000122516680463  0.2051680303504727  0.5000000000000000
  0.0000129235127915  0.4093047458021407  0.5000000000000000
  0.0000112867447797  0.7924683517779039  0.5000000000000000
  0.0000118680723205  0.9987287024920812  0.5000000000000000
  0.1429488883161498  0.2052163640596326  0.5000000000000000
  0.1447685997403799  0.4100871465546115  0.5000000000000000
  0.1436089223668698  0.7920066584845753  0.5000000000000000
  0.1422441173687000  0.9988996386377811  0.5000000000000000
  0.2921573328244558  0.5331561752852991  0.5000000000000000
  0.7078665084981317  0.5331571423971937  0.5000000000000000
  0.2849486234916409  0.2034865485795753  0.5000000000000000
  0.2938836946666764  0.4103554532701664  0.5000000000000000
  0.3296774012712642  0.5921243783461531  0.5000000000000000
  0.2850167683598827  0.7947046908247278  0.5000000000000000
  0.2849726904024867  0.9990575116965373  0.5000000000000000
  0.4287287068531015  0.2024214169628714  0.5000000000000000
  0.4279627629797498  0.4056346119604337  0.5000000000000000
  0.4291033754206093  0.7961222833447399  0.5000000000000000
  0.4281283463721964  0.9992209522302253  0.5000000000000000
  0.5712957542770654  0.2024214358055411  0.5000000000000000
  0.5720623861354389  0.4056347167064838  0.5000000000000000
  0.5709190705413577  0.7961223481056796  0.5000000000000000
  0.5718951882619705  0.9992210743711787  0.5000000000000000
  0.7150759108093850  0.2034866802349304  0.5000000000000000
  0.7061419894925637  0.4103558589700667  0.5000000000000000
  0.6703454982302094  0.5921247203716401  0.5000000000000000
  0.7150058899520231  0.7947049860658287  0.5000000000000000
  0.7150508499060173  0.9990578688813044  0.5000000000000000
  0.8570758135030005  0.2052167999528670  0.5000000000000000
  0.8552570571794800  0.4100879364799349  0.5000000000000000
  0.8564135785819390  0.7920069445673843  0.5000000000000000
  0.8577795671515296  0.9988998569482637  0.5000000000000000
  0.0000120442415508  0.0675851968386771  0.5000000000000000
  0.0000124415279714  0.2738459441186710  0.5000000000000000
  0.0000107330454711  0.6570099125396621  0.5000000000000000
  0.0000115604317443  0.8611461881360878  0.5000000000000000
  0.1422442226969191  0.0674141120293964  0.5000000000000000
  0.1436098405686830  0.2743072219091252  0.5000000000000000
  0.1447666019789498  0.6562257370481008  0.5000000000000000
  0.1429483561267817  0.8610973794285124  0.5000000000000000
  0.2849729796354727  0.0672563758231748  0.5000000000000000
  0.2850175735196687  0.2716088376207200  0.5000000000000000
  0.3296783481782152  0.4741885460900933  0.5000000000000000
  0.2938818876306835  0.6559576831039747  0.5000000000000000
  0.2849483707099590  0.8628273261113233  0.5000000000000000
  0.4281286157926433  0.0670935280404158  0.5000000000000000
  0.4291046457733994  0.2701916002846796  0.5000000000000000
  0.4279615703625733  0.6606782207186334  0.5000000000000000
  0.4287281374314646  0.8638926737926972  0.5000000000000000
  0.5718955902694005  0.0670936460671420  0.5000000000000000
  0.5709205352580328  0.2701916486783740  0.5000000000000000
  0.5720607848448757  0.6606783262486963  0.5000000000000000
  0.5712950644273094  0.8638927013017216  0.5000000000000000
  0.7150513288874940  0.0672567239998730  0.5000000000000000
  0.7150074050803765  0.2716091107356906  0.5000000000000000
  0.6703462596218986  0.4741889068020798  0.5000000000000000
  0.7061398792636014  0.6559580452052641  0.5000000000000000
  0.7150748364442975  0.8628274754010417  0.5000000000000000
  0.8577799690649406  0.0674143268682311  0.5000000000000000
  0.8564151560121575  0.2743075396491994  0.5000000000000000
  0.8552551835506403  0.6562264872837291  0.5000000000000000
  0.8570746327802525  0.8610977924365508  0.5000000000000000
  0.0712309078095558  0.1021174229472102  0.5000000000000000
  0.0717813294954269  0.3079043865139468  0.5000000000000000
  0.0721531691504836  0.6894106004261717  0.5000000000000000
  0.0714077597553800  0.8954195179800244  0.5000000000000000
  0.2135476011601906  0.1014954209858906  0.5000000000000000
  0.2155721693600612  0.3087409958694041  0.5000000000000000
  0.2170864602411378  0.6870214398970492  0.5000000000000000
  0.2135386546785725  0.8964239872393569  0.5000000000000000
  0.3565811362353857  0.1011878937357127  0.5000000000000000
  0.3575685077833083  0.3030443421366114  0.5000000000000000
  0.3584591624274416  0.6966113964048842  0.5000000000000000
  0.3566275287567928  0.8970768574571465  0.5000000000000000
  0.5000118654831311  0.1006247804039301  0.5000000000000000
  0.5000124537095800  0.3052874965011595  0.5000000000000000
  0.5000110732503913  0.6923479034137993  0.5000000000000000
  0.5000114782687035  0.8979888424959330  0.5000000000000000
  0.6434429553608948  0.1011880638897298  0.5000000000000000
  0.6424565775515395  0.3030447945114033  0.5000000000000000
  0.6415632406378884  0.6966115522738731  0.5000000000000000
  0.6433953792479872  0.8970772631388001  0.5000000000000000
  0.7864765448085540  0.1014955649753012  0.5000000000000000
  0.7844531718579586  0.3087413859371937  0.5000000000000000
  0.7829357546475998  0.6870219270723626  0.5000000000000000
  0.7864845348167648  0.8964242556385407  0.5000000000000000
  0.9287932994726532  0.1021174286149893  0.5000000000000000
  0.9282435801931505  0.3079045429014045  0.5000000000000000
  0.9278685252157205  0.6894108799870156  0.5000000000000000
  0.9286153225274427  0.8954196103471694  0.5000000000000000
  0.0714083388767993  0.1708944896300430  0.5000000000000000
  0.0721549666678115  0.3769033004837396  0.5000000000000000
  0.0717803171988621  0.7584097863522105  0.5000000000000000
  0.0712307429531393  0.9641965858165936  0.5000000000000000
  0.2135389454495283  0.1698899419387155  0.5000000000000000
  0.2170878938465286  0.3792916823558014  0.5000000000000000
  0.2155708427215430  0.7575725160440386  0.5000000000000000
  0.2135476339065758  0.9648184840592586  0.5000000000000000
  0.3566282449188700  0.1692369917359755  0.5000000000000000
  0.3584601277847788  0.3697018551706244  0.5000000000000000
  0.3575675827785884  0.7632687373554927  0.5000000000000000
  0.3565811221462896  0.9651263059453183  0.5000000000000000
  0.5000123630027602  0.1683253741619179  0.5000000000000000
  0.5000126936721330  0.3739655227013952  0.5000000000000000
  0.5000113572404601  0.7610262053949327  0.5000000000000000
  0.5000120144351783  0.9656897716232995  0.5000000000000000
  0.6433965860318582  0.1692373936603644  0.5000000000000000
  0.6415650181381189  0.3697019913229262  0.5000000000000000
  0.6424549775572123  0.7632692277684510  0.5000000000000000
  0.6434425933729725  0.9651264816233149  0.5000000000000000
  0.7864856446863300  0.1698901988902955  0.5000000000000000
  0.7829373138041441  0.3792922411994607  0.5000000000000000
  0.7844513183570965  0.7575728677428616  0.5000000000000000
  0.7864761057114966  0.9648186306080229  0.5000000000000000
  0.9286162397906290  0.1708945701116981  0.5000000000000000
  0.9278706653642944  0.3769035552903545  0.5000000000000000
  0.9282421918148066  0.7584099309070923  0.5000000000000000
  0.9287928211660926  0.9641965945176229  0.5000000000000000
  0.5000117997190188  0.5331563155630263  0.5000000000000000
  0.4125779582835659  0.5968097779413717  0.5000000000000000
  0.5874447964027117  0.5968097835930002  0.5000000000000000
  0.4125789618365044  0.4695029917439462  0.5000000000000000
  0.5874457958221816  0.4695029942368925  0.5000000000000000
  0.1423737681841924  0.4622568822227638  0.5000000000000000
  0.8576524974472339  0.4622572751669513  0.5000000000000000
  0.1423707206650629  0.6040563701464419  0.5000000000000000
  0.8576508803769234  0.6040567270526265  0.5000000000000000
  0.0000129237256701  0.4616344193753452  0.5000000000000000
  0.0000106807296731  0.6046805611643417  0.5000000000000000
  0.2289501942456069  0.5331555104094150  0.5000000000000000
  0.7710736741534900  0.5331576404462695  0.5000000000000000
 
  0.00000000E+00  0.00000000E+00  0.00000000E+00
  0.00000000E+00  0.00000000E+00  0.00000000E+00
  0.00000000E+00  0.00000000E+00  0.00000000E+00
  0.00000000E+00  0.00000000E+00  0.00000000E+00
  0.00000000E+00  0.00000000E+00  0.00000000E+00
  0.00000000E+00  0.00000000E+00  0.00000000E+00
  0.00000000E+00  0.00000000E+00  0.00000000E+00
  0.00000000E+00  0.00000000E+00  0.00000000E+00
  0.00000000E+00  0.00000000E+00  0.00000000E+00
  0.00000000E+00  0.00000000E+00  0.00000000E+00
  0.00000000E+00  0.00000000E+00  0.00000000E+00
  0.00000000E+00  0.00000000E+00  0.00000000E+00
  0.00000000E+00  0.00000000E+00  0.00000000E+00
  0.00000000E+00  0.00000000E+00  0.00000000E+00
  0.00000000E+00  0.00000000E+00  0.00000000E+00
  0.00000000E+00  0.00000000E+00  0.00000000E+00
  0.00000000E+00  0.00000000E+00  0.00000000E+00
  0.00000000E+00  0.00000000E+00  0.00000000E+00
  0.00000000E+00  0.00000000E+00  0.00000000E+00
  0.00000000E+00  0.00000000E+00  0.00000000E+00
  0.00000000E+00  0.00000000E+00  0.00000000E+00
  0.00000000E+00  0.00000000E+00  0.00000000E+00
  0.00000000E+00  0.00000000E+00  0.00000000E+00
  0.00000000E+00  0.00000000E+00  0.00000000E+00
  0.00000000E+00  0.00000000E+00  0.00000000E+00
  0.00000000E+00  0.00000000E+00  0.00000000E+00
  0.00000000E+00  0.00000000E+00  0.00000000E+00
  0.00000000E+00  0.00000000E+00  0.00000000E+00
  0.00000000E+00  0.00000000E+00  0.00000000E+00
  0.00000000E+00  0.00000000E+00  0.00000000E+00
  0.00000000E+00  0.00000000E+00  0.00000000E+00
  0.00000000E+00  0.00000000E+00  0.00000000E+00
  0.00000000E+00  0.00000000E+00  0.00000000E+00
  0.00000000E+00  0.00000000E+00  0.00000000E+00
  0.00000000E+00  0.00000000E+00  0.00000000E+00
  0.00000000E+00  0.00000000E+00  0.00000000E+00
  0.00000000E+00  0.00000000E+00  0.00000000E+00
  0.00000000E+00  0.00000000E+00  0.00000000E+00
  0.00000000E+00  0.00000000E+00  0.00000000E+00
  0.00000000E+00  0.00000000E+00  0.00000000E+00
  0.00000000E+00  0.00000000E+00  0.00000000E+00
  0.00000000E+00  0.00000000E+00  0.00000000E+00
  0.00000000E+00  0.00000000E+00  0.00000000E+00
  0.00000000E+00  0.00000000E+00  0.00000000E+00
  0.00000000E+00  0.00000000E+00  0.00000000E+00
  0.00000000E+00  0.00000000E+00  0.00000000E+00
  0.00000000E+00  0.00000000E+00  0.00000000E+00
  0.00000000E+00  0.00000000E+00  0.00000000E+00
  0.00000000E+00  0.00000000E+00  0.00000000E+00
  0.00000000E+00  0.00000000E+00  0.00000000E+00
  0.00000000E+00  0.00000000E+00  0.00000000E+00
  0.00000000E+00  0.00000000E+00  0.00000000E+00
  0.00000000E+00  0.00000000E+00  0.00000000E+00
  0.00000000E+00  0.00000000E+00  0.00000000E+00
  0.00000000E+00  0.00000000E+00  0.00000000E+00
  0.00000000E+00  0.00000000E+00  0.00000000E+00
  0.00000000E+00  0.00000000E+00  0.00000000E+00
  0.00000000E+00  0.00000000E+00  0.00000000E+00
  0.00000000E+00  0.00000000E+00  0.00000000E+00
  0.00000000E+00  0.00000000E+00  0.00000000E+00
  0.00000000E+00  0.00000000E+00  0.00000000E+00
  0.00000000E+00  0.00000000E+00  0.00000000E+00
  0.00000000E+00  0.00000000E+00  0.00000000E+00
  0.00000000E+00  0.00000000E+00  0.00000000E+00
  0.00000000E+00  0.00000000E+00  0.00000000E+00
  0.00000000E+00  0.00000000E+00  0.00000000E+00
  0.00000000E+00  0.00000000E+00  0.00000000E+00
  0.00000000E+00  0.00000000E+00  0.00000000E+00
  0.00000000E+00  0.00000000E+00  0.00000000E+00
  0.00000000E+00  0.00000000E+00  0.00000000E+00
  0.00000000E+00  0.00000000E+00  0.00000000E+00
  0.00000000E+00  0.00000000E+00  0.00000000E+00
  0.00000000E+00  0.00000000E+00  0.00000000E+00
  0.00000000E+00  0.00000000E+00  0.00000000E+00
  0.00000000E+00  0.00000000E+00  0.00000000E+00
  0.00000000E+00  0.00000000E+00  0.00000000E+00
  0.00000000E+00  0.00000000E+00  0.00000000E+00
  0.00000000E+00  0.00000000E+00  0.00000000E+00
  0.00000000E+00  0.00000000E+00  0.00000000E+00
  0.00000000E+00  0.00000000E+00  0.00000000E+00
  0.00000000E+00  0.00000000E+00  0.00000000E+00
  0.00000000E+00  0.00000000E+00  0.00000000E+00
  0.00000000E+00  0.00000000E+00  0.00000000E+00
  0.00000000E+00  0.00000000E+00  0.00000000E+00
  0.00000000E+00  0.00000000E+00  0.00000000E+00
  0.00000000E+00  0.00000000E+00  0.00000000E+00
  0.00000000E+00  0.00000000E+00  0.00000000E+00
  0.00000000E+00  0.00000000E+00  0.00000000E+00
  0.00000000E+00  0.00000000E+00  0.00000000E+00
  0.00000000E+00  0.00000000E+00  0.00000000E+00
  0.00000000E+00  0.00000000E+00  0.00000000E+00
  0.00000000E+00  0.00000000E+00  0.00000000E+00
  0.00000000E+00  0.00000000E+00  0.00000000E+00
  0.00000000E+00  0.00000000E+00  0.00000000E+00
  0.00000000E+00  0.00000000E+00  0.00000000E+00
  0.00000000E+00  0.00000000E+00  0.00000000E+00
  0.00000000E+00  0.00000000E+00  0.00000000E+00
  0.00000000E+00  0.00000000E+00  0.00000000E+00
  0.00000000E+00  0.00000000E+00  0.00000000E+00
  0.00000000E+00  0.00000000E+00  0.00000000E+00
  0.00000000E+00  0.00000000E+00  0.00000000E+00
  0.00000000E+00  0.00000000E+00  0.00000000E+00
  0.00000000E+00  0.00000000E+00  0.00000000E+00
  0.00000000E+00  0.00000000E+00  0.00000000E+00
  0.00000000E+00  0.00000000E+00  0.00000000E+00
  0.00000000E+00  0.00000000E+00  0.00000000E+00
  0.00000000E+00  0.00000000E+00  0.00000000E+00
  0.00000000E+00  0.00000000E+00  0.00000000E+00
  0.00000000E+00  0.00000000E+00  0.00000000E+00
  0.00000000E+00  0.00000000E+00  0.00000000E+00
  0.00000000E+00  0.00000000E+00  0.00000000E+00
  0.00000000E+00  0.00000000E+00  0.00000000E+00
  0.00000000E+00  0.00000000E+00  0.00000000E+00
  0.00000000E+00  0.00000000E+00  0.00000000E+00
  0.00000000E+00  0.00000000E+00  0.00000000E+00
  0.00000000E+00  0.00000000E+00  0.00000000E+00
  0.00000000E+00  0.00000000E+00  0.00000000E+00
  0.00000000E+00  0.00000000E+00  0.00000000E+00
  0.00000000E+00  0.00000000E+00  0.00000000E+00
  0.00000000E+00  0.00000000E+00  0.00000000E+00
  0.00000000E+00  0.00000000E+00  0.00000000E+00
  0.00000000E+00  0.00000000E+00  0.00000000E+00
  0.00000000E+00  0.00000000E+00  0.00000000E+00
  0.00000000E+00  0.00000000E+00  0.00000000E+00
  0.00000000E+00  0.00000000E+00  0.00000000E+00
  0.00000000E+00  0.00000000E+00  0.00000000E+00
  0.00000000E+00  0.00000000E+00  0.00000000E+00
  0.00000000E+00  0.00000000E+00  0.00000000E+00
  0.00000000E+00  0.00000000E+00  0.00000000E+00
  0.00000000E+00  0.00000000E+00  0.00000000E+00
  0.00000000E+00  0.00000000E+00  0.00000000E+00
