# Supplementary material for: Evidence for the stabilization of FeN4 sites by Pt particles during acidic oxygen reduction
Source: Nat Commun. 2025 Jul 11;16:6404. doi: 10.1038/s41467-025-61806-x (PMC12246215; doi:10.1038/s41467-025-61806-x)
Supplement: Supplementary file 18 — Supplementary Data 16 [file 41467_2025_61806_MOESM18_ESM.txt]

CONTCAR                                 
   1.00000000000000     
    17.1907386067804779    0.0000000000000000    0.0000000000000000
     0.0000000000000000   20.8913109034918101    0.0000000000000000
     0.0000000000000000    0.0000000000000000   15.0000000000000000
  C               Fe              N               H             
   118     1     4     8
Direct
  0.0000122516680463  0.2051639440874098  0.5000000000000000
  0.0000129235127915  0.4093429512674739  0.5000000000000000
  0.0000112867447797  0.7924688942794544  0.5000000000000000
  0.0000118680723205  0.9987256406625884  0.5000000000000000
  0.1429419139073132  0.2052060650910316  0.5000000000000000
  0.1447670020541660  0.4100938906043552  0.5000000000000000
  0.1436013576918564  0.7920204241058203  0.5000000000000000
  0.1422376277976127  0.9989001560768809  0.5000000000000000
  0.2920252646996493  0.5331561752852991  0.5000000000000000
  0.7079985766229380  0.5331571423971937  0.5000000000000000
  0.2849415926911540  0.2034501744139258  0.5000000000000000
  0.2938607851864607  0.4103179920672195  0.5000000000000000
  0.3294710006442138  0.5921892928965214  0.5000000000000000
  0.2850172884504802  0.7947553769668291  0.5000000000000000
  0.2849626118684292  0.9990627653694698  0.5000000000000000
  0.4287291566541140  0.2023574462531719  0.5000000000000000
  0.4279135648874464  0.4055291121204180  0.5000000000000000
  0.4291022419497967  0.7961823754699938  0.5000000000000000
  0.4281223078954073  0.9992252823750128  0.5000000000000000
  0.5712953044760527  0.2023574650958416  0.5000000000000000
  0.5721115842277422  0.4055292168664680  0.5000000000000000
  0.5709202040121707  0.7961824402309335  0.5000000000000000
  0.5719012267387593  0.9992254045159662  0.5000000000000000
  0.7150829416098722  0.2034503060692809  0.5000000000000000
  0.7061648989727797  0.4103183977671199  0.5000000000000000
  0.6705518988572601  0.5921896349220085  0.5000000000000000
  0.7150053698614255  0.7947556722079300  0.5000000000000000
  0.7150609284400748  0.9990631225542369  0.5000000000000000
  0.8570827879118369  0.2052065009842660  0.5000000000000000
  0.8552586548656935  0.4100946805296786  0.5000000000000000
  0.8564211432569526  0.7920207101886293  0.5000000000000000
  0.8577860567226170  0.9989003743873635  0.5000000000000000
  0.0000120442415508  0.0675882586681698  0.5000000000000000
  0.0000124415279714  0.2738454016171207  0.5000000000000000
  0.0000107330454711  0.6569717070743288  0.5000000000000000
  0.0000115604317443  0.8611502743991506  0.5000000000000000
  0.1422377331258317  0.0674135945902966  0.5000000000000000
  0.1436022758936696  0.2742934562878800  0.5000000000000000
  0.1447650042927360  0.6562189929983575  0.5000000000000000
  0.1429413817179451  0.8611076783971133  0.5000000000000000
  0.2849629011014153  0.0672511221502422  0.5000000000000000
  0.2850180936102662  0.2715581514786194  0.5000000000000000
  0.3294719475511648  0.4741236315397251  0.5000000000000000
  0.2938589781504679  0.6559951443069219  0.5000000000000000
  0.2849413399094722  0.8628637002769727  0.5000000000000000
  0.4281225773158542  0.0670891978956284  0.5000000000000000
  0.4291035123025868  0.2701315081594256  0.5000000000000000
  0.4279123722702698  0.6607837205586489  0.5000000000000000
  0.4287285872324770  0.8639566445023965  0.5000000000000000
  0.5719016287461893  0.0670893159223546  0.5000000000000000
  0.5709216687288458  0.2701315565531200  0.5000000000000000
  0.5721099829371790  0.6607838260887118  0.5000000000000000
  0.5712946146262967  0.8639566720114209  0.5000000000000000
  0.7150614074215516  0.0672514703269404  0.5000000000000000
  0.7150068849897789  0.2715584245935901  0.5000000000000000
  0.6705526602489493  0.4741239922517116  0.5000000000000000
  0.7061627887438174  0.6559955064082112  0.5000000000000000
  0.7150818672447846  0.8628638495666910  0.5000000000000000
  0.8577864586360280  0.0674138094291313  0.5000000000000000
  0.8564227206871711  0.2742937740279543  0.5000000000000000
  0.8552567812368539  0.6562197432339858  0.5000000000000000
  0.8570816071890889  0.8611080914051518  0.5000000000000000
  0.0712192036891111  0.1021149547249536  0.5000000000000000
  0.0717799325551719  0.3079200868603322  0.5000000000000000
  0.0721184323406753  0.6893905863085548  0.5000000000000000
  0.0713982342200587  0.8954254824222674  0.5000000000000000
  0.2135311038164661  0.1014837457300564  0.5000000000000000
  0.2155768081730909  0.3087112293268909  0.5000000000000000
  0.2169786636655693  0.6870772300246248  0.5000000000000000
  0.2135257004236898  0.8964360634134440  0.5000000000000000
  0.3565850529217061  0.1011608244001567  0.5000000000000000
  0.3575911352598271  0.3029399432777306  0.5000000000000000
  0.3584000433141903  0.6967143465764484  0.5000000000000000
  0.3566373202352495  0.8971024400073392  0.5000000000000000
  0.5000118654831311  0.1006000034373191  0.5000000000000000
  0.5000124537095800  0.3051878218752042  0.5000000000000000
  0.5000110732503913  0.6924798438185134  0.5000000000000000
  0.5000114782687035  0.8980312024804205  0.5000000000000000
  0.6434390386745745  0.1011609945541738  0.5000000000000000
  0.6424339500750204  0.3029403956525224  0.5000000000000000
  0.6416223597511396  0.6967145024454372  0.5000000000000000
  0.6433855877695308  0.8971028456889928  0.5000000000000000
  0.7864930421522782  0.1014838897194670  0.5000000000000000
  0.7844485330449291  0.3087116193946806  0.5000000000000000
  0.7830435512231682  0.6870777171999383  0.5000000000000000
  0.7864974890716475  0.8964363318126277  0.5000000000000000
  0.9288050035930978  0.1021149603927327  0.5000000000000000
  0.9282449771334049  0.3079202432477899  0.5000000000000000
  0.9279032620255285  0.6893908658693986  0.5000000000000000
  0.9286248480627640  0.8954255747894124  0.5000000000000000
  0.0713988133414780  0.1708885251877999  0.5000000000000000
  0.0721202298580031  0.3769233146013564  0.5000000000000000
  0.0717789202586071  0.7583940860058249  0.5000000000000000
  0.0712190388326946  0.9641990540388505  0.5000000000000000
  0.2135259911946455  0.1698778657646283  0.5000000000000000
  0.2169800972709601  0.3792358922282258  0.5000000000000000
  0.2155754815345727  0.7576022825865515  0.5000000000000000
  0.2135311365628512  0.9648301593150926  0.5000000000000000
  0.3566380363973267  0.1692114091857830  0.5000000000000000
  0.3584010086715275  0.3695989049990596  0.5000000000000000
  0.3575902102551072  0.7633731362143743  0.5000000000000000
  0.3565850388326099  0.9651533752808744  0.5000000000000000
  0.5000123630027602  0.1682830141774305  0.5000000000000000
  0.5000126936721330  0.3738335822966805  0.5000000000000000
  0.5000113572404601  0.7611258800208883  0.5000000000000000
  0.5000120144351783  0.9657145485899102  0.5000000000000000
  0.6433867945534019  0.1692118111101719  0.5000000000000000
  0.6416241372513701  0.3695990411513615  0.5000000000000000
  0.6424323500806931  0.7633736266273325  0.5000000000000000
  0.6434386766866522  0.9651535509588710  0.5000000000000000
  0.7864985989412127  0.1698781227162083  0.5000000000000000
  0.7830451103797125  0.3792364510718851  0.5000000000000000
  0.7844466795440670  0.7576026342853744  0.5000000000000000
  0.7864926030552208  0.9648303058638569  0.5000000000000000
  0.9286257653259503  0.1708886056694550  0.5000000000000000
  0.9279054021741024  0.3769235694079713  0.5000000000000000
  0.9282435887550611  0.7583942305607068  0.5000000000000000
  0.9288045252865372  0.9641990627398798  0.5000000000000000
  0.5000117997190188  0.5331563155630263  0.5000000000000000
  0.4122511052885560  0.5970382924180705  0.5000000000000000
  0.5877716493977215  0.5970382980696990  0.5000000000000000
  0.4122521088414945  0.4692744772672477  0.5000000000000000
  0.5877726488171914  0.4692744797601940  0.5000000000000000
  0.1424122278105985  0.4622649216999755  0.5000000000000000
  0.8576140378208276  0.4622653146441629  0.5000000000000000
  0.1424091802914690  0.6040483306692299  0.5000000000000000
  0.8576124207505170  0.6040486875754145  0.5000000000000000
  0.0000129237256701  0.4616680953239237  0.5000000000000000
  0.0000106807296731  0.6046468852157632  0.5000000000000000
  0.2288285017077030  0.5331555104094150  0.5000000000000000
  0.7711953666913940  0.5331576404462695  0.5000000000000000
 
  0.00000000E+00  0.00000000E+00  0.00000000E+00
  0.00000000E+00  0.00000000E+00  0.00000000E+00
  0.00000000E+00  0.00000000E+00  0.00000000E+00
  0.00000000E+00  0.00000000E+00  0.00000000E+00
  0.00000000E+00  0.00000000E+00  0.00000000E+00
  0.00000000E+00  0.00000000E+00  0.00000000E+00
  0.00000000E+00  0.00000000E+00  0.00000000E+00
  0.00000000E+00  0.00000000E+00  0.00000000E+00
  0.00000000E+00  0.00000000E+00  0.00000000E+00
  0.00000000E+00  0.00000000E+00  0.00000000E+00
  0.00000000E+00  0.00000000E+00  0.00000000E+00
  0.00000000E+00  0.00000000E+00  0.00000000E+00
  0.00000000E+00  0.00000000E+00  0.00000000E+00
  0.00000000E+00  0.00000000E+00  0.00000000E+00
  0.00000000E+00  0.00000000E+00  0.00000000E+00
  0.00000000E+00  0.00000000E+00  0.00000000E+00
  0.00000000E+00  0.00000000E+00  0.00000000E+00
  0.00000000E+00  0.00000000E+00  0.00000000E+00
  0.00000000E+00  0.00000000E+00  0.00000000E+00
  0.00000000E+00  0.00000000E+00  0.00000000E+00
  0.00000000E+00  0.00000000E+00  0.00000000E+00
  0.00000000E+00  0.00000000E+00  0.00000000E+00
  0.00000000E+00  0.00000000E+00  0.00000000E+00
  0.00000000E+00  0.00000000E+00  0.00000000E+00
  0.00000000E+00  0.00000000E+00  0.00000000E+00
  0.00000000E+00  0.00000000E+00  0.00000000E+00
  0.00000000E+00  0.00000000E+00  0.00000000E+00
  0.00000000E+00  0.00000000E+00  0.00000000E+00
  0.00000000E+00  0.00000000E+00  0.00000000E+00
  0.00000000E+00  0.00000000E+00  0.00000000E+00
  0.00000000E+00  0.00000000E+00  0.00000000E+00
  0.00000000E+00  0.00000000E+00  0.00000000E+00
  0.00000000E+00  0.00000000E+00  0.00000000E+00
  0.00000000E+00  0.00000000E+00  0.00000000E+00
  0.00000000E+00  0.00000000E+00  0.00000000E+00
  0.00000000E+00  0.00000000E+00  0.00000000E+00
  0.00000000E+00  0.00000000E+00  0.00000000E+00
  0.00000000E+00  0.00000000E+00  0.00000000E+00
  0.00000000E+00  0.00000000E+00  0.00000000E+00
  0.00000000E+00  0.00000000E+00  0.00000000E+00
  0.00000000E+00  0.00000000E+00  0.00000000E+00
  0.00000000E+00  0.00000000E+00  0.00000000E+00
  0.00000000E+00  0.00000000E+00  0.00000000E+00
  0.00000000E+00  0.00000000E+00  0.00000000E+00
  0.00000000E+00  0.00000000E+00  0.00000000E+00
  0.00000000E+00  0.00000000E+00  0.00000000E+00
  0.00000000E+00  0.00000000E+00  0.00000000E+00
  0.00000000E+00  0.00000000E+00  0.00000000E+00
  0.00000000E+00  0.00000000E+00  0.00000000E+00
  0.00000000E+00  0.00000000E+00  0.00000000E+00
  0.00000000E+00  0.00000000E+00  0.00000000E+00
  0.00000000E+00  0.00000000E+00  0.00000000E+00
  0.00000000E+00  0.00000000E+00  0.00000000E+00
  0.00000000E+00  0.00000000E+00  0.00000000E+00
  0.00000000E+00  0.00000000E+00  0.00000000E+00
  0.00000000E+00  0.00000000E+00  0.00000000E+00
  0.00000000E+00  0.00000000E+00  0.00000000E+00
  0.00000000E+00  0.00000000E+00  0.00000000E+00
  0.00000000E+00  0.00000000E+00  0.00000000E+00
  0.00000000E+00  0.00000000E+00  0.00000000E+00
  0.00000000E+00  0.00000000E+00  0.00000000E+00
  0.00000000E+00  0.00000000E+00  0.00000000E+00
  0.00000000E+00  0.00000000E+00  0.00000000E+00
  0.00000000E+00  0.00000000E+00  0.00000000E+00
  0.00000000E+00  0.00000000E+00  0.00000000E+00
  0.00000000E+00  0.00000000E+00  0.00000000E+00
  0.00000000E+00  0.00000000E+00  0.00000000E+00
  0.00000000E+00  0.00000000E+00  0.00000000E+00
  0.00000000E+00  0.00000000E+00  0.00000000E+00
  0.00000000E+00  0.00000000E+00  0.00000000E+00
  0.00000000E+00  0.00000000E+00  0.00000000E+00
  0.00000000E+00  0.00000000E+00  0.00000000E+00
  0.00000000E+00  0.00000000E+00  0.00000000E+00
  0.00000000E+00  0.00000000E+00  0.00000000E+00
  0.00000000E+00  0.00000000E+00  0.00000000E+00
  0.00000000E+00  0.00000000E+00  0.00000000E+00
  0.00000000E+00  0.00000000E+00  0.00000000E+00
  0.00000000E+00  0.00000000E+00  0.00000000E+00
  0.00000000E+00  0.00000000E+00  0.00000000E+00
  0.00000000E+00  0.00000000E+00  0.00000000E+00
  0.00000000E+00  0.00000000E+00  0.00000000E+00
  0.00000000E+00  0.00000000E+00  0.00000000E+00
  0.00000000E+00  0.00000000E+00  0.00000000E+00
  0.00000000E+00  0.00000000E+00  0.00000000E+00
  0.00000000E+00  0.00000000E+00  0.00000000E+00
  0.00000000E+00  0.00000000E+00  0.00000000E+00
  0.00000000E+00  0.00000000E+00  0.00000000E+00
  0.00000000E+00  0.00000000E+00  0.00000000E+00
  0.00000000E+00  0.00000000E+00  0.00000000E+00
  0.00000000E+00  0.00000000E+00  0.00000000E+00
  0.00000000E+00  0.00000000E+00  0.00000000E+00
  0.00000000E+00  0.00000000E+00  0.00000000E+00
  0.00000000E+00  0.00000000E+00  0.00000000E+00
  0.00000000E+00  0.00000000E+00  0.00000000E+00
  0.00000000E+00  0.00000000E+00  0.00000000E+00
  0.00000000E+00  0.00000000E+00  0.00000000E+00
  0.00000000E+00  0.00000000E+00  0.00000000E+00
  0.00000000E+00  0.00000000E+00  0.00000000E+00
  0.00000000E+00  0.00000000E+00  0.00000000E+00
  0.00000000E+00  0.00000000E+00  0.00000000E+00
  0.00000000E+00  0.00000000E+00  0.00000000E+00
  0.00000000E+00  0.00000000E+00  0.00000000E+00
  0.00000000E+00  0.00000000E+00  0.00000000E+00
  0.00000000E+00  0.00000000E+00  0.00000000E+00
  0.00000000E+00  0.00000000E+00  0.00000000E+00
  0.00000000E+00  0.00000000E+00  0.00000000E+00
  0.00000000E+00  0.00000000E+00  0.00000000E+00
  0.00000000E+00  0.00000000E+00  0.00000000E+00
  0.00000000E+00  0.00000000E+00  0.00000000E+00
  0.00000000E+00  0.00000000E+00  0.00000000E+00
  0.00000000E+00  0.00000000E+00  0.00000000E+00
  0.00000000E+00  0.00000000E+00  0.00000000E+00
  0.00000000E+00  0.00000000E+00  0.00000000E+00
  0.00000000E+00  0.00000000E+00  0.00000000E+00
  0.00000000E+00  0.00000000E+00  0.00000000E+00
  0.00000000E+00  0.00000000E+00  0.00000000E+00
  0.00000000E+00  0.00000000E+00  0.00000000E+00
  0.00000000E+00  0.00000000E+00  0.00000000E+00
  0.00000000E+00  0.00000000E+00  0.00000000E+00
  0.00000000E+00  0.00000000E+00  0.00000000E+00
  0.00000000E+00  0.00000000E+00  0.00000000E+00
  0.00000000E+00  0.00000000E+00  0.00000000E+00
  0.00000000E+00  0.00000000E+00  0.00000000E+00
  0.00000000E+00  0.00000000E+00  0.00000000E+00
  0.00000000E+00  0.00000000E+00  0.00000000E+00
  0.00000000E+00  0.00000000E+00  0.00000000E+00
  0.00000000E+00  0.00000000E+00  0.00000000E+00
  0.00000000E+00  0.00000000E+00  0.00000000E+00
  0.00000000E+00  0.00000000E+00  0.00000000E+00
  0.00000000E+00  0.00000000E+00  0.00000000E+00
  0.00000000E+00  0.00000000E+00  0.00000000E+00
