# Supplementary material for: Evidence for the stabilization of FeN4 sites by Pt particles during acidic oxygen reduction
Source: Nat Commun. 2025 Jul 11;16:6404. doi: 10.1038/s41467-025-61806-x (PMC12246215; doi:10.1038/s41467-025-61806-x)
Supplement: Supplementary file 19 — Supplementary Data 17 [file 41467_2025_61806_MOESM19_ESM.txt]

CONTCAR                                 
   1.00000000000000     
    17.1907386067804779    0.0000000000000000    0.0000000000000000
     0.0000000000000000   20.8913109034918101    0.0000000000000000
     0.0000000000000000    0.0000000000000000   15.0000000000000000
  C               Fe              N               H             
   118     1     4     8
Direct
  0.0000122516680463  0.2052073126095663  0.5000000000000000
  0.0000129235127915  0.4093381222407392  0.5000000000000000
  0.0000112867447797  0.7924725034497452  0.5000000000000000
  0.0000118680723205  0.9987481375967614  0.5000000000000000
  0.1429367170268662  0.2052387147595851  0.5000000000000000
  0.1447583354576568  0.4101064251735675  0.5000000000000000
  0.1436146944879314  0.7920117307408886  0.5000000000000000
  0.1422113147759278  0.9989105188807589  0.5000000000000000
  0.2919442708671423  0.5331561752852991  0.5000000000000000
  0.7080795704554450  0.5331571423971937  0.5000000000000000
  0.2849526976395641  0.2034586474651829  0.5000000000000000
  0.2939167845937404  0.4103266439930477  0.5000000000000000
  0.3294377113594572  0.5921614127991472  0.5000000000000000
  0.2850861761497351  0.7947547450156961  0.5000000000000000
  0.2849435038117556  0.9990724225246755  0.5000000000000000
  0.4287492576977578  0.2023067815579094  0.5000000000000000
  0.4280130309882935  0.4054203323462059  0.5000000000000000
  0.4291898762739053  0.7962897708443474  0.5000000000000000
  0.4281267169031498  0.9992520443607791  0.5000000000000000
  0.5712752034324090  0.2023068004005791  0.5000000000000000
  0.5720121181268950  0.4054204370922559  0.5000000000000000
  0.5708325696880620  0.7962898356052871  0.5000000000000000
  0.5718968177310169  0.9992521665017324  0.5000000000000000
  0.7150718366614620  0.2034587791205380  0.5000000000000000
  0.7061088995654995  0.4103270496929480  0.5000000000000000
  0.6705851881420167  0.5921617548246343  0.5000000000000000
  0.7149364821621707  0.7947550402567970  0.5000000000000000
  0.7150800364967488  0.9990727797094426  0.5000000000000000
  0.8570879847922839  0.2052391506528195  0.5000000000000000
  0.8552673214622030  0.4101072150988909  0.5000000000000000
  0.8564078064608778  0.7920120168236976  0.5000000000000000
  0.8578123697443016  0.9989107371912415  0.5000000000000000
  0.0000120442415508  0.0675657617339971  0.5000000000000000
  0.0000124415279714  0.2738417924468298  0.5000000000000000
  0.0000107330454711  0.6569765361010634  0.5000000000000000
  0.0000115604317443  0.8611069058769943  0.5000000000000000
  0.1422114201041468  0.0674032317864188  0.5000000000000000
  0.1436156126897447  0.2743021496528114  0.5000000000000000
  0.1447563376962267  0.6562064584291453  0.5000000000000000
  0.1429361848374981  0.8610750287285600  0.5000000000000000
  0.2849437930447416  0.0672414649950364  0.5000000000000000
  0.2850869813095210  0.2715587834297524  0.5000000000000000
  0.3294386582664083  0.4741515116370991  0.5000000000000000
  0.2939149775577475  0.6559864923810935  0.5000000000000000
  0.2849524448578823  0.8628552272257158  0.5000000000000000
  0.4281269863235966  0.0670624359098621  0.5000000000000000
  0.4291911466266954  0.2700241127850722  0.5000000000000000
  0.4280118383711169  0.6608925003328620  0.5000000000000000
  0.4287486882761209  0.8640073091976591  0.5000000000000000
  0.5718972197384469  0.0670625539365882  0.5000000000000000
  0.5708340344047370  0.2700241611787666  0.5000000000000000
  0.5720105168363318  0.6608926058629249  0.5000000000000000
  0.5712745135826530  0.8640073367066835  0.5000000000000000
  0.7150805154782255  0.0672418131717346  0.5000000000000000
  0.7149379972905241  0.2715590565447231  0.5000000000000000
  0.6705859495337060  0.4741518723490856  0.5000000000000000
  0.7061067893365373  0.6559868544823829  0.5000000000000000
  0.7150707622963745  0.8628553765154342  0.5000000000000000
  0.8578127716577126  0.0674034466252535  0.5000000000000000
  0.8564093838910962  0.2743024673928857  0.5000000000000000
  0.8552654478333633  0.6562072086647736  0.5000000000000000
  0.8570868040695359  0.8610754417365984  0.5000000000000000
  0.0712289510162600  0.1021329189281978  0.5000000000000000
  0.0718257987169581  0.3079371520212280  0.5000000000000000
  0.0721955732066945  0.6893932596896328  0.5000000000000000
  0.0714208246894639  0.8954191071417180  0.5000000000000000
  0.2135300239646993  0.1015163576989078  0.5000000000000000
  0.2156649595981249  0.3087723832671757  0.5000000000000000
  0.2171484415472388  0.6870823071691710  0.5000000000000000
  0.2135406359766341  0.8964475684227547  0.5000000000000000
  0.3565445508701544  0.1011724466888113  0.5000000000000000
  0.3576437492553965  0.3029466046641214  0.5000000000000000
  0.3585418888003949  0.6967698819890716  0.5000000000000000
  0.3565944660421633  0.8971464998807072  0.5000000000000000
  0.5000118654831311  0.1005575482275569  0.5000000000000000
  0.5000124537095800  0.3049755987718755  0.5000000000000000
  0.5000110732503913  0.6925814574212991  0.5000000000000000
  0.5000114782687035  0.8980907271475147  0.5000000000000000
  0.6434795407261262  0.1011726168428284  0.5000000000000000
  0.6423813360794507  0.3029470570389133  0.5000000000000000
  0.6414805142649348  0.6967700378580605  0.5000000000000000
  0.6434284419626165  0.8971469055623608  0.5000000000000000
  0.7864941220040454  0.1015165016883184  0.5000000000000000
  0.7843603816198953  0.3087727733349653  0.5000000000000000
  0.7828737733414987  0.6870827943444844  0.5000000000000000
  0.7864825535187031  0.8964478368219385  0.5000000000000000
  0.9287952562659489  0.1021329245959770  0.5000000000000000
  0.9281991109716187  0.3079373084086857  0.5000000000000000
  0.9278261211595094  0.6893935392504766  0.5000000000000000
  0.9286022575933586  0.8954191995088631  0.5000000000000000
  0.0714214038108832  0.1708949004683493  0.5000000000000000
  0.0721973707240224  0.3769206412202785  0.5000000000000000
  0.0718247864203933  0.7583770208449288  0.5000000000000000
  0.0712287861598435  0.9641810898356061  0.5000000000000000
  0.2135409267475899  0.1698663607553172  0.5000000000000000
  0.2171498751526296  0.3792308150836797  0.5000000000000000
  0.2156636329596068  0.7575411286462665  0.5000000000000000
  0.2135300567110844  0.9647975473462416  0.5000000000000000
  0.3565951822042405  0.1691673493124149  0.5000000000000000
  0.3585428541577321  0.3695433695864364  0.5000000000000000
  0.3576428242506766  0.7633664748279830  0.5000000000000000
  0.3565445367810582  0.9651417529922198  0.5000000000000000
  0.5000123630027602  0.1682234895103362  0.5000000000000000
  0.5000126936721330  0.3737319686938949  0.5000000000000000
  0.5000113572404601  0.7613381031242167  0.5000000000000000
  0.5000120144351783  0.9657570037996727  0.5000000000000000
  0.6434296487464876  0.1691677512368038  0.5000000000000000
  0.6414822917651654  0.3695435057387382  0.5000000000000000
  0.6423797360851234  0.7633669652409413  0.5000000000000000
  0.6434791787382039  0.9651419286702164  0.5000000000000000
  0.7864836633882683  0.1698666177068972  0.5000000000000000
  0.7828753324980430  0.3792313739273391  0.5000000000000000
  0.7843585281190332  0.7575414803450895  0.5000000000000000
  0.7864936829069881  0.9647976938950058  0.5000000000000000
  0.9286031748565449  0.1708949809500044  0.5000000000000000
  0.9278282613080833  0.3769208960268934  0.5000000000000000
  0.9281977225932748  0.7583771653998106  0.5000000000000000
  0.9287947779593884  0.9641810985366354  0.5000000000000000
  0.5000117997190188  0.5331563155630263  0.5000000000000000
  0.4123587000479467  0.5970000941803035  0.5000000000000000
  0.5876640546383308  0.5970000998319320  0.5000000000000000
  0.4123597036008852  0.4693126755050143  0.5000000000000000
  0.5876650540578007  0.4693126779979606  0.5000000000000000
  0.1423864990408223  0.4622700815284997  0.5000000000000000
  0.8576397665906037  0.4622704744726871  0.5000000000000000
  0.1423834515216928  0.6040431708407059  0.5000000000000000
  0.8576381495202932  0.6040435277468905  0.5000000000000000
  0.0000129237256701  0.4616594057983393  0.5000000000000000
  0.0000106807296731  0.6046555747413476  0.5000000000000000
  0.2287620442123917  0.5331555104094150  0.5000000000000000
  0.7712618241867055  0.5331576404462695  0.5000000000000000
 
  0.00000000E+00  0.00000000E+00  0.00000000E+00
  0.00000000E+00  0.00000000E+00  0.00000000E+00
  0.00000000E+00  0.00000000E+00  0.00000000E+00
  0.00000000E+00  0.00000000E+00  0.00000000E+00
  0.00000000E+00  0.00000000E+00  0.00000000E+00
  0.00000000E+00  0.00000000E+00  0.00000000E+00
  0.00000000E+00  0.00000000E+00  0.00000000E+00
  0.00000000E+00  0.00000000E+00  0.00000000E+00
  0.00000000E+00  0.00000000E+00  0.00000000E+00
  0.00000000E+00  0.00000000E+00  0.00000000E+00
  0.00000000E+00  0.00000000E+00  0.00000000E+00
  0.00000000E+00  0.00000000E+00  0.00000000E+00
  0.00000000E+00  0.00000000E+00  0.00000000E+00
  0.00000000E+00  0.00000000E+00  0.00000000E+00
  0.00000000E+00  0.00000000E+00  0.00000000E+00
  0.00000000E+00  0.00000000E+00  0.00000000E+00
  0.00000000E+00  0.00000000E+00  0.00000000E+00
  0.00000000E+00  0.00000000E+00  0.00000000E+00
  0.00000000E+00  0.00000000E+00  0.00000000E+00
  0.00000000E+00  0.00000000E+00  0.00000000E+00
  0.00000000E+00  0.00000000E+00  0.00000000E+00
  0.00000000E+00  0.00000000E+00  0.00000000E+00
  0.00000000E+00  0.00000000E+00  0.00000000E+00
  0.00000000E+00  0.00000000E+00  0.00000000E+00
  0.00000000E+00  0.00000000E+00  0.00000000E+00
  0.00000000E+00  0.00000000E+00  0.00000000E+00
  0.00000000E+00  0.00000000E+00  0.00000000E+00
  0.00000000E+00  0.00000000E+00  0.00000000E+00
  0.00000000E+00  0.00000000E+00  0.00000000E+00
  0.00000000E+00  0.00000000E+00  0.00000000E+00
  0.00000000E+00  0.00000000E+00  0.00000000E+00
  0.00000000E+00  0.00000000E+00  0.00000000E+00
  0.00000000E+00  0.00000000E+00  0.00000000E+00
  0.00000000E+00  0.00000000E+00  0.00000000E+00
  0.00000000E+00  0.00000000E+00  0.00000000E+00
  0.00000000E+00  0.00000000E+00  0.00000000E+00
  0.00000000E+00  0.00000000E+00  0.00000000E+00
  0.00000000E+00  0.00000000E+00  0.00000000E+00
  0.00000000E+00  0.00000000E+00  0.00000000E+00
  0.00000000E+00  0.00000000E+00  0.00000000E+00
  0.00000000E+00  0.00000000E+00  0.00000000E+00
  0.00000000E+00  0.00000000E+00  0.00000000E+00
  0.00000000E+00  0.00000000E+00  0.00000000E+00
  0.00000000E+00  0.00000000E+00  0.00000000E+00
  0.00000000E+00  0.00000000E+00  0.00000000E+00
  0.00000000E+00  0.00000000E+00  0.00000000E+00
  0.00000000E+00  0.00000000E+00  0.00000000E+00
  0.00000000E+00  0.00000000E+00  0.00000000E+00
  0.00000000E+00  0.00000000E+00  0.00000000E+00
  0.00000000E+00  0.00000000E+00  0.00000000E+00
  0.00000000E+00  0.00000000E+00  0.00000000E+00
  0.00000000E+00  0.00000000E+00  0.00000000E+00
  0.00000000E+00  0.00000000E+00  0.00000000E+00
  0.00000000E+00  0.00000000E+00  0.00000000E+00
  0.00000000E+00  0.00000000E+00  0.00000000E+00
  0.00000000E+00  0.00000000E+00  0.00000000E+00
  0.00000000E+00  0.00000000E+00  0.00000000E+00
  0.00000000E+00  0.00000000E+00  0.00000000E+00
  0.00000000E+00  0.00000000E+00  0.00000000E+00
  0.00000000E+00  0.00000000E+00  0.00000000E+00
  0.00000000E+00  0.00000000E+00  0.00000000E+00
  0.00000000E+00  0.00000000E+00  0.00000000E+00
  0.00000000E+00  0.00000000E+00  0.00000000E+00
  0.00000000E+00  0.00000000E+00  0.00000000E+00
  0.00000000E+00  0.00000000E+00  0.00000000E+00
  0.00000000E+00  0.00000000E+00  0.00000000E+00
  0.00000000E+00  0.00000000E+00  0.00000000E+00
  0.00000000E+00  0.00000000E+00  0.00000000E+00
  0.00000000E+00  0.00000000E+00  0.00000000E+00
  0.00000000E+00  0.00000000E+00  0.00000000E+00
  0.00000000E+00  0.00000000E+00  0.00000000E+00
  0.00000000E+00  0.00000000E+00  0.00000000E+00
  0.00000000E+00  0.00000000E+00  0.00000000E+00
  0.00000000E+00  0.00000000E+00  0.00000000E+00
  0.00000000E+00  0.00000000E+00  0.00000000E+00
  0.00000000E+00  0.00000000E+00  0.00000000E+00
  0.00000000E+00  0.00000000E+00  0.00000000E+00
  0.00000000E+00  0.00000000E+00  0.00000000E+00
  0.00000000E+00  0.00000000E+00  0.00000000E+00
  0.00000000E+00  0.00000000E+00  0.00000000E+00
  0.00000000E+00  0.00000000E+00  0.00000000E+00
  0.00000000E+00  0.00000000E+00  0.00000000E+00
  0.00000000E+00  0.00000000E+00  0.00000000E+00
  0.00000000E+00  0.00000000E+00  0.00000000E+00
  0.00000000E+00  0.00000000E+00  0.00000000E+00
  0.00000000E+00  0.00000000E+00  0.00000000E+00
  0.00000000E+00  0.00000000E+00  0.00000000E+00
  0.00000000E+00  0.00000000E+00  0.00000000E+00
  0.00000000E+00  0.00000000E+00  0.00000000E+00
  0.00000000E+00  0.00000000E+00  0.00000000E+00
  0.00000000E+00  0.00000000E+00  0.00000000E+00
  0.00000000E+00  0.00000000E+00  0.00000000E+00
  0.00000000E+00  0.00000000E+00  0.00000000E+00
  0.00000000E+00  0.00000000E+00  0.00000000E+00
  0.00000000E+00  0.00000000E+00  0.00000000E+00
  0.00000000E+00  0.00000000E+00  0.00000000E+00
  0.00000000E+00  0.00000000E+00  0.00000000E+00
  0.00000000E+00  0.00000000E+00  0.00000000E+00
  0.00000000E+00  0.00000000E+00  0.00000000E+00
  0.00000000E+00  0.00000000E+00  0.00000000E+00
  0.00000000E+00  0.00000000E+00  0.00000000E+00
  0.00000000E+00  0.00000000E+00  0.00000000E+00
  0.00000000E+00  0.00000000E+00  0.00000000E+00
  0.00000000E+00  0.00000000E+00  0.00000000E+00
  0.00000000E+00  0.00000000E+00  0.00000000E+00
  0.00000000E+00  0.00000000E+00  0.00000000E+00
  0.00000000E+00  0.00000000E+00  0.00000000E+00
  0.00000000E+00  0.00000000E+00  0.00000000E+00
  0.00000000E+00  0.00000000E+00  0.00000000E+00
  0.00000000E+00  0.00000000E+00  0.00000000E+00
  0.00000000E+00  0.00000000E+00  0.00000000E+00
  0.00000000E+00  0.00000000E+00  0.00000000E+00
  0.00000000E+00  0.00000000E+00  0.00000000E+00
  0.00000000E+00  0.00000000E+00  0.00000000E+00
  0.00000000E+00  0.00000000E+00  0.00000000E+00
  0.00000000E+00  0.00000000E+00  0.00000000E+00
  0.00000000E+00  0.00000000E+00  0.00000000E+00
  0.00000000E+00  0.00000000E+00  0.00000000E+00
  0.00000000E+00  0.00000000E+00  0.00000000E+00
  0.00000000E+00  0.00000000E+00  0.00000000E+00
  0.00000000E+00  0.00000000E+00  0.00000000E+00
  0.00000000E+00  0.00000000E+00  0.00000000E+00
  0.00000000E+00  0.00000000E+00  0.00000000E+00
  0.00000000E+00  0.00000000E+00  0.00000000E+00
  0.00000000E+00  0.00000000E+00  0.00000000E+00
  0.00000000E+00  0.00000000E+00  0.00000000E+00
  0.00000000E+00  0.00000000E+00  0.00000000E+00
  0.00000000E+00  0.00000000E+00  0.00000000E+00
  0.00000000E+00  0.00000000E+00  0.00000000E+00
  0.00000000E+00  0.00000000E+00  0.00000000E+00
  0.00000000E+00  0.00000000E+00  0.00000000E+00
