# Supplementary material for: Evidence for the stabilization of FeN4 sites by Pt particles during acidic oxygen reduction
Source: Nat Commun. 2025 Jul 11;16:6404. doi: 10.1038/s41467-025-61806-x (PMC12246215; doi:10.1038/s41467-025-61806-x)
Supplement: Supplementary file 20 — Supplementary Data 18 [file 41467_2025_61806_MOESM20_ESM.txt]

CONTCAR                                 
   1.00000000000000     
    17.1907386067804779    0.0000000000000000    0.0000000000000000
     0.0000000000000000   20.8913109034918101    0.0000000000000000
     0.0000000000000000    0.0000000000000000   15.0000000000000000
  C               Fe              N               H             
   118     1     4     8
Direct
  0.0000122516680463  0.2048250966606800  0.5000000000000000
  0.0000129235127915  0.4088760555460360  0.5000000000000000
  0.0000112867447797  0.7929341776489354  0.5000000000000000
  0.0000118680723205  0.9988205704346949  0.5000000000000000
  0.1428438809421506  0.2047982964274810  0.5000000000000000
  0.1443899837484377  0.4094757986889700  0.5000000000000000
  0.1433875522037769  0.7925905042138353  0.5000000000000000
  0.1422119094367132  0.9989810186480322  0.5000000000000000
  0.2903391922669536  0.5331561752852991  0.5000000000000000
  0.7096846490556336  0.5331571423971937  0.5000000000000000
  0.2848767331324347  0.2030411362493322  0.5000000000000000
  0.2926293877277868  0.4093094189670623  0.5000000000000000
  0.3273596986221716  0.5928015754706082  0.5000000000000000
  0.2848069494020395  0.7953158573603687  0.5000000000000000
  0.2850008000598341  0.9991138449233948  0.5000000000000000
  0.4287844868521353  0.2022118167942770  0.5000000000000000
  0.4268628437793543  0.4049273787485878  0.5000000000000000
  0.4291918450320273  0.7963924027713736  0.5000000000000000
  0.4281677908982172  0.9992765500154344  0.5000000000000000
  0.5712399742780320  0.2022118356369467  0.5000000000000000
  0.5731623053358340  0.4049274834946379  0.5000000000000000
  0.5708306009299396  0.7963924675323133  0.5000000000000000
  0.5718557437359495  0.9992766721563877  0.5000000000000000
  0.7151478011685917  0.2030412679046873  0.5000000000000000
  0.7073962964314534  0.4093098246669626  0.5000000000000000
  0.6726632008793021  0.5928019174960952  0.5000000000000000
  0.7152157089098663  0.7953161526014696  0.5000000000000000
  0.7150227402486704  0.9991142021081619  0.5000000000000000
  0.8571808208769995  0.2047987323207154  0.5000000000000000
  0.8556356731714221  0.4094765886142934  0.5000000000000000
  0.8566349487450322  0.7925907902966443  0.5000000000000000
  0.8578117750835161  0.9989812369585148  0.5000000000000000
  0.0000120442415508  0.0674933288960634  0.5000000000000000
  0.0000124415279714  0.2733801182476399  0.5000000000000000
  0.0000107330454711  0.6574386027957669  0.5000000000000000
  0.0000115604317443  0.8614891218258804  0.5000000000000000
  0.1422120147649323  0.0673327320191453  0.5000000000000000
  0.1433884704055901  0.2737233761798652  0.5000000000000000
  0.1443879859870077  0.6568370849137425  0.5000000000000000
  0.1428433487527824  0.8615154470606640  0.5000000000000000
  0.2850010892928201  0.0672000425963173  0.5000000000000000
  0.2848077545618255  0.2709976710850797  0.5000000000000000
  0.3273606455291227  0.4735113489656385  0.5000000000000000
  0.2926275806917940  0.6570037174070793  0.5000000000000000
  0.2848764803507529  0.8632727384415662  0.5000000000000000
  0.4281680603186641  0.0670379302552069  0.5000000000000000
  0.4291931153848174  0.2699214808580458  0.5000000000000000
  0.4268616511621777  0.6613854539304790  0.5000000000000000
  0.4287839174304983  0.8641022739612915  0.5000000000000000
  0.5718561457433795  0.0670380482819331  0.5000000000000000
  0.5708320656466147  0.2699215292517402  0.5000000000000000
  0.5731607040452708  0.6613855594605419  0.5000000000000000
  0.5712392844282760  0.8641023014703159  0.5000000000000000
  0.7150232192301471  0.0672003907730154  0.5000000000000000
  0.7152172240382197  0.2709979442000504  0.5000000000000000
  0.6726639622709913  0.4735117096776250  0.5000000000000000
  0.7073941862024912  0.6570040795083687  0.5000000000000000
  0.7151467268035041  0.8632728877312845  0.5000000000000000
  0.8578121769969271  0.0673329468579800  0.5000000000000000
  0.8566365261752507  0.2737236939199394  0.5000000000000000
  0.8556337995425825  0.6568378351493708  0.5000000000000000
  0.8571796401542515  0.8615158600687024  0.5000000000000000
  0.0712135821718613  0.1019505907699227  0.5000000000000000
  0.0717197300959503  0.3074230820453647  0.5000000000000000
  0.0720387197439404  0.6899264195214341  0.5000000000000000
  0.0713671476830529  0.8957408773884529  0.5000000000000000
  0.2135381575016264  0.1013215523868894  0.5000000000000000
  0.2153059723094359  0.3080343766695273  0.5000000000000000
  0.2165473128073616  0.6880286422004777  0.5000000000000000
  0.2134860968835788  0.8967676250241312  0.5000000000000000
  0.3566059219753304  0.1010807749848171  0.5000000000000000
  0.3572638193252410  0.3023860743785978  0.5000000000000000
  0.3576480392494776  0.6975109472993707  0.5000000000000000
  0.3566400199686454  0.8973020343976809  0.5000000000000000
  0.5000118654831311  0.1005078840096671  0.5000000000000000
  0.5000124537095800  0.3050725652576122  0.5000000000000000
  0.5000110732503913  0.6922215176345236  0.5000000000000000
  0.5000114782687035  0.8981636141788846  0.5000000000000000
  0.6434181696209501  0.1010809451388342  0.5000000000000000
  0.6427612660096067  0.3023865267533896  0.5000000000000000
  0.6423743638158523  0.6975111031683595  0.5000000000000000
  0.6433828880361350  0.8973024400793345  0.5000000000000000
  0.7864859884671183  0.1013216963763000  0.5000000000000000
  0.7847193689085841  0.3080347667373169  0.5000000000000000
  0.7834749020813758  0.6880291293757911  0.5000000000000000
  0.7865370926117584  0.8967678934233150  0.5000000000000000
  0.9288106251103476  0.1019505964377018  0.5000000000000000
  0.9283051795926265  0.3074232384328224  0.5000000000000000
  0.9279829746222636  0.6899266990822779  0.5000000000000000
  0.9286559345997698  0.8957409697555979  0.5000000000000000
  0.0713677268044721  0.1705731302216145  0.5000000000000000
  0.0720405172612683  0.3763874813884770  0.5000000000000000
  0.0717187177993855  0.7588910908207924  0.5000000000000000
  0.0712134173154448  0.9643634179938816  0.5000000000000000
  0.2134863876545346  0.1695463041539411  0.5000000000000000
  0.2165487464127524  0.3782844800523729  0.5000000000000000
  0.2153046456709177  0.7582791352439151  0.5000000000000000
  0.2135381902480115  0.9649923526582600  0.5000000000000000
  0.3566407361307226  0.1690118147954413  0.5000000000000000
  0.3576490046068148  0.3688023042761374  0.5000000000000000
  0.3572628943205211  0.7639270051135070  0.5000000000000000
  0.3566059078862343  0.9652334246962139  0.5000000000000000
  0.5000123630027602  0.1681506024789667  0.5000000000000000
  0.5000126936721330  0.3740919084806703  0.5000000000000000
  0.5000113572404601  0.7612411366384799  0.5000000000000000
  0.5000120144351783  0.9658066680175627  0.5000000000000000
  0.6433840948200060  0.1690122167198301  0.5000000000000000
  0.6423761413160829  0.3688024404284392  0.5000000000000000
  0.6427596660152795  0.7639274955264652  0.5000000000000000
  0.6434178076330278  0.9652336003742105  0.5000000000000000
  0.7865382024813236  0.1695465611055211  0.5000000000000000
  0.7834764612379201  0.3782850388960322  0.5000000000000000
  0.7847175154077219  0.7582794869427381  0.5000000000000000
  0.7864855493700609  0.9649924992070242  0.5000000000000000
  0.9286568518629561  0.1705732107032696  0.5000000000000000
  0.9279851147708376  0.3763877361950919  0.5000000000000000
  0.9283037912142826  0.7588912353756743  0.5000000000000000
  0.9288101468037870  0.9643634266949108  0.5000000000000000
  0.5000117997190188  0.5331563155630263  0.5000000000000000
  0.4092799446956470  0.5978826369962106  0.5000000000000000
  0.5907428099906302  0.5978826426478391  0.5000000000000000
  0.4092809482485856  0.4684301326891076  0.5000000000000000
  0.5907438094101001  0.4684301351820539  0.5000000000000000
  0.1423473332548380  0.4616407442479986  0.5000000000000000
  0.8576789323765883  0.4616411371921860  0.5000000000000000
  0.1423442857357085  0.6046725081212072  0.5000000000000000
  0.8576773153062778  0.6046728650273918  0.5000000000000000
  0.0000129237256701  0.4611935306823179  0.5000000000000000
  0.0000106807296731  0.6051214498573690  0.5000000000000000
  0.2271319747696966  0.5331555104094150  0.5000000000000000
  0.7728918936294005  0.5331576404462695  0.5000000000000000
 
  0.00000000E+00  0.00000000E+00  0.00000000E+00
  0.00000000E+00  0.00000000E+00  0.00000000E+00
  0.00000000E+00  0.00000000E+00  0.00000000E+00
  0.00000000E+00  0.00000000E+00  0.00000000E+00
  0.00000000E+00  0.00000000E+00  0.00000000E+00
  0.00000000E+00  0.00000000E+00  0.00000000E+00
  0.00000000E+00  0.00000000E+00  0.00000000E+00
  0.00000000E+00  0.00000000E+00  0.00000000E+00
  0.00000000E+00  0.00000000E+00  0.00000000E+00
  0.00000000E+00  0.00000000E+00  0.00000000E+00
  0.00000000E+00  0.00000000E+00  0.00000000E+00
  0.00000000E+00  0.00000000E+00  0.00000000E+00
  0.00000000E+00  0.00000000E+00  0.00000000E+00
  0.00000000E+00  0.00000000E+00  0.00000000E+00
  0.00000000E+00  0.00000000E+00  0.00000000E+00
  0.00000000E+00  0.00000000E+00  0.00000000E+00
  0.00000000E+00  0.00000000E+00  0.00000000E+00
  0.00000000E+00  0.00000000E+00  0.00000000E+00
  0.00000000E+00  0.00000000E+00  0.00000000E+00
  0.00000000E+00  0.00000000E+00  0.00000000E+00
  0.00000000E+00  0.00000000E+00  0.00000000E+00
  0.00000000E+00  0.00000000E+00  0.00000000E+00
  0.00000000E+00  0.00000000E+00  0.00000000E+00
  0.00000000E+00  0.00000000E+00  0.00000000E+00
  0.00000000E+00  0.00000000E+00  0.00000000E+00
  0.00000000E+00  0.00000000E+00  0.00000000E+00
  0.00000000E+00  0.00000000E+00  0.00000000E+00
  0.00000000E+00  0.00000000E+00  0.00000000E+00
  0.00000000E+00  0.00000000E+00  0.00000000E+00
  0.00000000E+00  0.00000000E+00  0.00000000E+00
  0.00000000E+00  0.00000000E+00  0.00000000E+00
  0.00000000E+00  0.00000000E+00  0.00000000E+00
  0.00000000E+00  0.00000000E+00  0.00000000E+00
  0.00000000E+00  0.00000000E+00  0.00000000E+00
  0.00000000E+00  0.00000000E+00  0.00000000E+00
  0.00000000E+00  0.00000000E+00  0.00000000E+00
  0.00000000E+00  0.00000000E+00  0.00000000E+00
  0.00000000E+00  0.00000000E+00  0.00000000E+00
  0.00000000E+00  0.00000000E+00  0.00000000E+00
  0.00000000E+00  0.00000000E+00  0.00000000E+00
  0.00000000E+00  0.00000000E+00  0.00000000E+00
  0.00000000E+00  0.00000000E+00  0.00000000E+00
  0.00000000E+00  0.00000000E+00  0.00000000E+00
  0.00000000E+00  0.00000000E+00  0.00000000E+00
  0.00000000E+00  0.00000000E+00  0.00000000E+00
  0.00000000E+00  0.00000000E+00  0.00000000E+00
  0.00000000E+00  0.00000000E+00  0.00000000E+00
  0.00000000E+00  0.00000000E+00  0.00000000E+00
  0.00000000E+00  0.00000000E+00  0.00000000E+00
  0.00000000E+00  0.00000000E+00  0.00000000E+00
  0.00000000E+00  0.00000000E+00  0.00000000E+00
  0.00000000E+00  0.00000000E+00  0.00000000E+00
  0.00000000E+00  0.00000000E+00  0.00000000E+00
  0.00000000E+00  0.00000000E+00  0.00000000E+00
  0.00000000E+00  0.00000000E+00  0.00000000E+00
  0.00000000E+00  0.00000000E+00  0.00000000E+00
  0.00000000E+00  0.00000000E+00  0.00000000E+00
  0.00000000E+00  0.00000000E+00  0.00000000E+00
  0.00000000E+00  0.00000000E+00  0.00000000E+00
  0.00000000E+00  0.00000000E+00  0.00000000E+00
  0.00000000E+00  0.00000000E+00  0.00000000E+00
  0.00000000E+00  0.00000000E+00  0.00000000E+00
  0.00000000E+00  0.00000000E+00  0.00000000E+00
  0.00000000E+00  0.00000000E+00  0.00000000E+00
  0.00000000E+00  0.00000000E+00  0.00000000E+00
  0.00000000E+00  0.00000000E+00  0.00000000E+00
  0.00000000E+00  0.00000000E+00  0.00000000E+00
  0.00000000E+00  0.00000000E+00  0.00000000E+00
  0.00000000E+00  0.00000000E+00  0.00000000E+00
  0.00000000E+00  0.00000000E+00  0.00000000E+00
  0.00000000E+00  0.00000000E+00  0.00000000E+00
  0.00000000E+00  0.00000000E+00  0.00000000E+00
  0.00000000E+00  0.00000000E+00  0.00000000E+00
  0.00000000E+00  0.00000000E+00  0.00000000E+00
  0.00000000E+00  0.00000000E+00  0.00000000E+00
  0.00000000E+00  0.00000000E+00  0.00000000E+00
  0.00000000E+00  0.00000000E+00  0.00000000E+00
  0.00000000E+00  0.00000000E+00  0.00000000E+00
  0.00000000E+00  0.00000000E+00  0.00000000E+00
  0.00000000E+00  0.00000000E+00  0.00000000E+00
  0.00000000E+00  0.00000000E+00  0.00000000E+00
  0.00000000E+00  0.00000000E+00  0.00000000E+00
  0.00000000E+00  0.00000000E+00  0.00000000E+00
  0.00000000E+00  0.00000000E+00  0.00000000E+00
  0.00000000E+00  0.00000000E+00  0.00000000E+00
  0.00000000E+00  0.00000000E+00  0.00000000E+00
  0.00000000E+00  0.00000000E+00  0.00000000E+00
  0.00000000E+00  0.00000000E+00  0.00000000E+00
  0.00000000E+00  0.00000000E+00  0.00000000E+00
  0.00000000E+00  0.00000000E+00  0.00000000E+00
  0.00000000E+00  0.00000000E+00  0.00000000E+00
  0.00000000E+00  0.00000000E+00  0.00000000E+00
  0.00000000E+00  0.00000000E+00  0.00000000E+00
  0.00000000E+00  0.00000000E+00  0.00000000E+00
  0.00000000E+00  0.00000000E+00  0.00000000E+00
  0.00000000E+00  0.00000000E+00  0.00000000E+00
  0.00000000E+00  0.00000000E+00  0.00000000E+00
  0.00000000E+00  0.00000000E+00  0.00000000E+00
  0.00000000E+00  0.00000000E+00  0.00000000E+00
  0.00000000E+00  0.00000000E+00  0.00000000E+00
  0.00000000E+00  0.00000000E+00  0.00000000E+00
  0.00000000E+00  0.00000000E+00  0.00000000E+00
  0.00000000E+00  0.00000000E+00  0.00000000E+00
  0.00000000E+00  0.00000000E+00  0.00000000E+00
  0.00000000E+00  0.00000000E+00  0.00000000E+00
  0.00000000E+00  0.00000000E+00  0.00000000E+00
  0.00000000E+00  0.00000000E+00  0.00000000E+00
  0.00000000E+00  0.00000000E+00  0.00000000E+00
  0.00000000E+00  0.00000000E+00  0.00000000E+00
  0.00000000E+00  0.00000000E+00  0.00000000E+00
  0.00000000E+00  0.00000000E+00  0.00000000E+00
  0.00000000E+00  0.00000000E+00  0.00000000E+00
  0.00000000E+00  0.00000000E+00  0.00000000E+00
  0.00000000E+00  0.00000000E+00  0.00000000E+00
  0.00000000E+00  0.00000000E+00  0.00000000E+00
  0.00000000E+00  0.00000000E+00  0.00000000E+00
  0.00000000E+00  0.00000000E+00  0.00000000E+00
  0.00000000E+00  0.00000000E+00  0.00000000E+00
  0.00000000E+00  0.00000000E+00  0.00000000E+00
  0.00000000E+00  0.00000000E+00  0.00000000E+00
  0.00000000E+00  0.00000000E+00  0.00000000E+00
  0.00000000E+00  0.00000000E+00  0.00000000E+00
  0.00000000E+00  0.00000000E+00  0.00000000E+00
  0.00000000E+00  0.00000000E+00  0.00000000E+00
  0.00000000E+00  0.00000000E+00  0.00000000E+00
  0.00000000E+00  0.00000000E+00  0.00000000E+00
  0.00000000E+00  0.00000000E+00  0.00000000E+00
  0.00000000E+00  0.00000000E+00  0.00000000E+00
  0.00000000E+00  0.00000000E+00  0.00000000E+00
  0.00000000E+00  0.00000000E+00  0.00000000E+00
  0.00000000E+00  0.00000000E+00  0.00000000E+00
