# Supplementary material for: Evidence for the stabilization of FeN4 sites by Pt particles during acidic oxygen reduction
Source: Nat Commun. 2025 Jul 11;16:6404. doi: 10.1038/s41467-025-61806-x (PMC12246215; doi:10.1038/s41467-025-61806-x)
Supplement: Supplementary file 21 — Supplementary Data 19 [file 41467_2025_61806_MOESM21_ESM.txt]

CONTCAR                                 
   1.00000000000000     
    17.1907005310000010    0.0000000000000000    0.0000000000000000
     0.0000000000000000   20.8913002014000000    0.0000000000000000
     0.0000000000000000    0.0000000000000000   15.0000000000000000
  C               Fe              N               H               O             
   118     1     4     9     2
Direct
  0.9997375159304100  0.2045196097005007  0.4999396881924222
  0.9997479244275513  0.4086638843673986  0.5002096831942977
  0.9997331454388864  0.7919711250599443  0.5001432457151974
  0.9997323240760188  0.9981564334557764  0.4999088006562494
  0.1426693514946160  0.2045821716398316  0.4994092217759950
  0.1444326945809427  0.4094458139508509  0.5000035616487840
  0.1433076099025736  0.7915285125704449  0.4998717138594169
  0.1419814275769096  0.9983378697414017  0.4994454988434840
  0.2917658210270610  0.5326473219203197  0.5018690215616864
  0.7077869816133452  0.5327082444722023  0.5017559504048350
  0.2846779095052608  0.2029036300426454  0.4981436991982708
  0.2934183848601996  0.4096993148626483  0.4996145996610801
  0.3292075996161580  0.5916524140813786  0.5013157069146700
  0.2847188252028475  0.7942176547366575  0.4992322525983776
  0.2847262539249588  0.9985089082263342  0.4983755647525230
  0.4284492181953952  0.2019203320869520  0.4970950248720502
  0.4275205691258556  0.4052227526137954  0.4989286057499842
  0.4288269811795027  0.7955345222201187  0.4989865233370923
  0.4278624872439432  0.9986712657823805  0.4975456221468286
  0.5710055251388353  0.2019102815981699  0.4971109420191939
  0.5719323494545144  0.4051300221516896  0.4990253496334512
  0.5706628319022909  0.7955340325074625  0.4990501703232748
  0.5715964705639917  0.9986678135118414  0.4975335945225463
  0.7147865743140293  0.2028897031263767  0.4981141357344003
  0.7060913655131498  0.4096960886401522  0.4996826611717251
  0.6703093980684744  0.5916432606656715  0.5010313504664605
  0.7147596449856723  0.7941987336863328  0.4993502163999282
  0.7147318775344960  0.9985006409210534  0.4983094847956565
  0.8567980468596861  0.2045690636752461  0.4993823004075376
  0.8550682720379743  0.4094359957964766  0.5000671756134361
  0.8561675301007841  0.7915112730938333  0.4999260737334661
  0.8574769569965390  0.9983331861506126  0.4993689590899807
  0.9997315834587283  0.0669872508187915  0.4999052698575324
  0.9997438972089704  0.2731915759529016  0.5000068301568554
  0.9997563341780300  0.6565027442942877  0.5005518353174835
  0.9997292019553746  0.8606354807782522  0.5000166891862033
  0.1419828832409933  0.0668345406984718  0.4994000963067760
  0.1433038085386294  0.2736516198000282  0.4995276886814549
  0.1444555662563928  0.6557687267291724  0.5004455098203184
  0.1426779429413685  0.8605942348861378  0.4996763171878192
  0.2847252446872357  0.0667068960584366  0.4982221024467899
  0.2847019301836778  0.2710105920259400  0.4982783274652188
  0.3291469256426273  0.4735885740816186  0.5007364110806153
  0.2934688959567737  0.6555586422833004  0.5004699917835673
  0.2846860900181254  0.8623252500146703  0.4989147208801384
  0.4278590069430775  0.0665580446875872  0.4972925528500245
  0.4287986001166541  0.2697087186885599  0.4973227499761201
  0.4275738488105572  0.6600613885761459  0.5003136703504588
  0.4284628604694265  0.8633192048779300  0.4984192931222742
  0.5715908789848616  0.0665533060483372  0.4972892811237130
  0.5706423790599535  0.2697052833027612  0.4973439865109894
  0.5718966343030846  0.6600190935345795  0.5001972706411602
  0.5710181588389375  0.8633140283535963  0.4984218669919171
  0.7147294690628428  0.0666960788647763  0.4981491833673077
  0.7147673024876455  0.2709916393799099  0.4982615087108030
  0.6705310078989546  0.4735648906412904  0.5007618724339891
  0.7060231039779571  0.6555557543926454  0.5004973605654276
  0.7147909656172547  0.8623064895031550  0.4989151230197451
  0.8574762366997055  0.0668322367420310  0.4993222531078649
  0.8561777430558639  0.2736400367322359  0.4995334187613018
  0.8550459317296650  0.6557511719785815  0.5005503995398910
  0.8567935380504614  0.8605848361369393  0.4996786245104208
  0.0709461102487647  0.1015096260836139  0.4997838893943378
  0.0714934183168574  0.3072568187915412  0.4999341758484056
  0.0718509360470394  0.6889413808094574  0.5003824327133487
  0.0711245532270190  0.8948928735527854  0.4998765867928550
  0.2132814038351104  0.1009108882380802  0.4988051288574756
  0.2152330608391100  0.3080911438156879  0.4991126340342309
  0.2166987292791611  0.6866060249732403  0.5001843990386975
  0.2132757133533914  0.8959019351987126  0.4991898956113875
  0.3563280460292652  0.1006425091651396  0.4975603920389353
  0.3572413440250404  0.3024838852371868  0.4976948465721620
  0.3580098275285872  0.6961236102452782  0.4996939785095271
  0.3563794256661881  0.8965261911564896  0.4983679574518496
  0.4997250858633674  0.1001130270740614  0.4970810817918379
  0.4997168348558631  0.3048628101384019  0.4976796371896497
  0.4997374726161417  0.6916971337715894  0.5003451003422048
  0.4997369224008486  0.8974169192075871  0.4980870681907587
  0.6431283348833378  0.1006334687512584  0.4975479491321243
  0.6422188675693988  0.3024480529028472  0.4977491240353323
  0.6414780668248869  0.6960961671357102  0.4998356823177125
  0.6431016742325468  0.8965159723343549  0.4983452861006754
  0.7861736731912020  0.1009016668364146  0.4987374725448429
  0.7842442548906978  0.3080740867998260  0.4991221665218878
  0.7827948281601039  0.6865864068306800  0.5002931603160207
  0.7861955683006407  0.8958900040476762  0.4991586830155225
  0.9285118134995871  0.1015066241504608  0.4997510513899233
  0.9279956608215653  0.3072496545788027  0.4999643974582200
  0.9276526092506083  0.6889292232474601  0.5004374788431425
  0.9283339063464211  0.8948946365822675  0.4998698961611431
  0.0711274290470219  0.1702616879796344  0.4997934655048757
  0.0718437328144707  0.3762469852981916  0.5000604866916000
  0.0714919366371649  0.7579235202936970  0.5001617155939941
  0.0709493492810028  0.9636490371126855  0.4998140438226695
  0.2132743316485746  0.1692961782527596  0.4987986481000034
  0.2166589595476269  0.3786165165610557  0.4995736381417073
  0.2152588397011385  0.7571185948699463  0.4997415155354100
  0.2132899841664848  0.9642874660431355  0.4990031169649901
  0.3563697006850374  0.1687020176186223  0.4974597498715451
  0.3579807980825798  0.3691336229610808  0.4983285075021450
  0.3572598808787600  0.7627686024803928  0.4991406610422834
  0.3563324159916301  0.9645830578778777  0.4980047610291026
  0.4997267070800522  0.1678171559654031  0.4969663590755683
  0.4996995788120212  0.3735329683710407  0.4987631499810145
  0.4997447483390249  0.7603671644152709  0.4994979421725951
  0.4997304087876460  0.9651182093856041  0.4975950356290588
  0.6430860434855097  0.1686952578282366  0.4974675667045341
  0.6414864339433373  0.3691094778218804  0.4984234867522345
  0.6422220218802660  0.7627491967479871  0.4993146859384243
  0.6431313704793785  0.9645741908782314  0.4979731698491959
  0.7861894471143125  0.1692845092130676  0.4987531172152828
  0.7828676166818015  0.3785906005506222  0.4996255699934659
  0.7842249984413511  0.7570974655844495  0.4998518450252564
  0.7861672436710058  0.9642797022422572  0.4989261650573079
  0.9283440472780663  0.1702572107097316  0.4997651860143888
  0.9276619403097115  0.3762380352418553  0.5001026697269358
  0.9279845646766333  0.7579096728477807  0.5001960172049528
  0.9285092913915839  0.9636508679204995  0.4997865253467364
  0.5002310604756030  0.5327842293249633  0.5136527967076712
  0.4117895896984395  0.5965252370163165  0.5008758717103798
  0.5876851834026172  0.5965069615852915  0.5003899165840744
  0.4117024078568941  0.4687666440480796  0.5000208038648093
  0.5878369673819994  0.4687478048780918  0.5003550570539623
  0.1420567715338604  0.4616169479416498  0.5001896706927311
  0.8574213241600649  0.4616098245255625  0.5002595497767424
  0.1420986782907004  0.6035985836360762  0.5006954607394474
  0.8574100120627123  0.6035823039817093  0.5008088781567576
  0.9997360847087745  0.4609878469761774  0.5003518046158695
  0.9997586389710565  0.6041798058317822  0.5007795019807221
  0.2285612955164701  0.5326849812687073  0.5027795395861697
  0.7709963888072288  0.5328022695477311  0.5026855533113961
  0.5823131715041229  0.4884632382963259  0.6800533598938722
  0.5683766029585774  0.5340121808087033  0.6791462699151167
  0.4946567979558156  0.5319090656837211  0.6310107495111482
 
  0.00000000E+00  0.00000000E+00  0.00000000E+00
  0.00000000E+00  0.00000000E+00  0.00000000E+00
  0.00000000E+00  0.00000000E+00  0.00000000E+00
  0.00000000E+00  0.00000000E+00  0.00000000E+00
  0.00000000E+00  0.00000000E+00  0.00000000E+00
  0.00000000E+00  0.00000000E+00  0.00000000E+00
  0.00000000E+00  0.00000000E+00  0.00000000E+00
  0.00000000E+00  0.00000000E+00  0.00000000E+00
  0.00000000E+00  0.00000000E+00  0.00000000E+00
  0.00000000E+00  0.00000000E+00  0.00000000E+00
  0.00000000E+00  0.00000000E+00  0.00000000E+00
  0.00000000E+00  0.00000000E+00  0.00000000E+00
  0.00000000E+00  0.00000000E+00  0.00000000E+00
  0.00000000E+00  0.00000000E+00  0.00000000E+00
  0.00000000E+00  0.00000000E+00  0.00000000E+00
  0.00000000E+00  0.00000000E+00  0.00000000E+00
  0.00000000E+00  0.00000000E+00  0.00000000E+00
  0.00000000E+00  0.00000000E+00  0.00000000E+00
  0.00000000E+00  0.00000000E+00  0.00000000E+00
  0.00000000E+00  0.00000000E+00  0.00000000E+00
  0.00000000E+00  0.00000000E+00  0.00000000E+00
  0.00000000E+00  0.00000000E+00  0.00000000E+00
  0.00000000E+00  0.00000000E+00  0.00000000E+00
  0.00000000E+00  0.00000000E+00  0.00000000E+00
  0.00000000E+00  0.00000000E+00  0.00000000E+00
  0.00000000E+00  0.00000000E+00  0.00000000E+00
  0.00000000E+00  0.00000000E+00  0.00000000E+00
  0.00000000E+00  0.00000000E+00  0.00000000E+00
  0.00000000E+00  0.00000000E+00  0.00000000E+00
  0.00000000E+00  0.00000000E+00  0.00000000E+00
  0.00000000E+00  0.00000000E+00  0.00000000E+00
  0.00000000E+00  0.00000000E+00  0.00000000E+00
  0.00000000E+00  0.00000000E+00  0.00000000E+00
  0.00000000E+00  0.00000000E+00  0.00000000E+00
  0.00000000E+00  0.00000000E+00  0.00000000E+00
  0.00000000E+00  0.00000000E+00  0.00000000E+00
  0.00000000E+00  0.00000000E+00  0.00000000E+00
  0.00000000E+00  0.00000000E+00  0.00000000E+00
  0.00000000E+00  0.00000000E+00  0.00000000E+00
  0.00000000E+00  0.00000000E+00  0.00000000E+00
  0.00000000E+00  0.00000000E+00  0.00000000E+00
  0.00000000E+00  0.00000000E+00  0.00000000E+00
  0.00000000E+00  0.00000000E+00  0.00000000E+00
  0.00000000E+00  0.00000000E+00  0.00000000E+00
  0.00000000E+00  0.00000000E+00  0.00000000E+00
  0.00000000E+00  0.00000000E+00  0.00000000E+00
  0.00000000E+00  0.00000000E+00  0.00000000E+00
  0.00000000E+00  0.00000000E+00  0.00000000E+00
  0.00000000E+00  0.00000000E+00  0.00000000E+00
  0.00000000E+00  0.00000000E+00  0.00000000E+00
  0.00000000E+00  0.00000000E+00  0.00000000E+00
  0.00000000E+00  0.00000000E+00  0.00000000E+00
  0.00000000E+00  0.00000000E+00  0.00000000E+00
  0.00000000E+00  0.00000000E+00  0.00000000E+00
  0.00000000E+00  0.00000000E+00  0.00000000E+00
  0.00000000E+00  0.00000000E+00  0.00000000E+00
  0.00000000E+00  0.00000000E+00  0.00000000E+00
  0.00000000E+00  0.00000000E+00  0.00000000E+00
  0.00000000E+00  0.00000000E+00  0.00000000E+00
  0.00000000E+00  0.00000000E+00  0.00000000E+00
  0.00000000E+00  0.00000000E+00  0.00000000E+00
  0.00000000E+00  0.00000000E+00  0.00000000E+00
  0.00000000E+00  0.00000000E+00  0.00000000E+00
  0.00000000E+00  0.00000000E+00  0.00000000E+00
  0.00000000E+00  0.00000000E+00  0.00000000E+00
  0.00000000E+00  0.00000000E+00  0.00000000E+00
  0.00000000E+00  0.00000000E+00  0.00000000E+00
  0.00000000E+00  0.00000000E+00  0.00000000E+00
  0.00000000E+00  0.00000000E+00  0.00000000E+00
  0.00000000E+00  0.00000000E+00  0.00000000E+00
  0.00000000E+00  0.00000000E+00  0.00000000E+00
  0.00000000E+00  0.00000000E+00  0.00000000E+00
  0.00000000E+00  0.00000000E+00  0.00000000E+00
  0.00000000E+00  0.00000000E+00  0.00000000E+00
  0.00000000E+00  0.00000000E+00  0.00000000E+00
  0.00000000E+00  0.00000000E+00  0.00000000E+00
  0.00000000E+00  0.00000000E+00  0.00000000E+00
  0.00000000E+00  0.00000000E+00  0.00000000E+00
  0.00000000E+00  0.00000000E+00  0.00000000E+00
  0.00000000E+00  0.00000000E+00  0.00000000E+00
  0.00000000E+00  0.00000000E+00  0.00000000E+00
  0.00000000E+00  0.00000000E+00  0.00000000E+00
  0.00000000E+00  0.00000000E+00  0.00000000E+00
  0.00000000E+00  0.00000000E+00  0.00000000E+00
  0.00000000E+00  0.00000000E+00  0.00000000E+00
  0.00000000E+00  0.00000000E+00  0.00000000E+00
  0.00000000E+00  0.00000000E+00  0.00000000E+00
  0.00000000E+00  0.00000000E+00  0.00000000E+00
  0.00000000E+00  0.00000000E+00  0.00000000E+00
  0.00000000E+00  0.00000000E+00  0.00000000E+00
  0.00000000E+00  0.00000000E+00  0.00000000E+00
  0.00000000E+00  0.00000000E+00  0.00000000E+00
  0.00000000E+00  0.00000000E+00  0.00000000E+00
  0.00000000E+00  0.00000000E+00  0.00000000E+00
  0.00000000E+00  0.00000000E+00  0.00000000E+00
  0.00000000E+00  0.00000000E+00  0.00000000E+00
  0.00000000E+00  0.00000000E+00  0.00000000E+00
  0.00000000E+00  0.00000000E+00  0.00000000E+00
  0.00000000E+00  0.00000000E+00  0.00000000E+00
  0.00000000E+00  0.00000000E+00  0.00000000E+00
  0.00000000E+00  0.00000000E+00  0.00000000E+00
  0.00000000E+00  0.00000000E+00  0.00000000E+00
  0.00000000E+00  0.00000000E+00  0.00000000E+00
  0.00000000E+00  0.00000000E+00  0.00000000E+00
  0.00000000E+00  0.00000000E+00  0.00000000E+00
  0.00000000E+00  0.00000000E+00  0.00000000E+00
  0.00000000E+00  0.00000000E+00  0.00000000E+00
  0.00000000E+00  0.00000000E+00  0.00000000E+00
  0.00000000E+00  0.00000000E+00  0.00000000E+00
  0.00000000E+00  0.00000000E+00  0.00000000E+00
  0.00000000E+00  0.00000000E+00  0.00000000E+00
  0.00000000E+00  0.00000000E+00  0.00000000E+00
  0.00000000E+00  0.00000000E+00  0.00000000E+00
  0.00000000E+00  0.00000000E+00  0.00000000E+00
  0.00000000E+00  0.00000000E+00  0.00000000E+00
  0.00000000E+00  0.00000000E+00  0.00000000E+00
  0.00000000E+00  0.00000000E+00  0.00000000E+00
  0.00000000E+00  0.00000000E+00  0.00000000E+00
  0.00000000E+00  0.00000000E+00  0.00000000E+00
  0.00000000E+00  0.00000000E+00  0.00000000E+00
  0.00000000E+00  0.00000000E+00  0.00000000E+00
  0.00000000E+00  0.00000000E+00  0.00000000E+00
  0.00000000E+00  0.00000000E+00  0.00000000E+00
  0.00000000E+00  0.00000000E+00  0.00000000E+00
  0.00000000E+00  0.00000000E+00  0.00000000E+00
  0.00000000E+00  0.00000000E+00  0.00000000E+00
  0.00000000E+00  0.00000000E+00  0.00000000E+00
  0.00000000E+00  0.00000000E+00  0.00000000E+00
  0.00000000E+00  0.00000000E+00  0.00000000E+00
  0.00000000E+00  0.00000000E+00  0.00000000E+00
  0.00000000E+00  0.00000000E+00  0.00000000E+00
  0.00000000E+00  0.00000000E+00  0.00000000E+00
  0.00000000E+00  0.00000000E+00  0.00000000E+00
  0.00000000E+00  0.00000000E+00  0.00000000E+00
