# Supplementary material for: Evidence for the stabilization of FeN4 sites by Pt particles during acidic oxygen reduction
Source: Nat Commun. 2025 Jul 11;16:6404. doi: 10.1038/s41467-025-61806-x (PMC12246215; doi:10.1038/s41467-025-61806-x)
Supplement: Supplementary file 22 — Supplementary Data 20 [file 41467_2025_61806_MOESM22_ESM.txt]

CONTCAR                                 
   1.00000000000000     
    17.1907005310000010    0.0000000000000000    0.0000000000000000
     0.0000000000000000   20.8913002014000000    0.0000000000000000
     0.0000000000000000    0.0000000000000000   15.0000000000000000
  C               Fe              N               H               O             
   118     1     4     9     2
Direct
  0.9997367564366787  0.2045923070094056  0.5000798295180591
  0.9997532319437560  0.4086772794777094  0.5003414918549414
  0.9997270234030043  0.7919834546122066  0.5002503414294684
  0.9997360613878368  0.9981917412129350  0.4999371506421331
  0.1426445775428773  0.2046167935439728  0.4995204136957441
  0.1443904107669430  0.4094620582558006  0.5000858724016904
  0.1432941068296337  0.7915340159410127  0.4999131503054069
  0.1419368726281413  0.9983587929798824  0.4994608730105499
  0.2916589598473843  0.5326471651787765  0.5018106424637975
  0.7078712404816556  0.5327088603287901  0.5018074384448685
  0.2847052567196077  0.2028712651484256  0.4981722515904394
  0.2934002823523707  0.4095697657145342  0.4995764554855424
  0.3291697041348273  0.5916557894619759  0.5012944159351931
  0.2848132320181410  0.7942395625490368  0.4991979237670692
  0.2847180215655984  0.9985149368899009  0.4983619169046321
  0.4284896339473507  0.2018834540148448  0.4970168837948430
  0.4275406024619794  0.4051390302516756  0.4987661144650596
  0.4289580833556854  0.7956572548985444  0.4988119751812932
  0.4278793517616856  0.9987101845043319  0.4975019037989520
  0.5709687461545626  0.2018696103667409  0.4969903993767586
  0.5719142636175052  0.4050511519055001  0.4987964337095552
  0.5705083665921263  0.7956544476451555  0.4988788400735067
  0.5715816584661401  0.9987029041860394  0.4974861009476393
  0.7147645484137909  0.2028486223876017  0.4981273927061378
  0.7061055088775754  0.4095716343274408  0.4996501883621703
  0.6703183576336629  0.5916616451328954  0.5010535962210603
  0.7146495847210913  0.7942201775638006  0.4993360767599941
  0.7147390417091366  0.9985013524911422  0.4982947281797693
  0.8568179616405593  0.2046003642314361  0.4994945866242019
  0.8551167410805508  0.4094495647860080  0.5001361210593664
  0.8561648539400591  0.7915210958919437  0.5000182986697722
  0.8575221596362470  0.9983475193936046  0.4993899419029099
  0.9997349934676545  0.0669668314103388  0.4999484113910408
  0.9997483666952346  0.2731935657033181  0.5001747337254984
  0.9997400659222887  0.6565056793035207  0.5007428540967749
  0.9997264958915435  0.8605779772042277  0.5000912959210343
  0.1419388060125187  0.0668299347642409  0.4994378041893646
  0.1432978775259836  0.2736538181669388  0.4996630312130163
  0.1443917895311913  0.6557592843473597  0.5005306530642032
  0.1426472278267557  0.8605725750807222  0.4996916905743917
  0.2847164472596333  0.0667080486313641  0.4982404510435628
  0.2848061350557453  0.2709976548204442  0.4983057900662556
  0.3291206240705278  0.4735969811139016  0.5006394367820347
  0.2934396854876650  0.6556892398673814  0.5004959447606072
  0.2847053416188606  0.8623658301210430  0.4988441457742896
  0.4278775719199029  0.0665263899192822  0.4972773687952973
  0.4289423909087168  0.2696003152887210  0.4971942715641230
  0.4275763355721675  0.6601484116247757  0.5002370617749690
  0.4284972678258747  0.8633659905610815  0.4982572880463462
  0.5715788099287883  0.0665215053262226  0.4972524015502571
  0.5705122031536742  0.2695924479073619  0.4971787428721008
  0.5718635468596076  0.6601221172731501  0.5000729019194566
  0.5709707772347088  0.8633577716863171  0.4982728564685464
  0.7147403574794334  0.0666957197933199  0.4981398346935302
  0.7146694882650340  0.2709733336552161  0.4982804618827310
  0.6705498467602756  0.4735721456516757  0.5006720503865549
  0.7060228800462053  0.6556806197788254  0.5005428762945849
  0.7147591036051748  0.8623483361417309  0.4988733019845670
  0.8575279846660009  0.0668257766168029  0.4993636948480267
  0.8561856704259050  0.2736407979248170  0.4996592845243562
  0.8550831783388637  0.6557565710871688  0.5007682637912970
  0.8568103918247588  0.8605627347899431  0.4997276591302240
  0.0709676409530210  0.1015289799356027  0.4998374689436643
  0.0715556916852935  0.3072758573181033  0.5001093116866157
  0.0719558110861979  0.6889425521760625  0.5004951709948324
  0.0711551134846995  0.8948847828845328  0.4999211703795896
  0.2132882550274272  0.1009480904380563  0.4988502140883787
  0.2153198603694603  0.3081504719729917  0.4991964560711584
  0.2168791685723284  0.6866800771587347  0.5002452500565703
  0.2133012946069285  0.8959367995843925  0.4991622046296455
  0.3562889370250775  0.1006522323933313  0.4975657018862785
  0.3572607728173936  0.3024505990426751  0.4976452243195124
  0.3580496544052393  0.6962327741667715  0.4996829974313592
  0.3563314398575826  0.8965842996262681  0.4982549061575433
  0.4997288463536159  0.1000621895661816  0.4970443644129268
  0.4997256171453836  0.3046509131759715  0.4974724402084731
  0.4997197182535547  0.6916987848347619  0.5001646887728303
  0.4997309252508176  0.8974810002835600  0.4979415259034740
  0.6431693529789687  0.1006417511263755  0.4975112345052739
  0.6422099741680800  0.3024094476825727  0.4976647059101663
  0.6414071347516396  0.6962128061874481  0.4997658887887410
  0.6431351343167155  0.8965710972817121  0.4982626993733744
  0.7861719181794613  0.1009358501317202  0.4987693155246859
  0.7841662955211001  0.3081372275755125  0.4992069600377272
  0.7825854820141932  0.6866663445488078  0.5004268132683860
  0.7861613192517700  0.8959236684280322  0.4991596033982222
  0.9284965458889016  0.1015262924136506  0.4998123620013897
  0.9279337328077588  0.3072672268623302  0.5001122064515515
  0.9275240505734306  0.6889390000362455  0.5006275741949689
  0.9282966952737687  0.8948894371544101  0.4999249743048649
  0.0711576509860020  0.1702866154821685  0.4998944440067466
  0.0719628726224051  0.3762567464398404  0.5002077009313520
  0.0715475449717379  0.7579170866493803  0.5002493619922367
  0.0709713048879687  0.9636441192902390  0.4998406104852434
  0.2133046013303138  0.1692719152287068  0.4988680356831320
  0.2168569516994780  0.3785423043995966  0.4996264833992648
  0.2153328921522100  0.7570601035023885  0.4997740447331139
  0.2132916158046282  0.9642607199534065  0.4989922863457753
  0.3563330426098365  0.1686534326888168  0.4974500367577968
  0.3580363468506830  0.3690323515289009  0.4982611160642960
  0.3572683813206501  0.7628093931691458  0.4990685061581434
  0.3562921110263011  0.9645798909825009  0.4979446709140752
  0.4997299405203106  0.1677603131470732  0.4968739401468846
  0.4996964521079653  0.3735494747919760  0.4985170521363390
  0.4997296003741202  0.7605882880892764  0.4993025799174910
  0.4997300473815783  0.9651758419060320  0.4975231287336811
  0.6431305273891706  0.1686421926644946  0.4974077055787126
  0.6414325462210095  0.3690090980812026  0.4983124586563897
  0.6421911909934734  0.7627919580822365  0.4992220902932001
  0.6431652469376494  0.9645680602788079  0.4979226017136937
  0.7861603725485405  0.1692543616009102  0.4988168012180014
  0.7826770074546697  0.3785190041014058  0.4996807171872539
  0.7841290551050515  0.7570469575578850  0.4999265444855351
  0.7861627659137316  0.9642494997976984  0.4989209747213467
  0.9283078689545168  0.1702804174475166  0.4998761549860388
  0.9275472260504581  0.3762449491208805  0.5002310128227039
  0.9279139545286900  0.7579155757939070  0.5003280504098746
  0.9284930683598436  0.9636455293449473  0.4998179679152470
  0.5002446176696028  0.5327760207424713  0.5137225341830446
  0.4116476995838036  0.5965511056423869  0.5007606546615184
  0.5878117864327677  0.5965449072037694  0.5002381808509702
  0.4115672490591905  0.4687517334499858  0.4997989944043812
  0.5879617321210622  0.4687290792386968  0.5000547565246219
  0.1420763744110279  0.4616313456554407  0.5002012281249697
  0.8574284295006384  0.4616202833279515  0.5002519393998285
  0.1420865115950574  0.6035930645369065  0.5007769870336458
  0.8574061854114442  0.6035912241044371  0.5010886718132342
  0.9997470504999615  0.4610043149279503  0.5004242131375634
  0.9997401429993349  0.6041826465282832  0.5009932931996303
  0.2284679321146055  0.5326808221661453  0.5027204551587892
  0.7710643347545155  0.5328025339948976  0.5028264249677733
  0.5825140786321524  0.4882267420978635  0.6797700138006767
  0.5684744569089093  0.5337611898333743  0.6792837689910416
  0.4947467623418381  0.5317638715970771  0.6309648017918050
 
  0.00000000E+00  0.00000000E+00  0.00000000E+00
  0.00000000E+00  0.00000000E+00  0.00000000E+00
  0.00000000E+00  0.00000000E+00  0.00000000E+00
  0.00000000E+00  0.00000000E+00  0.00000000E+00
  0.00000000E+00  0.00000000E+00  0.00000000E+00
  0.00000000E+00  0.00000000E+00  0.00000000E+00
  0.00000000E+00  0.00000000E+00  0.00000000E+00
  0.00000000E+00  0.00000000E+00  0.00000000E+00
  0.00000000E+00  0.00000000E+00  0.00000000E+00
  0.00000000E+00  0.00000000E+00  0.00000000E+00
  0.00000000E+00  0.00000000E+00  0.00000000E+00
  0.00000000E+00  0.00000000E+00  0.00000000E+00
  0.00000000E+00  0.00000000E+00  0.00000000E+00
  0.00000000E+00  0.00000000E+00  0.00000000E+00
  0.00000000E+00  0.00000000E+00  0.00000000E+00
  0.00000000E+00  0.00000000E+00  0.00000000E+00
  0.00000000E+00  0.00000000E+00  0.00000000E+00
  0.00000000E+00  0.00000000E+00  0.00000000E+00
  0.00000000E+00  0.00000000E+00  0.00000000E+00
  0.00000000E+00  0.00000000E+00  0.00000000E+00
  0.00000000E+00  0.00000000E+00  0.00000000E+00
  0.00000000E+00  0.00000000E+00  0.00000000E+00
  0.00000000E+00  0.00000000E+00  0.00000000E+00
  0.00000000E+00  0.00000000E+00  0.00000000E+00
  0.00000000E+00  0.00000000E+00  0.00000000E+00
  0.00000000E+00  0.00000000E+00  0.00000000E+00
  0.00000000E+00  0.00000000E+00  0.00000000E+00
  0.00000000E+00  0.00000000E+00  0.00000000E+00
  0.00000000E+00  0.00000000E+00  0.00000000E+00
  0.00000000E+00  0.00000000E+00  0.00000000E+00
  0.00000000E+00  0.00000000E+00  0.00000000E+00
  0.00000000E+00  0.00000000E+00  0.00000000E+00
  0.00000000E+00  0.00000000E+00  0.00000000E+00
  0.00000000E+00  0.00000000E+00  0.00000000E+00
  0.00000000E+00  0.00000000E+00  0.00000000E+00
  0.00000000E+00  0.00000000E+00  0.00000000E+00
  0.00000000E+00  0.00000000E+00  0.00000000E+00
  0.00000000E+00  0.00000000E+00  0.00000000E+00
  0.00000000E+00  0.00000000E+00  0.00000000E+00
  0.00000000E+00  0.00000000E+00  0.00000000E+00
  0.00000000E+00  0.00000000E+00  0.00000000E+00
  0.00000000E+00  0.00000000E+00  0.00000000E+00
  0.00000000E+00  0.00000000E+00  0.00000000E+00
  0.00000000E+00  0.00000000E+00  0.00000000E+00
  0.00000000E+00  0.00000000E+00  0.00000000E+00
  0.00000000E+00  0.00000000E+00  0.00000000E+00
  0.00000000E+00  0.00000000E+00  0.00000000E+00
  0.00000000E+00  0.00000000E+00  0.00000000E+00
  0.00000000E+00  0.00000000E+00  0.00000000E+00
  0.00000000E+00  0.00000000E+00  0.00000000E+00
  0.00000000E+00  0.00000000E+00  0.00000000E+00
  0.00000000E+00  0.00000000E+00  0.00000000E+00
  0.00000000E+00  0.00000000E+00  0.00000000E+00
  0.00000000E+00  0.00000000E+00  0.00000000E+00
  0.00000000E+00  0.00000000E+00  0.00000000E+00
  0.00000000E+00  0.00000000E+00  0.00000000E+00
  0.00000000E+00  0.00000000E+00  0.00000000E+00
  0.00000000E+00  0.00000000E+00  0.00000000E+00
  0.00000000E+00  0.00000000E+00  0.00000000E+00
  0.00000000E+00  0.00000000E+00  0.00000000E+00
  0.00000000E+00  0.00000000E+00  0.00000000E+00
  0.00000000E+00  0.00000000E+00  0.00000000E+00
  0.00000000E+00  0.00000000E+00  0.00000000E+00
  0.00000000E+00  0.00000000E+00  0.00000000E+00
  0.00000000E+00  0.00000000E+00  0.00000000E+00
  0.00000000E+00  0.00000000E+00  0.00000000E+00
  0.00000000E+00  0.00000000E+00  0.00000000E+00
  0.00000000E+00  0.00000000E+00  0.00000000E+00
  0.00000000E+00  0.00000000E+00  0.00000000E+00
  0.00000000E+00  0.00000000E+00  0.00000000E+00
  0.00000000E+00  0.00000000E+00  0.00000000E+00
  0.00000000E+00  0.00000000E+00  0.00000000E+00
  0.00000000E+00  0.00000000E+00  0.00000000E+00
  0.00000000E+00  0.00000000E+00  0.00000000E+00
  0.00000000E+00  0.00000000E+00  0.00000000E+00
  0.00000000E+00  0.00000000E+00  0.00000000E+00
  0.00000000E+00  0.00000000E+00  0.00000000E+00
  0.00000000E+00  0.00000000E+00  0.00000000E+00
  0.00000000E+00  0.00000000E+00  0.00000000E+00
  0.00000000E+00  0.00000000E+00  0.00000000E+00
  0.00000000E+00  0.00000000E+00  0.00000000E+00
  0.00000000E+00  0.00000000E+00  0.00000000E+00
  0.00000000E+00  0.00000000E+00  0.00000000E+00
  0.00000000E+00  0.00000000E+00  0.00000000E+00
  0.00000000E+00  0.00000000E+00  0.00000000E+00
  0.00000000E+00  0.00000000E+00  0.00000000E+00
  0.00000000E+00  0.00000000E+00  0.00000000E+00
  0.00000000E+00  0.00000000E+00  0.00000000E+00
  0.00000000E+00  0.00000000E+00  0.00000000E+00
  0.00000000E+00  0.00000000E+00  0.00000000E+00
  0.00000000E+00  0.00000000E+00  0.00000000E+00
  0.00000000E+00  0.00000000E+00  0.00000000E+00
  0.00000000E+00  0.00000000E+00  0.00000000E+00
  0.00000000E+00  0.00000000E+00  0.00000000E+00
  0.00000000E+00  0.00000000E+00  0.00000000E+00
  0.00000000E+00  0.00000000E+00  0.00000000E+00
  0.00000000E+00  0.00000000E+00  0.00000000E+00
  0.00000000E+00  0.00000000E+00  0.00000000E+00
  0.00000000E+00  0.00000000E+00  0.00000000E+00
  0.00000000E+00  0.00000000E+00  0.00000000E+00
  0.00000000E+00  0.00000000E+00  0.00000000E+00
  0.00000000E+00  0.00000000E+00  0.00000000E+00
  0.00000000E+00  0.00000000E+00  0.00000000E+00
  0.00000000E+00  0.00000000E+00  0.00000000E+00
  0.00000000E+00  0.00000000E+00  0.00000000E+00
  0.00000000E+00  0.00000000E+00  0.00000000E+00
  0.00000000E+00  0.00000000E+00  0.00000000E+00
  0.00000000E+00  0.00000000E+00  0.00000000E+00
  0.00000000E+00  0.00000000E+00  0.00000000E+00
  0.00000000E+00  0.00000000E+00  0.00000000E+00
  0.00000000E+00  0.00000000E+00  0.00000000E+00
  0.00000000E+00  0.00000000E+00  0.00000000E+00
  0.00000000E+00  0.00000000E+00  0.00000000E+00
  0.00000000E+00  0.00000000E+00  0.00000000E+00
  0.00000000E+00  0.00000000E+00  0.00000000E+00
  0.00000000E+00  0.00000000E+00  0.00000000E+00
  0.00000000E+00  0.00000000E+00  0.00000000E+00
  0.00000000E+00  0.00000000E+00  0.00000000E+00
  0.00000000E+00  0.00000000E+00  0.00000000E+00
  0.00000000E+00  0.00000000E+00  0.00000000E+00
  0.00000000E+00  0.00000000E+00  0.00000000E+00
  0.00000000E+00  0.00000000E+00  0.00000000E+00
  0.00000000E+00  0.00000000E+00  0.00000000E+00
  0.00000000E+00  0.00000000E+00  0.00000000E+00
  0.00000000E+00  0.00000000E+00  0.00000000E+00
  0.00000000E+00  0.00000000E+00  0.00000000E+00
  0.00000000E+00  0.00000000E+00  0.00000000E+00
  0.00000000E+00  0.00000000E+00  0.00000000E+00
  0.00000000E+00  0.00000000E+00  0.00000000E+00
  0.00000000E+00  0.00000000E+00  0.00000000E+00
  0.00000000E+00  0.00000000E+00  0.00000000E+00
  0.00000000E+00  0.00000000E+00  0.00000000E+00
  0.00000000E+00  0.00000000E+00  0.00000000E+00
  0.00000000E+00  0.00000000E+00  0.00000000E+00
