# Supplementary material for: Evidence for the stabilization of FeN4 sites by Pt particles during acidic oxygen reduction
Source: Nat Commun. 2025 Jul 11;16:6404. doi: 10.1038/s41467-025-61806-x (PMC12246215; doi:10.1038/s41467-025-61806-x)
Supplement: Supplementary file 23 — Supplementary Data 21 [file 41467_2025_61806_MOESM23_ESM.txt]

CONTCAR                                 
   1.00000000000000     
    17.1907005310000010    0.0000000000000000    0.0000000000000000
     0.0000000000000000   20.8913002014000000    0.0000000000000000
     0.0000000000000000    0.0000000000000000   15.0000000000000000
  C               Fe              N               H               O             
   118     1     4     9     2
Direct
  0.9996814877764093  0.2045274265994610  0.4993795021113004
  0.9996863549823446  0.4086243743470980  0.5001111175501765
  0.9996869160792738  0.7919856760089491  0.5001851510810414
  0.9996954957295422  0.9981655834832831  0.4995879436071088
  0.1425867556552084  0.2045345977273477  0.4990263846328282
  0.1442852624588999  0.4093613746507471  0.4999867512814710
  0.1432451292011094  0.7915463163415336  0.4999117274590404
  0.1419009264879423  0.9983206810517453  0.4992635967423057
  0.2911494758560227  0.5325744998149737  0.5015234922937170
  0.7082615086895694  0.5326947094313100  0.5029925036081976
  0.2846505521429110  0.2027831091989446  0.4981082946266259
  0.2931953932631783  0.4094130431011956  0.5002020926634217
  0.3286467034047091  0.5916718537043678  0.5008717362500132
  0.2847858867218913  0.7942587464709592  0.4991719750234243
  0.2846904469508304  0.9984806080405402  0.4982535629039191
  0.4284439120353933  0.2018068771791118  0.4973075974057924
  0.4273426925535161  0.4050521299103164  0.5004392986943819
  0.4289402095677430  0.7956570003978990  0.4985295155015724
  0.4278429009998760  0.9986821856779472  0.4973169873695329
  0.5708983282573503  0.2017932861814359  0.4971109930978017
  0.5719233164578230  0.4048356061137285  0.5016521652008823
  0.5704530589879746  0.7956677266926669  0.4983575206254821
  0.5715412003487382  0.9986834329078464  0.4971105806054100
  0.7147022616873395  0.2027827013911130  0.4977282366052506
  0.7061313477810022  0.4094481631529304  0.5011731328021328
  0.6705357403403346  0.5917019151115664  0.5014738109658051
  0.7146345698212324  0.7942771934620855  0.4990114045450613
  0.7147006373223287  0.9984888008554735  0.4978122639519535
  0.8567688844977752  0.2045341034857261  0.4988012688425158
  0.8550681823727942  0.4093700988348454  0.5004802752866746
  0.8561514442139253  0.7915492624597930  0.4998729506628901
  0.8574870920621572  0.9983277604744494  0.4989079150399627
  0.9996886950696214  0.0669326968423247  0.4994004908534011
  0.9996913565641496  0.2731218938733495  0.4995690038005283
  0.9997029417794914  0.6564893148698177  0.5005061790713388
  0.9996871215554458  0.8605741217396082  0.5000208031318960
  0.1418961355981691  0.0667878097544480  0.4990485145372284
  0.1432200599595144  0.2735598249443040  0.4992611073008130
  0.1443194149515132  0.6557670130396369  0.5003058113587389
  0.1426083398684566  0.8605792487336752  0.4997238403829739
  0.2846828719474580  0.0666670855133310  0.4980119253379681
  0.2847339804022947  0.2708981109176846  0.4985665149767353
  0.3287108886685224  0.4735176496347905  0.5011769937507236
  0.2932483572482512  0.6557100266731170  0.5000958738686839
  0.2846749181672022  0.8623687211302676  0.4988911116357320
  0.4278385194052695  0.0664895434016124  0.4970510576366486
  0.4288917869228283  0.2695212297992430  0.4980491937879342
  0.4273954173471791  0.6601850355977921  0.4999050224228168
  0.4284752279936196  0.8633709587722460  0.4981228946895759
  0.5715354912992959  0.0664938105208035  0.4968345553715933
  0.5704175906869718  0.2695194735821293  0.4979313709298608
  0.5719849598773703  0.6602135240528614  0.4997383550863958
  0.5709192717086108  0.8633769225735235  0.4979425439476275
  0.7146908114711980  0.0666709425680747  0.4975424595237619
  0.7145815583923061  0.2708896486885515  0.4983301719543823
  0.6709214817147601  0.4734418106450307  0.5031151185376783
  0.7061236325428790  0.6557935861082650  0.5003720366753625
  0.7147266149524242  0.8623864054255771  0.4985980774490589
  0.8574780945184622  0.0667924130821738  0.4986893947973335
  0.8561336293901892  0.2735686935038148  0.4992164752287017
  0.8550825655050428  0.6557769626610286  0.5005693153063884
  0.8567847571377034  0.8605791276201054  0.4995517263295722
  0.0709224882329092  0.1014749448675994  0.4992885169102212
  0.0714910446540590  0.3071940854968536  0.4996129206875489
  0.0718840902793502  0.6889377885615359  0.5003432727467100
  0.0711177524761891  0.8948745042905580  0.4998736838421182
  0.2132442096511682  0.1008861401081582  0.4984887115861903
  0.2152434356311982  0.3080232224438899  0.4991879511882066
  0.2167338924289869  0.6867481723746912  0.5000370157979113
  0.2132608888145426  0.8959236351718555  0.4992088352926147
  0.3562481592480831  0.1005982718904601  0.4973877807043977
  0.3571910116930129  0.3023374160138472  0.4985888409092397
  0.3579773189231154  0.6962819132651467  0.4994431425037328
  0.3563087882160882  0.8965688264812287  0.4982633443875710
  0.4996849002669698  0.1000083388069939  0.4967722138996771
  0.4996473680217440  0.3045736363133523  0.4987300525637302
  0.4997054534629813  0.6916711635361121  0.4995070937885330
  0.4996949811836833  0.8974867275746841  0.4977117122393029
  0.6431214058521832  0.1005961812588631  0.4970089971550681
  0.6421111513429193  0.3022842969154226  0.4984348155799224
  0.6414449672545826  0.6963258986836751  0.4992909022585448
  0.6430869800657992  0.8965763441981982  0.4979543804725268
  0.7861308227219963  0.1008918647854441  0.4980412244738454
  0.7841021034117948  0.3080364489717659  0.4992392875516156
  0.7826209508577971  0.6867484595011897  0.5002760828028711
  0.7861375421664738  0.8959361076336690  0.4989071839152158
  0.9284521714326850  0.1014794891594654  0.4991104508616904
  0.9278736256851086  0.3072033955787387  0.4996564146854998
  0.9275089287382110  0.6889379374043274  0.5004358182471955
  0.9282722598572152  0.8948846616950871  0.4997511656333404
  0.0711018779736191  0.1702224364977161  0.4992662576225343
  0.0718803770376354  0.3761836748205178  0.4998866104322665
  0.0715103427543392  0.7579137998959437  0.5001912931587058
  0.0709283096403906  0.9636242692555999  0.4996704337761230
  0.2132493300156369  0.1692029208324636  0.4985044295537940
  0.2167257213551937  0.3783894150705721  0.4997688040266995
  0.2152788616825816  0.7570948708541499  0.4997203698909978
  0.2132556549527404  0.9642406435474860  0.4989343928700463
  0.3562883824742573  0.1685942062316677  0.4974599854936841
  0.3579054169339295  0.3688984595083512  0.4995618247556867
  0.3572453719452220  0.7628536764764897  0.4989356848522133
  0.3562609015747235  0.9645662664792022  0.4978899229328939
  0.4996748443417291  0.1676998052747901  0.4968997345106729
  0.4996240239045705  0.3734805373510103  0.5005295488602899
  0.4996985027250954  0.7605794914069514  0.4986955122066116
  0.4996953141349448  0.9651693792823700  0.4972738596248721
  0.6430586448007614  0.1685975426509276  0.4970865302260742
  0.6413237772334561  0.3688781906732383  0.4999809733959067
  0.6421700187449443  0.7628788098593787  0.4987130659817411
  0.6431289242951166  0.9645664247891712  0.4975359352121099
  0.7861124593041474  0.1692054643969106  0.4981341020503446
  0.7826915306045806  0.3783862615047779  0.5002799426746151
  0.7841059385020394  0.7571101793880177  0.4997309077953860
  0.7861326757949607  0.9642523011050035  0.4985202923378720
  0.9282538798966957  0.1702245481090827  0.4991207234954875
  0.9275106702869401  0.3761860470018436  0.5000584678514544
  0.9278840401887329  0.7579182924541802  0.5002080438552032
  0.9284589023111891  0.9636357259069370  0.4994937595243819
  0.4988374355627210  0.5329979300158419  0.5146353916259895
  0.4108901446287014  0.5966596676570269  0.5007148939401720
  0.5882845754573844  0.5967097906893865  0.5007515420896029
  0.4109290742378764  0.4685393620801214  0.5012031489527383
  0.5882795896821759  0.4685570187627254  0.5043482208949540
  0.1420215823659103  0.4615257612690298  0.5002495189435768
  0.8573324814543796  0.4615372082869368  0.5009545184236360
  0.1420668021670668  0.6036075541383233  0.5004735093189201
  0.8573619597122383  0.6036140597642521  0.5007895992425652
  0.9996980466554169  0.4609453002765926  0.5003545854133349
  0.9997076993414339  0.6041699415893929  0.5006778687593585
  0.2279721534764237  0.5325606909286916  0.5019579764962044
  0.7714387988421514  0.5328271072183107  0.5033420939317492
  0.5964716250202005  0.4999603775352673  0.6512326854277916
  0.5616098524830875  0.5202587279712851  0.6950559926676100
  0.4959950005859924  0.5376113856787108  0.6425592860498283
 
  0.00000000E+00  0.00000000E+00  0.00000000E+00
  0.00000000E+00  0.00000000E+00  0.00000000E+00
  0.00000000E+00  0.00000000E+00  0.00000000E+00
  0.00000000E+00  0.00000000E+00  0.00000000E+00
  0.00000000E+00  0.00000000E+00  0.00000000E+00
  0.00000000E+00  0.00000000E+00  0.00000000E+00
  0.00000000E+00  0.00000000E+00  0.00000000E+00
  0.00000000E+00  0.00000000E+00  0.00000000E+00
  0.00000000E+00  0.00000000E+00  0.00000000E+00
  0.00000000E+00  0.00000000E+00  0.00000000E+00
  0.00000000E+00  0.00000000E+00  0.00000000E+00
  0.00000000E+00  0.00000000E+00  0.00000000E+00
  0.00000000E+00  0.00000000E+00  0.00000000E+00
  0.00000000E+00  0.00000000E+00  0.00000000E+00
  0.00000000E+00  0.00000000E+00  0.00000000E+00
  0.00000000E+00  0.00000000E+00  0.00000000E+00
  0.00000000E+00  0.00000000E+00  0.00000000E+00
  0.00000000E+00  0.00000000E+00  0.00000000E+00
  0.00000000E+00  0.00000000E+00  0.00000000E+00
  0.00000000E+00  0.00000000E+00  0.00000000E+00
  0.00000000E+00  0.00000000E+00  0.00000000E+00
  0.00000000E+00  0.00000000E+00  0.00000000E+00
  0.00000000E+00  0.00000000E+00  0.00000000E+00
  0.00000000E+00  0.00000000E+00  0.00000000E+00
  0.00000000E+00  0.00000000E+00  0.00000000E+00
  0.00000000E+00  0.00000000E+00  0.00000000E+00
  0.00000000E+00  0.00000000E+00  0.00000000E+00
  0.00000000E+00  0.00000000E+00  0.00000000E+00
  0.00000000E+00  0.00000000E+00  0.00000000E+00
  0.00000000E+00  0.00000000E+00  0.00000000E+00
  0.00000000E+00  0.00000000E+00  0.00000000E+00
  0.00000000E+00  0.00000000E+00  0.00000000E+00
  0.00000000E+00  0.00000000E+00  0.00000000E+00
  0.00000000E+00  0.00000000E+00  0.00000000E+00
  0.00000000E+00  0.00000000E+00  0.00000000E+00
  0.00000000E+00  0.00000000E+00  0.00000000E+00
  0.00000000E+00  0.00000000E+00  0.00000000E+00
  0.00000000E+00  0.00000000E+00  0.00000000E+00
  0.00000000E+00  0.00000000E+00  0.00000000E+00
  0.00000000E+00  0.00000000E+00  0.00000000E+00
  0.00000000E+00  0.00000000E+00  0.00000000E+00
  0.00000000E+00  0.00000000E+00  0.00000000E+00
  0.00000000E+00  0.00000000E+00  0.00000000E+00
  0.00000000E+00  0.00000000E+00  0.00000000E+00
  0.00000000E+00  0.00000000E+00  0.00000000E+00
  0.00000000E+00  0.00000000E+00  0.00000000E+00
  0.00000000E+00  0.00000000E+00  0.00000000E+00
  0.00000000E+00  0.00000000E+00  0.00000000E+00
  0.00000000E+00  0.00000000E+00  0.00000000E+00
  0.00000000E+00  0.00000000E+00  0.00000000E+00
  0.00000000E+00  0.00000000E+00  0.00000000E+00
  0.00000000E+00  0.00000000E+00  0.00000000E+00
  0.00000000E+00  0.00000000E+00  0.00000000E+00
  0.00000000E+00  0.00000000E+00  0.00000000E+00
  0.00000000E+00  0.00000000E+00  0.00000000E+00
  0.00000000E+00  0.00000000E+00  0.00000000E+00
  0.00000000E+00  0.00000000E+00  0.00000000E+00
  0.00000000E+00  0.00000000E+00  0.00000000E+00
  0.00000000E+00  0.00000000E+00  0.00000000E+00
  0.00000000E+00  0.00000000E+00  0.00000000E+00
  0.00000000E+00  0.00000000E+00  0.00000000E+00
  0.00000000E+00  0.00000000E+00  0.00000000E+00
  0.00000000E+00  0.00000000E+00  0.00000000E+00
  0.00000000E+00  0.00000000E+00  0.00000000E+00
  0.00000000E+00  0.00000000E+00  0.00000000E+00
  0.00000000E+00  0.00000000E+00  0.00000000E+00
  0.00000000E+00  0.00000000E+00  0.00000000E+00
  0.00000000E+00  0.00000000E+00  0.00000000E+00
  0.00000000E+00  0.00000000E+00  0.00000000E+00
  0.00000000E+00  0.00000000E+00  0.00000000E+00
  0.00000000E+00  0.00000000E+00  0.00000000E+00
  0.00000000E+00  0.00000000E+00  0.00000000E+00
  0.00000000E+00  0.00000000E+00  0.00000000E+00
  0.00000000E+00  0.00000000E+00  0.00000000E+00
  0.00000000E+00  0.00000000E+00  0.00000000E+00
  0.00000000E+00  0.00000000E+00  0.00000000E+00
  0.00000000E+00  0.00000000E+00  0.00000000E+00
  0.00000000E+00  0.00000000E+00  0.00000000E+00
  0.00000000E+00  0.00000000E+00  0.00000000E+00
  0.00000000E+00  0.00000000E+00  0.00000000E+00
  0.00000000E+00  0.00000000E+00  0.00000000E+00
  0.00000000E+00  0.00000000E+00  0.00000000E+00
  0.00000000E+00  0.00000000E+00  0.00000000E+00
  0.00000000E+00  0.00000000E+00  0.00000000E+00
  0.00000000E+00  0.00000000E+00  0.00000000E+00
  0.00000000E+00  0.00000000E+00  0.00000000E+00
  0.00000000E+00  0.00000000E+00  0.00000000E+00
  0.00000000E+00  0.00000000E+00  0.00000000E+00
  0.00000000E+00  0.00000000E+00  0.00000000E+00
  0.00000000E+00  0.00000000E+00  0.00000000E+00
  0.00000000E+00  0.00000000E+00  0.00000000E+00
  0.00000000E+00  0.00000000E+00  0.00000000E+00
  0.00000000E+00  0.00000000E+00  0.00000000E+00
  0.00000000E+00  0.00000000E+00  0.00000000E+00
  0.00000000E+00  0.00000000E+00  0.00000000E+00
  0.00000000E+00  0.00000000E+00  0.00000000E+00
  0.00000000E+00  0.00000000E+00  0.00000000E+00
  0.00000000E+00  0.00000000E+00  0.00000000E+00
  0.00000000E+00  0.00000000E+00  0.00000000E+00
  0.00000000E+00  0.00000000E+00  0.00000000E+00
  0.00000000E+00  0.00000000E+00  0.00000000E+00
  0.00000000E+00  0.00000000E+00  0.00000000E+00
  0.00000000E+00  0.00000000E+00  0.00000000E+00
  0.00000000E+00  0.00000000E+00  0.00000000E+00
  0.00000000E+00  0.00000000E+00  0.00000000E+00
  0.00000000E+00  0.00000000E+00  0.00000000E+00
  0.00000000E+00  0.00000000E+00  0.00000000E+00
  0.00000000E+00  0.00000000E+00  0.00000000E+00
  0.00000000E+00  0.00000000E+00  0.00000000E+00
  0.00000000E+00  0.00000000E+00  0.00000000E+00
  0.00000000E+00  0.00000000E+00  0.00000000E+00
  0.00000000E+00  0.00000000E+00  0.00000000E+00
  0.00000000E+00  0.00000000E+00  0.00000000E+00
  0.00000000E+00  0.00000000E+00  0.00000000E+00
  0.00000000E+00  0.00000000E+00  0.00000000E+00
  0.00000000E+00  0.00000000E+00  0.00000000E+00
  0.00000000E+00  0.00000000E+00  0.00000000E+00
  0.00000000E+00  0.00000000E+00  0.00000000E+00
  0.00000000E+00  0.00000000E+00  0.00000000E+00
  0.00000000E+00  0.00000000E+00  0.00000000E+00
  0.00000000E+00  0.00000000E+00  0.00000000E+00
  0.00000000E+00  0.00000000E+00  0.00000000E+00
  0.00000000E+00  0.00000000E+00  0.00000000E+00
  0.00000000E+00  0.00000000E+00  0.00000000E+00
  0.00000000E+00  0.00000000E+00  0.00000000E+00
  0.00000000E+00  0.00000000E+00  0.00000000E+00
  0.00000000E+00  0.00000000E+00  0.00000000E+00
  0.00000000E+00  0.00000000E+00  0.00000000E+00
  0.00000000E+00  0.00000000E+00  0.00000000E+00
  0.00000000E+00  0.00000000E+00  0.00000000E+00
  0.00000000E+00  0.00000000E+00  0.00000000E+00
  0.00000000E+00  0.00000000E+00  0.00000000E+00
  0.00000000E+00  0.00000000E+00  0.00000000E+00
  0.00000000E+00  0.00000000E+00  0.00000000E+00
