# Supplementary material for: Evidence for the stabilization of FeN4 sites by Pt particles during acidic oxygen reduction
Source: Nat Commun. 2025 Jul 11;16:6404. doi: 10.1038/s41467-025-61806-x (PMC12246215; doi:10.1038/s41467-025-61806-x)
Supplement: Supplementary file 24 — Supplementary Data 22 [file 41467_2025_61806_MOESM24_ESM.txt]

CONTCAR                                 
   1.00000000000000     
    17.1907386067804779    0.0000000000000000    0.0000000000000000
     0.0000000000000000   20.8913109034918101    0.0000000000000000
     0.0000000000000000    0.0000000000000000   15.0000000000000000
  Pt              C               Fe              N               H               O             
     1   118     1     4     9     2
Direct
  0.6122710360185608  0.9860059888990134  0.6708290207617806
  0.4994824766988179  0.8981491585381089  0.5280001600684358
  0.9997878008877267  0.2047630186325096  0.4892664646483231
  0.9997685945325320  0.4087989766372724  0.4825498387670124
  0.9998075459035040  0.7926935225864362  0.4985173121580836
  0.9998497825747115  0.9987146564412839  0.4987743871268477
  0.1428177563685741  0.2049479724081219  0.4921469913655722
  0.1444533176258245  0.4097351338675255  0.4836271582975414
  0.1434410226918574  0.7922457156771843  0.5014085441779995
  0.1420794265357620  0.9989494585255181  0.5024948404218009
  0.2921267065307008  0.5334167155908448  0.4905802095167343
  0.7076680656267775  0.5335400947782568  0.4889039451178445
  0.2848064705207005  0.2034305992628807  0.4976409867911781
  0.2934624134971525  0.4102572661357111  0.4860062652238597
  0.3295654239867628  0.5924317298533455  0.4953573306326260
  0.2847575869824684  0.7948569891640395  0.5103968971646066
  0.2845474940104816  0.9992196227267749  0.5128665241876527
  0.4283716452711145  0.2026785379306352  0.5019239236745230
  0.4275810028390913  0.4058054739975248  0.4874153026359174
  0.4288515860280498  0.7960714896239330  0.5184981283707657
  0.4273582180811776  0.9994537530973260  0.5251060658751537
  0.5709541736097759  0.2025788779354404  0.5013029610380665
  0.5719916206271294  0.4056740473436412  0.4862992550271426
  0.5708714929709833  0.7960575789377962  0.5199090148245030
  0.5709870697802070  0.0004332045429745  0.5413486001520995
  0.7146763251444156  0.2032844229442846  0.4957323333469598
  0.7061759892099007  0.4102328410644113  0.4841125434786362
  0.6702136998203233  0.5924296969629079  0.4941043448818786
  0.7149327183889284  0.7946312736545534  0.5132903711897032
  0.7163653183092845  0.9997733318576920  0.5225365225546430
  0.8566805764739802  0.2048333891364475  0.4908734475404228
  0.8551253089755843  0.4095758832011329  0.4825144743631537
  0.8561500013246139  0.7922098748026128  0.5030992523892003
  0.8577235314039440  0.9990071105395188  0.5048826772563815
  0.9997855601821768  0.0674748314548829  0.4959146092996339
  0.9997947542767787  0.2734345636993865  0.4867914984196187
  0.9998612532261764  0.6574860846191920  0.4888697924619690
  0.9997165142297337  0.8613589762685467  0.5004829687908254
  0.1420934093373239  0.0673709093552048  0.4997921138593694
  0.1434344704676686  0.2740015430619404  0.4886553000453400
  0.1447531338269523  0.6566507121147150  0.4922126639779305
  0.1427836492930707  0.8612459935729843  0.5035986998945299
  0.2846859293759454  0.0673603989477419  0.5093790872745444
  0.2848117968974545  0.2714945374074663  0.4919946220815929
  0.3292444690496206  0.4742633287648945  0.4873055745071169
  0.2937344161616330  0.6562475497309527  0.5000069606697575
  0.2846197536909153  0.8629172227175450  0.5134138103026235
  0.4275924905528389  0.0675429886625987  0.5197704638838376
  0.4287804401348670  0.2703099970716927  0.4944365567400353
  0.4277524984213424  0.6607236139539777  0.5060714117935154
  0.4284231483232834  0.8639618969373625  0.5226007657722175
  0.5715314642244054  0.0686608899407580  0.5245026522724431
  0.5706495238772501  0.2702575336305408  0.4933319146037919
  0.5720414844626700  0.6606457426436620  0.5058415008476626
  0.5714073423372391  0.8637520217540019  0.5262617969629232
  0.7151182711206077  0.0673907664243151  0.5128456684824696
  0.7146747507568899  0.2712581566339621  0.4896938623656029
  0.6706907248367440  0.4741637703518323  0.4857826172291087
  0.7060501764012915  0.6563215766510520  0.4997194199692638
  0.7150693570392226  0.8626583400190797  0.5195100286446610
  0.8575040498256477  0.0673348150694139  0.5009009996674268
  0.8560875212602893  0.2738601268389637  0.4873288203854664
  0.8549724005632520  0.6567368548640516  0.4913119013043670
  0.8566581550970411  0.8613450299416567  0.5067382125890512
  0.0710520121557692  0.1019587598559921  0.4952045762264021
  0.0715545716931273  0.3074946107824754  0.4862431080151087
  0.0719664695899133  0.6897741764592410  0.4925216658862125
  0.0712167245734511  0.8955465861941522  0.5012180813459680
  0.2134176525038418  0.1014341417750120  0.5020474081814932
  0.2152987412760407  0.3084940495706393  0.4885481295029426
  0.2168998963318081  0.6873423703160254  0.4983568700782164
  0.2133008358798476  0.8965160690379401  0.5085958913357632
  0.3564484218215586  0.1013564186641610  0.5115440487461116
  0.3572892228562477  0.3030266777414065  0.4904345070544349
  0.3581651631452153  0.6967601520792442  0.5070763085699826
  0.3562236709006826  0.8971804663042747  0.5195442980805811
  0.4996413148134163  0.1013677173232828  0.5178699422412373
  0.4997511279824600  0.3054406192695729  0.4917869791447218
  0.4998702585501903  0.6923245618786412  0.5109145958655357
  0.6429550457872051  0.1015825845959038  0.5134074666166086
  0.6421675167661598  0.3028937821720913  0.4883223333636707
  0.6416785673740307  0.6966543677190454  0.5076036951136226
  0.6436797940841147  0.8961524120395086  0.5288754607896556
  0.7861217992318669  0.1013895852437098  0.5025684149483229
  0.7841816499163036  0.3082959571888519  0.4866627472507515
  0.7828149524260607  0.6873734458231856  0.4983197621928371
  0.7865016029662130  0.8964845225245475  0.5144434762674178
  0.9285521225911201  0.1019298493864740  0.4952793903301280
  0.9280157140976693  0.3074184972110158  0.4855616120886423
  0.9276521368961349  0.6898474288857236  0.4922359155197255
  0.9283908539563769  0.8955935974444880  0.5027491280173646
  0.0712091001153644  0.1706046196106502  0.4918357942371868
  0.0719073432995937  0.3764442208090193  0.4840463467844626
  0.0715552117417948  0.7587043096610105  0.4972629454019233
  0.0710341547167968  0.9642409133025227  0.5004714154115250
  0.2133388914634620  0.1697985596420117  0.4972927959251974
  0.2167270147232990  0.3790333921153921  0.4858122324769202
  0.2153860403927237  0.7578603787905390  0.5034716572282109
  0.2132310220264368  0.9649321231354178  0.5081726335486009
  0.3564079131985458  0.1693876360512940  0.5039647092212832
  0.3580201346242612  0.3696993151348726  0.4866896951897147
  0.3573720318894316  0.7633500558328539  0.5127652866931403
  0.3559675403692159  0.9652561339857744  0.5197408542925118
  0.4996680107135026  0.1687588688981108  0.5071322136817307
  0.4997644094242389  0.3741043078882303  0.4884737267481831
  0.4998349507920192  0.7608517709634771  0.5173599641574800
  0.4984282443298571  0.9656298287028032  0.5325688737047521
  0.6429932452491013  0.1692507789097561  0.5028848504770059
  0.6414948838338626  0.3695956044067281  0.4847532854060247
  0.6424106637448311  0.7632277130960878  0.5146920676748229
  0.6448800109078118  0.9650914330628089  0.5396710733803820
  0.7861211450788133  0.1696892360995251  0.4960214527849324
  0.7829017831276590  0.3788905294476935  0.4840995122256236
  0.7843101638461222  0.7577309078692538  0.5049616620197920
  0.7866861300107842  0.9651008640287206  0.5141395381951466
  0.9283606247301083  0.1705528197624873  0.4912617180685469
  0.9277201212956017  0.3763639542156556  0.4833815824698854
  0.9279527058155463  0.7587312535782209  0.4977302774100145
  0.9286551019314562  0.9642576345415407  0.5016510794970903
  0.5003277600728498  0.5329691962625971  0.5047016603907958
  0.4121246230417287  0.5973164235844666  0.4982062964483640
  0.5875304583694662  0.5973882203542925  0.4970363573861265
  0.4118065400335354  0.4693416603768605  0.4874789264297039
  0.5879432177564885  0.4693399335034505  0.4867265386571297
  0.1419300383902511  0.4618752189492643  0.4814343486985586
  0.8576447265906689  0.4617011492545202  0.4805247636047730
  0.1425651520544803  0.6045825171627277  0.4875073480129049
  0.8571953271444894  0.6047230972231633  0.4856002136164068
  0.9997483137792422  0.4611337886523190  0.4810730647954619
  0.9998427677756582  0.6052638280342415  0.4839841385867701
  0.2289148100358300  0.5336101831536701  0.4911154770159965
  0.7709044755459036  0.5338083886311386  0.4886453458990114
  0.5906958075174480  0.4868731205438546  0.6603033662906284
  0.5696504360023738  0.5300585617250281  0.6694622974895096
  0.4959849711568858  0.5259463384673818  0.6217839832295846
 
  0.00000000E+00  0.00000000E+00  0.00000000E+00
  0.00000000E+00  0.00000000E+00  0.00000000E+00
  0.00000000E+00  0.00000000E+00  0.00000000E+00
  0.00000000E+00  0.00000000E+00  0.00000000E+00
  0.00000000E+00  0.00000000E+00  0.00000000E+00
  0.00000000E+00  0.00000000E+00  0.00000000E+00
  0.00000000E+00  0.00000000E+00  0.00000000E+00
  0.00000000E+00  0.00000000E+00  0.00000000E+00
  0.00000000E+00  0.00000000E+00  0.00000000E+00
  0.00000000E+00  0.00000000E+00  0.00000000E+00
  0.00000000E+00  0.00000000E+00  0.00000000E+00
  0.00000000E+00  0.00000000E+00  0.00000000E+00
  0.00000000E+00  0.00000000E+00  0.00000000E+00
  0.00000000E+00  0.00000000E+00  0.00000000E+00
  0.00000000E+00  0.00000000E+00  0.00000000E+00
  0.00000000E+00  0.00000000E+00  0.00000000E+00
  0.00000000E+00  0.00000000E+00  0.00000000E+00
  0.00000000E+00  0.00000000E+00  0.00000000E+00
  0.00000000E+00  0.00000000E+00  0.00000000E+00
  0.00000000E+00  0.00000000E+00  0.00000000E+00
  0.00000000E+00  0.00000000E+00  0.00000000E+00
  0.00000000E+00  0.00000000E+00  0.00000000E+00
  0.00000000E+00  0.00000000E+00  0.00000000E+00
  0.00000000E+00  0.00000000E+00  0.00000000E+00
  0.00000000E+00  0.00000000E+00  0.00000000E+00
  0.00000000E+00  0.00000000E+00  0.00000000E+00
  0.00000000E+00  0.00000000E+00  0.00000000E+00
  0.00000000E+00  0.00000000E+00  0.00000000E+00
  0.00000000E+00  0.00000000E+00  0.00000000E+00
  0.00000000E+00  0.00000000E+00  0.00000000E+00
  0.00000000E+00  0.00000000E+00  0.00000000E+00
  0.00000000E+00  0.00000000E+00  0.00000000E+00
  0.00000000E+00  0.00000000E+00  0.00000000E+00
  0.00000000E+00  0.00000000E+00  0.00000000E+00
  0.00000000E+00  0.00000000E+00  0.00000000E+00
  0.00000000E+00  0.00000000E+00  0.00000000E+00
  0.00000000E+00  0.00000000E+00  0.00000000E+00
  0.00000000E+00  0.00000000E+00  0.00000000E+00
  0.00000000E+00  0.00000000E+00  0.00000000E+00
  0.00000000E+00  0.00000000E+00  0.00000000E+00
  0.00000000E+00  0.00000000E+00  0.00000000E+00
  0.00000000E+00  0.00000000E+00  0.00000000E+00
  0.00000000E+00  0.00000000E+00  0.00000000E+00
  0.00000000E+00  0.00000000E+00  0.00000000E+00
  0.00000000E+00  0.00000000E+00  0.00000000E+00
  0.00000000E+00  0.00000000E+00  0.00000000E+00
  0.00000000E+00  0.00000000E+00  0.00000000E+00
  0.00000000E+00  0.00000000E+00  0.00000000E+00
  0.00000000E+00  0.00000000E+00  0.00000000E+00
  0.00000000E+00  0.00000000E+00  0.00000000E+00
  0.00000000E+00  0.00000000E+00  0.00000000E+00
  0.00000000E+00  0.00000000E+00  0.00000000E+00
  0.00000000E+00  0.00000000E+00  0.00000000E+00
  0.00000000E+00  0.00000000E+00  0.00000000E+00
  0.00000000E+00  0.00000000E+00  0.00000000E+00
  0.00000000E+00  0.00000000E+00  0.00000000E+00
  0.00000000E+00  0.00000000E+00  0.00000000E+00
  0.00000000E+00  0.00000000E+00  0.00000000E+00
  0.00000000E+00  0.00000000E+00  0.00000000E+00
  0.00000000E+00  0.00000000E+00  0.00000000E+00
  0.00000000E+00  0.00000000E+00  0.00000000E+00
  0.00000000E+00  0.00000000E+00  0.00000000E+00
  0.00000000E+00  0.00000000E+00  0.00000000E+00
  0.00000000E+00  0.00000000E+00  0.00000000E+00
  0.00000000E+00  0.00000000E+00  0.00000000E+00
  0.00000000E+00  0.00000000E+00  0.00000000E+00
  0.00000000E+00  0.00000000E+00  0.00000000E+00
  0.00000000E+00  0.00000000E+00  0.00000000E+00
  0.00000000E+00  0.00000000E+00  0.00000000E+00
  0.00000000E+00  0.00000000E+00  0.00000000E+00
  0.00000000E+00  0.00000000E+00  0.00000000E+00
  0.00000000E+00  0.00000000E+00  0.00000000E+00
  0.00000000E+00  0.00000000E+00  0.00000000E+00
  0.00000000E+00  0.00000000E+00  0.00000000E+00
  0.00000000E+00  0.00000000E+00  0.00000000E+00
  0.00000000E+00  0.00000000E+00  0.00000000E+00
  0.00000000E+00  0.00000000E+00  0.00000000E+00
  0.00000000E+00  0.00000000E+00  0.00000000E+00
  0.00000000E+00  0.00000000E+00  0.00000000E+00
  0.00000000E+00  0.00000000E+00  0.00000000E+00
  0.00000000E+00  0.00000000E+00  0.00000000E+00
  0.00000000E+00  0.00000000E+00  0.00000000E+00
  0.00000000E+00  0.00000000E+00  0.00000000E+00
  0.00000000E+00  0.00000000E+00  0.00000000E+00
  0.00000000E+00  0.00000000E+00  0.00000000E+00
  0.00000000E+00  0.00000000E+00  0.00000000E+00
  0.00000000E+00  0.00000000E+00  0.00000000E+00
  0.00000000E+00  0.00000000E+00  0.00000000E+00
  0.00000000E+00  0.00000000E+00  0.00000000E+00
  0.00000000E+00  0.00000000E+00  0.00000000E+00
  0.00000000E+00  0.00000000E+00  0.00000000E+00
  0.00000000E+00  0.00000000E+00  0.00000000E+00
  0.00000000E+00  0.00000000E+00  0.00000000E+00
  0.00000000E+00  0.00000000E+00  0.00000000E+00
  0.00000000E+00  0.00000000E+00  0.00000000E+00
  0.00000000E+00  0.00000000E+00  0.00000000E+00
  0.00000000E+00  0.00000000E+00  0.00000000E+00
  0.00000000E+00  0.00000000E+00  0.00000000E+00
  0.00000000E+00  0.00000000E+00  0.00000000E+00
  0.00000000E+00  0.00000000E+00  0.00000000E+00
  0.00000000E+00  0.00000000E+00  0.00000000E+00
  0.00000000E+00  0.00000000E+00  0.00000000E+00
  0.00000000E+00  0.00000000E+00  0.00000000E+00
  0.00000000E+00  0.00000000E+00  0.00000000E+00
  0.00000000E+00  0.00000000E+00  0.00000000E+00
  0.00000000E+00  0.00000000E+00  0.00000000E+00
  0.00000000E+00  0.00000000E+00  0.00000000E+00
  0.00000000E+00  0.00000000E+00  0.00000000E+00
  0.00000000E+00  0.00000000E+00  0.00000000E+00
  0.00000000E+00  0.00000000E+00  0.00000000E+00
  0.00000000E+00  0.00000000E+00  0.00000000E+00
  0.00000000E+00  0.00000000E+00  0.00000000E+00
  0.00000000E+00  0.00000000E+00  0.00000000E+00
  0.00000000E+00  0.00000000E+00  0.00000000E+00
  0.00000000E+00  0.00000000E+00  0.00000000E+00
  0.00000000E+00  0.00000000E+00  0.00000000E+00
  0.00000000E+00  0.00000000E+00  0.00000000E+00
  0.00000000E+00  0.00000000E+00  0.00000000E+00
  0.00000000E+00  0.00000000E+00  0.00000000E+00
  0.00000000E+00  0.00000000E+00  0.00000000E+00
  0.00000000E+00  0.00000000E+00  0.00000000E+00
  0.00000000E+00  0.00000000E+00  0.00000000E+00
  0.00000000E+00  0.00000000E+00  0.00000000E+00
  0.00000000E+00  0.00000000E+00  0.00000000E+00
  0.00000000E+00  0.00000000E+00  0.00000000E+00
  0.00000000E+00  0.00000000E+00  0.00000000E+00
  0.00000000E+00  0.00000000E+00  0.00000000E+00
  0.00000000E+00  0.00000000E+00  0.00000000E+00
  0.00000000E+00  0.00000000E+00  0.00000000E+00
  0.00000000E+00  0.00000000E+00  0.00000000E+00
  0.00000000E+00  0.00000000E+00  0.00000000E+00
  0.00000000E+00  0.00000000E+00  0.00000000E+00
  0.00000000E+00  0.00000000E+00  0.00000000E+00
  0.00000000E+00  0.00000000E+00  0.00000000E+00
  0.00000000E+00  0.00000000E+00  0.00000000E+00
