# Supplementary material for: Evidence for the stabilization of FeN4 sites by Pt particles during acidic oxygen reduction
Source: Nat Commun. 2025 Jul 11;16:6404. doi: 10.1038/s41467-025-61806-x (PMC12246215; doi:10.1038/s41467-025-61806-x)
Supplement: Supplementary file 25 — Supplementary Data 23 [file 41467_2025_61806_MOESM25_ESM.txt]

CONTCAR                                 
   1.00000000000000     
    17.1907386067804779    0.0000000000000000    0.0000000000000000
     0.0000000000000000   20.8913109034918101    0.0000000000000000
     0.0000000000000000    0.0000000000000000   15.0000000000000000
  Pt              C               Fe              N               H               O             
     1   118     1     4     9     2
Direct
  0.6121195700050927  0.9860510477771218  0.6703939074406817
  0.4994748252782715  0.8981775871432806  0.5275393053570072
  0.9997555626138094  0.2047999922539867  0.4893689263567834
  0.9997989157972631  0.4087606521696530  0.4822924722235036
  0.9998129049544323  0.7927157837795212  0.4983315824827915
  0.9998304620893144  0.9987327363445546  0.4989523466337301
  0.1427668290257080  0.2049247994420724  0.4922162672629707
  0.1443914438880308  0.4097348166146085  0.4836134475770882
  0.1433973305261202  0.7922242089316627  0.5012113651251938
  0.1420172022003900  0.9989668007547466  0.5025315009905150
  0.2919648324364720  0.5334249836950767  0.4907019955668107
  0.7078565203469637  0.5335108747174806  0.4890497002332893
  0.2847879824526564  0.2033895941479470  0.4976670874317756
  0.2934319048516135  0.4101043025107176  0.4861726788356736
  0.3295343189984577  0.5924181370686997  0.4952915644342334
  0.2848479059660280  0.7948510824170791  0.5101036247649443
  0.2845144454304636  0.9992287863785178  0.5127143765941660
  0.4283980839444405  0.2026692108685833  0.5021393908482319
  0.4276208276809862  0.4057263507714485  0.4878810582602627
  0.4289816976583488  0.7961843503796625  0.5177677270203633
  0.4273134817011677  0.9994827179728424  0.5246328404358741
  0.5709026760147643  0.2025800914276577  0.5016305912228863
  0.5719766175662798  0.4056034497554898  0.4863749540112525
  0.5707326754896647  0.7961661311660241  0.5194048109346265
  0.5709202771457931  0.0004291582468502  0.5406547404016380
  0.7146269864426172  0.2032564609679843  0.4961928937684303
  0.7062048570492786  0.4100716536866678  0.4841318240615801
  0.6702432426891944  0.5924113534650662  0.4943094116537350
  0.7148566881157422  0.7946604453805388  0.5132289478343780
  0.7163390003514882  0.9998125525918649  0.5225734682396944
  0.8567088028748047  0.2048436937299715  0.4912749316999995
  0.8552022987163496  0.4095555887599502  0.4823733362054042
  0.8561710737258307  0.7922178725089286  0.5030245564374253
  0.8577433682847303  0.9990287056494420  0.5051926173485753
  0.9997638876614364  0.0674462561754372  0.4961357282411878
  0.9997807168559883  0.2733849452744556  0.4869920253350781
  0.9998082982827391  0.6574566348684406  0.4894890586586691
  0.9997275089481439  0.8612776223234674  0.5003618490568871
  0.1420347861634783  0.0673665386500688  0.4998743097424113
  0.1434217825437253  0.2739698610716325  0.4887666533406582
  0.1446722613464424  0.6565895899537143  0.4924580536530954
  0.1427535344437686  0.8612055263974859  0.5033468936665373
  0.2846283834983921  0.0673596438369486  0.5092880999863024
  0.2848900389798505  0.2714608072412680  0.4921937611041194
  0.3291665540161470  0.4742614128222150  0.4874811248660160
  0.2937188598053823  0.6563547901300942  0.4998636096998759
  0.2846208006443808  0.8629359932428595  0.5132005360533520
  0.4276109390735516  0.0674831269291055  0.5193109299101928
  0.4289399964994840  0.2702350642963574  0.4948263576968274
  0.4277897603473630  0.6608187927696640  0.5054202570706954
  0.4284285766502599  0.8639794298432067  0.5220138887215997
  0.5714901178846700  0.0686247556334340  0.5243958217322046
  0.5705095692407529  0.2701840591665261  0.4936813305297518
  0.5720220167445554  0.6607381099833205  0.5054278857938370
  0.5713423157862217  0.8637847941013694  0.5260239551236823
  0.7150932313681067  0.0674109050641682  0.5130031082878141
  0.7145579589155373  0.2712476512336665  0.4900846443768688
  0.6707945753884769  0.4741688013043580  0.4857121790055589
  0.7060734999686252  0.6564121635495507  0.4998454271722186
  0.7150484985638792  0.8626804201564093  0.5195571263058034
  0.8575249079880080  0.0673416382186781  0.5012964495029493
  0.8561023215099804  0.2738587853151530  0.4877773760403039
  0.8550197491007056  0.6567445809758169  0.4916119524718420
  0.8566791090685850  0.8613265454500925  0.5066622954613051
  0.0710408107231744  0.1019504640440209  0.4953570034440084
  0.0716062123021960  0.3074804714941415  0.4863627589496323
  0.0720679215942903  0.6897600778088508  0.4927878816897070
  0.0712254027964470  0.8955175358983047  0.5011106371335291
  0.2133714729847199  0.1014700928654731  0.5020278305852265
  0.2153988601884984  0.3085284022720474  0.4886994703772291
  0.2170760260215574  0.6873912310598902  0.4983648117328377
  0.2133125546334837  0.8965442968508923  0.5084399360174716
  0.3563589408791945  0.1013638786781491  0.5112901227379221
  0.3572924012155739  0.3030010486399315  0.4908055666981141
  0.3582259711064540  0.6968536238613783  0.5065445972271364
  0.3561664467688151  0.8972135322411284  0.5191518633227942
  0.4996365580593232  0.1012761888782323  0.5176781817039003
  0.4997422627079199  0.3052609899383176  0.4921817869063054
  0.4998978418228905  0.6923273222949048  0.5100851304710826
  0.6429905188686482  0.1015905044258542  0.5136355519278591
  0.6421550153778383  0.3028539726893855  0.4885819372284832
  0.6416039014887696  0.6967814447112624  0.5073444252960817
  0.6437151297251568  0.8961662698542758  0.5288754902211867
  0.7861239731662151  0.1014309630949107  0.5029060150305256
  0.7841118681949587  0.3083576587091932  0.4870641038802361
  0.7826307372619076  0.6874605630084469  0.4984583256847397
  0.7864574913274074  0.8965383312437243  0.5144606469131524
  0.9284964552626460  0.1019517415335391  0.4955499522554744
  0.9279442712918879  0.3074073750335243  0.4858837114893858
  0.9275242733481215  0.6898726617182508  0.4924992038951622
  0.9283562015171949  0.8955795622891746  0.5027302425942696
  0.0711910838547426  0.1705834390659575  0.4919193324222158
  0.0720204088107856  0.3764333161944132  0.4840295630218451
  0.0715951367713731  0.7586919667542971  0.4971517211830684
  0.0710352619590325  0.9642099246649660  0.5005371139369068
  0.2133684053328413  0.1697375250839997  0.4972836615612511
  0.2169001586654759  0.3789551000199199  0.4859136351103963
  0.2154481768593170  0.7577574155712236  0.5033784132407599
  0.2132294236213023  0.9649179698688648  0.5081171333164682
  0.3563203118985883  0.1693441790531463  0.5039588523176088
  0.3581035523686413  0.3695823805586331  0.4870868879277914
  0.3573843343486748  0.7633862585459779  0.5121374874963768
  0.3558863456968142  0.9652419983132493  0.5194063772632715
  0.4996458200713398  0.1686980787552274  0.5073094598224910
  0.4997642758919013  0.3741211273241752  0.4888162028020717
  0.4998558028894803  0.7610881092151000  0.5166175053938161
  0.4983820429256503  0.9656564020975335  0.5320040431724588
  0.6430176717506561  0.1692076370396089  0.5032562178495746
  0.6414463617252059  0.3694918493073351  0.4848891441575501
  0.6423941112368424  0.7632699339240928  0.5143317642393614
  0.6448496716628279  0.9651056595192870  0.5392199914127639
  0.7860914610286791  0.1696641563850310  0.4965085218490958
  0.7827333130312930  0.3787962916035090  0.4842239236257924
  0.7842186270182278  0.7576990256355131  0.5049909810303927
  0.7866842730361824  0.9650932065854848  0.5143558025844887
  0.9283034938967177  0.1705462432642191  0.4914412792421565
  0.9276164614923911  0.3763300240885559  0.4834134715512671
  0.9279088328966223  0.7587530289476738  0.4976425811020693
  0.9286153230559877  0.9642423431487349  0.5017793526428015
  0.5002710828141036  0.5328919764281336  0.5047738623108803
  0.4119801212516795  0.5973532289410879  0.4977568517043255
  0.5877337147732888  0.5973793290769276  0.4969497674466004
  0.4116075682323178  0.4693438320208687  0.4876969786280879
  0.5881710171286478  0.4693133142679913  0.4864130015610234
  0.1418358670045223  0.4618560516802104  0.4813359437270948
  0.8577753499245434  0.4616715297445186  0.4798799410358340
  0.1425495798085432  0.6044939177417453  0.4878836078864013
  0.8572200577998389  0.6047117274935271  0.4861386665211099
  0.9998053588773780  0.4610864652277805  0.4802659088932497
  0.9997942763841270  0.6051890790575171  0.4851579524070492
  0.2287354688818675  0.5336663347997312  0.4914842111555944
  0.7711241679311652  0.5338065913639982  0.4890022447297598
  0.5924141641103173  0.4883270772276934  0.6595471809610638
  0.5692293141078189  0.5306555300746105  0.6696852670418663
  0.4959350242638712  0.5247163770361339  0.6215996427603642
 
  0.00000000E+00  0.00000000E+00  0.00000000E+00
  0.00000000E+00  0.00000000E+00  0.00000000E+00
  0.00000000E+00  0.00000000E+00  0.00000000E+00
  0.00000000E+00  0.00000000E+00  0.00000000E+00
  0.00000000E+00  0.00000000E+00  0.00000000E+00
  0.00000000E+00  0.00000000E+00  0.00000000E+00
  0.00000000E+00  0.00000000E+00  0.00000000E+00
  0.00000000E+00  0.00000000E+00  0.00000000E+00
  0.00000000E+00  0.00000000E+00  0.00000000E+00
  0.00000000E+00  0.00000000E+00  0.00000000E+00
  0.00000000E+00  0.00000000E+00  0.00000000E+00
  0.00000000E+00  0.00000000E+00  0.00000000E+00
  0.00000000E+00  0.00000000E+00  0.00000000E+00
  0.00000000E+00  0.00000000E+00  0.00000000E+00
  0.00000000E+00  0.00000000E+00  0.00000000E+00
  0.00000000E+00  0.00000000E+00  0.00000000E+00
  0.00000000E+00  0.00000000E+00  0.00000000E+00
  0.00000000E+00  0.00000000E+00  0.00000000E+00
  0.00000000E+00  0.00000000E+00  0.00000000E+00
  0.00000000E+00  0.00000000E+00  0.00000000E+00
  0.00000000E+00  0.00000000E+00  0.00000000E+00
  0.00000000E+00  0.00000000E+00  0.00000000E+00
  0.00000000E+00  0.00000000E+00  0.00000000E+00
  0.00000000E+00  0.00000000E+00  0.00000000E+00
  0.00000000E+00  0.00000000E+00  0.00000000E+00
  0.00000000E+00  0.00000000E+00  0.00000000E+00
  0.00000000E+00  0.00000000E+00  0.00000000E+00
  0.00000000E+00  0.00000000E+00  0.00000000E+00
  0.00000000E+00  0.00000000E+00  0.00000000E+00
  0.00000000E+00  0.00000000E+00  0.00000000E+00
  0.00000000E+00  0.00000000E+00  0.00000000E+00
  0.00000000E+00  0.00000000E+00  0.00000000E+00
  0.00000000E+00  0.00000000E+00  0.00000000E+00
  0.00000000E+00  0.00000000E+00  0.00000000E+00
  0.00000000E+00  0.00000000E+00  0.00000000E+00
  0.00000000E+00  0.00000000E+00  0.00000000E+00
  0.00000000E+00  0.00000000E+00  0.00000000E+00
  0.00000000E+00  0.00000000E+00  0.00000000E+00
  0.00000000E+00  0.00000000E+00  0.00000000E+00
  0.00000000E+00  0.00000000E+00  0.00000000E+00
  0.00000000E+00  0.00000000E+00  0.00000000E+00
  0.00000000E+00  0.00000000E+00  0.00000000E+00
  0.00000000E+00  0.00000000E+00  0.00000000E+00
  0.00000000E+00  0.00000000E+00  0.00000000E+00
  0.00000000E+00  0.00000000E+00  0.00000000E+00
  0.00000000E+00  0.00000000E+00  0.00000000E+00
  0.00000000E+00  0.00000000E+00  0.00000000E+00
  0.00000000E+00  0.00000000E+00  0.00000000E+00
  0.00000000E+00  0.00000000E+00  0.00000000E+00
  0.00000000E+00  0.00000000E+00  0.00000000E+00
  0.00000000E+00  0.00000000E+00  0.00000000E+00
  0.00000000E+00  0.00000000E+00  0.00000000E+00
  0.00000000E+00  0.00000000E+00  0.00000000E+00
  0.00000000E+00  0.00000000E+00  0.00000000E+00
  0.00000000E+00  0.00000000E+00  0.00000000E+00
  0.00000000E+00  0.00000000E+00  0.00000000E+00
  0.00000000E+00  0.00000000E+00  0.00000000E+00
  0.00000000E+00  0.00000000E+00  0.00000000E+00
  0.00000000E+00  0.00000000E+00  0.00000000E+00
  0.00000000E+00  0.00000000E+00  0.00000000E+00
  0.00000000E+00  0.00000000E+00  0.00000000E+00
  0.00000000E+00  0.00000000E+00  0.00000000E+00
  0.00000000E+00  0.00000000E+00  0.00000000E+00
  0.00000000E+00  0.00000000E+00  0.00000000E+00
  0.00000000E+00  0.00000000E+00  0.00000000E+00
  0.00000000E+00  0.00000000E+00  0.00000000E+00
  0.00000000E+00  0.00000000E+00  0.00000000E+00
  0.00000000E+00  0.00000000E+00  0.00000000E+00
  0.00000000E+00  0.00000000E+00  0.00000000E+00
  0.00000000E+00  0.00000000E+00  0.00000000E+00
  0.00000000E+00  0.00000000E+00  0.00000000E+00
  0.00000000E+00  0.00000000E+00  0.00000000E+00
  0.00000000E+00  0.00000000E+00  0.00000000E+00
  0.00000000E+00  0.00000000E+00  0.00000000E+00
  0.00000000E+00  0.00000000E+00  0.00000000E+00
  0.00000000E+00  0.00000000E+00  0.00000000E+00
  0.00000000E+00  0.00000000E+00  0.00000000E+00
  0.00000000E+00  0.00000000E+00  0.00000000E+00
  0.00000000E+00  0.00000000E+00  0.00000000E+00
  0.00000000E+00  0.00000000E+00  0.00000000E+00
  0.00000000E+00  0.00000000E+00  0.00000000E+00
  0.00000000E+00  0.00000000E+00  0.00000000E+00
  0.00000000E+00  0.00000000E+00  0.00000000E+00
  0.00000000E+00  0.00000000E+00  0.00000000E+00
  0.00000000E+00  0.00000000E+00  0.00000000E+00
  0.00000000E+00  0.00000000E+00  0.00000000E+00
  0.00000000E+00  0.00000000E+00  0.00000000E+00
  0.00000000E+00  0.00000000E+00  0.00000000E+00
  0.00000000E+00  0.00000000E+00  0.00000000E+00
  0.00000000E+00  0.00000000E+00  0.00000000E+00
  0.00000000E+00  0.00000000E+00  0.00000000E+00
  0.00000000E+00  0.00000000E+00  0.00000000E+00
  0.00000000E+00  0.00000000E+00  0.00000000E+00
  0.00000000E+00  0.00000000E+00  0.00000000E+00
  0.00000000E+00  0.00000000E+00  0.00000000E+00
  0.00000000E+00  0.00000000E+00  0.00000000E+00
  0.00000000E+00  0.00000000E+00  0.00000000E+00
  0.00000000E+00  0.00000000E+00  0.00000000E+00
  0.00000000E+00  0.00000000E+00  0.00000000E+00
  0.00000000E+00  0.00000000E+00  0.00000000E+00
  0.00000000E+00  0.00000000E+00  0.00000000E+00
  0.00000000E+00  0.00000000E+00  0.00000000E+00
  0.00000000E+00  0.00000000E+00  0.00000000E+00
  0.00000000E+00  0.00000000E+00  0.00000000E+00
  0.00000000E+00  0.00000000E+00  0.00000000E+00
  0.00000000E+00  0.00000000E+00  0.00000000E+00
  0.00000000E+00  0.00000000E+00  0.00000000E+00
  0.00000000E+00  0.00000000E+00  0.00000000E+00
  0.00000000E+00  0.00000000E+00  0.00000000E+00
  0.00000000E+00  0.00000000E+00  0.00000000E+00
  0.00000000E+00  0.00000000E+00  0.00000000E+00
  0.00000000E+00  0.00000000E+00  0.00000000E+00
  0.00000000E+00  0.00000000E+00  0.00000000E+00
  0.00000000E+00  0.00000000E+00  0.00000000E+00
  0.00000000E+00  0.00000000E+00  0.00000000E+00
  0.00000000E+00  0.00000000E+00  0.00000000E+00
  0.00000000E+00  0.00000000E+00  0.00000000E+00
  0.00000000E+00  0.00000000E+00  0.00000000E+00
  0.00000000E+00  0.00000000E+00  0.00000000E+00
  0.00000000E+00  0.00000000E+00  0.00000000E+00
  0.00000000E+00  0.00000000E+00  0.00000000E+00
  0.00000000E+00  0.00000000E+00  0.00000000E+00
  0.00000000E+00  0.00000000E+00  0.00000000E+00
  0.00000000E+00  0.00000000E+00  0.00000000E+00
  0.00000000E+00  0.00000000E+00  0.00000000E+00
  0.00000000E+00  0.00000000E+00  0.00000000E+00
  0.00000000E+00  0.00000000E+00  0.00000000E+00
  0.00000000E+00  0.00000000E+00  0.00000000E+00
  0.00000000E+00  0.00000000E+00  0.00000000E+00
  0.00000000E+00  0.00000000E+00  0.00000000E+00
  0.00000000E+00  0.00000000E+00  0.00000000E+00
  0.00000000E+00  0.00000000E+00  0.00000000E+00
  0.00000000E+00  0.00000000E+00  0.00000000E+00
  0.00000000E+00  0.00000000E+00  0.00000000E+00
  0.00000000E+00  0.00000000E+00  0.00000000E+00
