# Supplementary material for: Evidence for the stabilization of FeN4 sites by Pt particles during acidic oxygen reduction
Source: Nat Commun. 2025 Jul 11;16:6404. doi: 10.1038/s41467-025-61806-x (PMC12246215; doi:10.1038/s41467-025-61806-x)
Supplement: Supplementary file 26 — Supplementary Data 24 [file 41467_2025_61806_MOESM26_ESM.txt]

CONTCAR                                 
   1.00000000000000     
    17.1907386067804779    0.0000000000000000    0.0000000000000000
     0.0000000000000000   20.8913109034918101    0.0000000000000000
     0.0000000000000000    0.0000000000000000   15.0000000000000000
  Pt              C               Fe              N               H               O             
     1   118     1     4     9     2
Direct
  0.6131371652558122  0.9867684138453395  0.6713476942196143
  0.4994540908959662  0.8982665677420623  0.5302158762270986
  0.9997273532336052  0.2047175212326442  0.4890232421403615
  0.9996879623330914  0.4087733200374031  0.4827753418955528
  0.9997182837216420  0.7927525130762312  0.4973756281333468
  0.9998223965971857  0.9986998787213852  0.4975985367588324
  0.1427988008546082  0.2048236850922655  0.4916845726820947
  0.1442285376912593  0.4095489205949626  0.4836709579839533
  0.1433254080259894  0.7923501954565840  0.5010028580512894
  0.1420073861534773  0.9989072615493305  0.5025311557874952
  0.2915748784263295  0.5334826207318243  0.4890725908239928
  0.7080081884203258  0.5334801702191437  0.4893086484675416
  0.2848670832689220  0.2032112974338887  0.4969162668374812
  0.2931879403010001  0.4100166011092602  0.4855757645674936
  0.3290410056673111  0.5925992536916946  0.4942542473096886
  0.2847648802521546  0.7949819833029418  0.5112420230587901
  0.2845362728338643  0.9991714920858766  0.5132276914993127
  0.4284315755317595  0.2025177873678596  0.5016086707268147
  0.4273480358211969  0.4055352199478593  0.4870885996395145
  0.4288335439067794  0.7962287950577751  0.5214500081041901
  0.4274199431869365  0.9995260187470181  0.5265743117344690
  0.5708377999316505  0.2023996983573251  0.5010082942186582
  0.5719796629670020  0.4052933985844752  0.4869058595814533
  0.5706534328634070  0.7962037646495405  0.5223487633811251
  0.5710843386379295  0.0005320088846258  0.5421950606560084
  0.7145771032129756  0.2031069559198916  0.4947354857072001
  0.7062019777951751  0.4098978206556850  0.4847568392719926
  0.6703850520686090  0.5925393740094655  0.4946588070750856
  0.7148141137074979  0.7947075264308697  0.5134531328406751
  0.7164404153941860  0.9996975224478942  0.5222656235651363
  0.8566200332230155  0.2047197633282270  0.4900616871223311
  0.8551290217208408  0.4095307136121983  0.4832208970651166
  0.8561511883143075  0.7921909104054341  0.5026378699867214
  0.8577770124273993  0.9989500766052979  0.5043201282836381
  0.9997744195047970  0.0673979584491391  0.4951245125709856
  0.9997045134358261  0.2732865385561793  0.4862811082229371
  0.9997600200996690  0.6576255708598195  0.4868607980222616
  0.9996983155302104  0.8613041622149702  0.4995950618307904
  0.1420391410283466  0.0672968062914403  0.4995896319654680
  0.1433349140932219  0.2738355484290697  0.4881654614475192
  0.1445611397951610  0.6569165512800822  0.4910033107748586
  0.1426550624364491  0.8612988977290332  0.5035102582929784
  0.2846731051743737  0.0672761781717478  0.5092978648355448
  0.2848421083530067  0.2712547779858045  0.4912106635414436
  0.3287872280808883  0.4742199195897215  0.4864372194088910
  0.2934558484566463  0.6565842181809641  0.4995072648881189
  0.2845726409485090  0.8630555070538746  0.5143527425845635
  0.4276888750809770  0.0674992646793657  0.5206396976330075
  0.4288861024887863  0.2700273194860758  0.4938748582077414
  0.4274667836552056  0.6609298336220550  0.5074580716347796
  0.4283503293485848  0.8640530630307014  0.5251459351504437
  0.5715474450148451  0.0686724360949620  0.5252096632940396
  0.5703623227537524  0.2699575833984423  0.4929262433097022
  0.5720132335426147  0.6609035410101280  0.5075300310543309
  0.5713496149272342  0.8638586994393623  0.5283702633445824
  0.7151500116457130  0.0672859332609305  0.5124309829479387
  0.7144891937447104  0.2711037255603702  0.4890382396696389
  0.6709177344586903  0.4740216380673574  0.4867793325478498
  0.7060342461561695  0.6565603466506075  0.4997084878082431
  0.7150741682849651  0.8627209543158563  0.5195770546604558
  0.8575478625665679  0.0672526325600237  0.5001560658546171
  0.8560675265627526  0.2737472739333491  0.4866216783863113
  0.8549339336742837  0.6567802945776614  0.4903981683662816
  0.8567232000483056  0.8612924293207080  0.5060587648564129
  0.0710632280738117  0.1018804363468976  0.4947096484939772
  0.0714920692434933  0.3073633486280894  0.4858242077634476
  0.0719770542758445  0.6899552585337346  0.4911625264106702
  0.0711561365466298  0.8955779354791072  0.5006645613393245
  0.2134006256563992  0.1013753850176075  0.5018868216357032
  0.2153302469693430  0.3083509148564780  0.4878344873153037
  0.2169182687661153  0.6876666338431543  0.4976012465655243
  0.2132414113565637  0.8965788748537444  0.5089969305509536
  0.3564291431523935  0.1012720838440219  0.5117067537872199
  0.3572075411230912  0.3028021961030978  0.4901705357019859
  0.3579949478500155  0.6969484224099438  0.5086009137517412
  0.3561109026332810  0.8972970014302856  0.5213552749396047
  0.4996615802252972  0.1013176059564611  0.5186856041262207
  0.4996257302180377  0.3050396089323786  0.4913273828476987
  0.4997484900151644  0.6923562713837080  0.5129863624623479
  0.6430282664471249  0.1014939366881125  0.5133883801030046
  0.6420453240227706  0.3026201559698928  0.4883863753528227
  0.6415240938190029  0.6968956721185361  0.5086684631707866
  0.6437950677041505  0.8961896268380299  0.5299624646986443
  0.7861344634956939  0.1013017920881553  0.5018465627970330
  0.7840570232404842  0.3082433681804437  0.4861412487060860
  0.7825935672151135  0.6875121426930659  0.4979664044916622
  0.7865076349947275  0.8964667773360590  0.5139359964415174
  0.9285088551418594  0.1018710914524205  0.4946246064234283
  0.9279080321697788  0.3073436078403027  0.4850494489516685
  0.9274280122306928  0.6898919905806867  0.4909664311756676
  0.9283541801039966  0.8955691146631085  0.5018759793325238
  0.0712028616008487  0.1705241297481388  0.4915585017824949
  0.0718312032561130  0.3763191138699712  0.4838955401334676
  0.0715253302472224  0.7588084818831017  0.4963295704357883
  0.0710060090134248  0.9642303393766646  0.4998901101757495
  0.2134114767078905  0.1696235920293009  0.4968144318641050
  0.2167568318864835  0.3787673751063579  0.4854218919746141
  0.2154089054059230  0.7579683736432665  0.5031613583512807
  0.2132009022376052  0.9649070200748510  0.5084118769331729
  0.3564057921114959  0.1691897657423692  0.5035527573526162
  0.3578729092297315  0.3693979090269905  0.4868378203736851
  0.3572300303163125  0.7634722912639113  0.5149444332921599
  0.3559308540722472  0.9653187577603497  0.5209777657678842
  0.4996482110175502  0.1686072900415309  0.5073010867428364
  0.4996354745706491  0.3739218241569482  0.4881630246680507
  0.4997061901070110  0.7611308140454977  0.5203389280245836
  0.4984577163186801  0.9657473113511034  0.5343804142350151
  0.6429767370145296  0.1690708967459690  0.5023503120167669
  0.6413812329915124  0.3692517962949992  0.4854418887860951
  0.6423189802949324  0.7633786635341673  0.5159250156601864
  0.6450625525704350  0.9651329026919081  0.5400640551481545
  0.7860042204730439  0.1695121797788602  0.4949685747635780
  0.7827060039801806  0.3786566004522280  0.4845012739296763
  0.7841659205173005  0.7577438565109872  0.5046417787477335
  0.7867503228187951  0.9650039958591831  0.5136157399620317
  0.9282635921120173  0.1704762034228768  0.4909045317781457
  0.9275554704664576  0.3763006426126221  0.4834807748852515
  0.9278295795526172  0.7587253060559901  0.4967942502340834
  0.9286414159690330  0.9642108244747601  0.5007210716603687
  0.4990309230439510  0.5329668541479685  0.5047031170119415
  0.4111923510065020  0.5976224576499405  0.4981432253253174
  0.5881380913268969  0.5975953756209583  0.4985514764452641
  0.4109311867493827  0.4690581358049898  0.4867499012915086
  0.5884006951880278  0.4690007032689339  0.4881593285353690
  0.1418671297544010  0.4616779595956125  0.4815625614004400
  0.8574852641146129  0.4616823765129733  0.4817080413969179
  0.1423952848126400  0.6049001804587972  0.4861579119012086
  0.8570786541585221  0.6048143593635974  0.4842078935788519
  0.9996731423260571  0.4610951947099875  0.4821899962879017
  0.9997702021571798  0.6054416964789674  0.4812763015383181
  0.2283865529553762  0.5335387986376212  0.4885114781936815
  0.7711831073726541  0.5336989965237897  0.4877897107769373
  0.6035091472341292  0.5031655337447231  0.6370234773539136
  0.5650766991392934  0.5148358065682753  0.6830169597283926
  0.4967019869030979  0.5279997818664343  0.6327732214641130
 
  0.00000000E+00  0.00000000E+00  0.00000000E+00
  0.00000000E+00  0.00000000E+00  0.00000000E+00
  0.00000000E+00  0.00000000E+00  0.00000000E+00
  0.00000000E+00  0.00000000E+00  0.00000000E+00
  0.00000000E+00  0.00000000E+00  0.00000000E+00
  0.00000000E+00  0.00000000E+00  0.00000000E+00
  0.00000000E+00  0.00000000E+00  0.00000000E+00
  0.00000000E+00  0.00000000E+00  0.00000000E+00
  0.00000000E+00  0.00000000E+00  0.00000000E+00
  0.00000000E+00  0.00000000E+00  0.00000000E+00
  0.00000000E+00  0.00000000E+00  0.00000000E+00
  0.00000000E+00  0.00000000E+00  0.00000000E+00
  0.00000000E+00  0.00000000E+00  0.00000000E+00
  0.00000000E+00  0.00000000E+00  0.00000000E+00
  0.00000000E+00  0.00000000E+00  0.00000000E+00
  0.00000000E+00  0.00000000E+00  0.00000000E+00
  0.00000000E+00  0.00000000E+00  0.00000000E+00
  0.00000000E+00  0.00000000E+00  0.00000000E+00
  0.00000000E+00  0.00000000E+00  0.00000000E+00
  0.00000000E+00  0.00000000E+00  0.00000000E+00
  0.00000000E+00  0.00000000E+00  0.00000000E+00
  0.00000000E+00  0.00000000E+00  0.00000000E+00
  0.00000000E+00  0.00000000E+00  0.00000000E+00
  0.00000000E+00  0.00000000E+00  0.00000000E+00
  0.00000000E+00  0.00000000E+00  0.00000000E+00
  0.00000000E+00  0.00000000E+00  0.00000000E+00
  0.00000000E+00  0.00000000E+00  0.00000000E+00
  0.00000000E+00  0.00000000E+00  0.00000000E+00
  0.00000000E+00  0.00000000E+00  0.00000000E+00
  0.00000000E+00  0.00000000E+00  0.00000000E+00
  0.00000000E+00  0.00000000E+00  0.00000000E+00
  0.00000000E+00  0.00000000E+00  0.00000000E+00
  0.00000000E+00  0.00000000E+00  0.00000000E+00
  0.00000000E+00  0.00000000E+00  0.00000000E+00
  0.00000000E+00  0.00000000E+00  0.00000000E+00
  0.00000000E+00  0.00000000E+00  0.00000000E+00
  0.00000000E+00  0.00000000E+00  0.00000000E+00
  0.00000000E+00  0.00000000E+00  0.00000000E+00
  0.00000000E+00  0.00000000E+00  0.00000000E+00
  0.00000000E+00  0.00000000E+00  0.00000000E+00
  0.00000000E+00  0.00000000E+00  0.00000000E+00
  0.00000000E+00  0.00000000E+00  0.00000000E+00
  0.00000000E+00  0.00000000E+00  0.00000000E+00
  0.00000000E+00  0.00000000E+00  0.00000000E+00
  0.00000000E+00  0.00000000E+00  0.00000000E+00
  0.00000000E+00  0.00000000E+00  0.00000000E+00
  0.00000000E+00  0.00000000E+00  0.00000000E+00
  0.00000000E+00  0.00000000E+00  0.00000000E+00
  0.00000000E+00  0.00000000E+00  0.00000000E+00
  0.00000000E+00  0.00000000E+00  0.00000000E+00
  0.00000000E+00  0.00000000E+00  0.00000000E+00
  0.00000000E+00  0.00000000E+00  0.00000000E+00
  0.00000000E+00  0.00000000E+00  0.00000000E+00
  0.00000000E+00  0.00000000E+00  0.00000000E+00
  0.00000000E+00  0.00000000E+00  0.00000000E+00
  0.00000000E+00  0.00000000E+00  0.00000000E+00
  0.00000000E+00  0.00000000E+00  0.00000000E+00
  0.00000000E+00  0.00000000E+00  0.00000000E+00
  0.00000000E+00  0.00000000E+00  0.00000000E+00
  0.00000000E+00  0.00000000E+00  0.00000000E+00
  0.00000000E+00  0.00000000E+00  0.00000000E+00
  0.00000000E+00  0.00000000E+00  0.00000000E+00
  0.00000000E+00  0.00000000E+00  0.00000000E+00
  0.00000000E+00  0.00000000E+00  0.00000000E+00
  0.00000000E+00  0.00000000E+00  0.00000000E+00
  0.00000000E+00  0.00000000E+00  0.00000000E+00
  0.00000000E+00  0.00000000E+00  0.00000000E+00
  0.00000000E+00  0.00000000E+00  0.00000000E+00
  0.00000000E+00  0.00000000E+00  0.00000000E+00
  0.00000000E+00  0.00000000E+00  0.00000000E+00
  0.00000000E+00  0.00000000E+00  0.00000000E+00
  0.00000000E+00  0.00000000E+00  0.00000000E+00
  0.00000000E+00  0.00000000E+00  0.00000000E+00
  0.00000000E+00  0.00000000E+00  0.00000000E+00
  0.00000000E+00  0.00000000E+00  0.00000000E+00
  0.00000000E+00  0.00000000E+00  0.00000000E+00
  0.00000000E+00  0.00000000E+00  0.00000000E+00
  0.00000000E+00  0.00000000E+00  0.00000000E+00
  0.00000000E+00  0.00000000E+00  0.00000000E+00
  0.00000000E+00  0.00000000E+00  0.00000000E+00
  0.00000000E+00  0.00000000E+00  0.00000000E+00
  0.00000000E+00  0.00000000E+00  0.00000000E+00
  0.00000000E+00  0.00000000E+00  0.00000000E+00
  0.00000000E+00  0.00000000E+00  0.00000000E+00
  0.00000000E+00  0.00000000E+00  0.00000000E+00
  0.00000000E+00  0.00000000E+00  0.00000000E+00
  0.00000000E+00  0.00000000E+00  0.00000000E+00
  0.00000000E+00  0.00000000E+00  0.00000000E+00
  0.00000000E+00  0.00000000E+00  0.00000000E+00
  0.00000000E+00  0.00000000E+00  0.00000000E+00
  0.00000000E+00  0.00000000E+00  0.00000000E+00
  0.00000000E+00  0.00000000E+00  0.00000000E+00
  0.00000000E+00  0.00000000E+00  0.00000000E+00
  0.00000000E+00  0.00000000E+00  0.00000000E+00
  0.00000000E+00  0.00000000E+00  0.00000000E+00
  0.00000000E+00  0.00000000E+00  0.00000000E+00
  0.00000000E+00  0.00000000E+00  0.00000000E+00
  0.00000000E+00  0.00000000E+00  0.00000000E+00
  0.00000000E+00  0.00000000E+00  0.00000000E+00
  0.00000000E+00  0.00000000E+00  0.00000000E+00
  0.00000000E+00  0.00000000E+00  0.00000000E+00
  0.00000000E+00  0.00000000E+00  0.00000000E+00
  0.00000000E+00  0.00000000E+00  0.00000000E+00
  0.00000000E+00  0.00000000E+00  0.00000000E+00
  0.00000000E+00  0.00000000E+00  0.00000000E+00
  0.00000000E+00  0.00000000E+00  0.00000000E+00
  0.00000000E+00  0.00000000E+00  0.00000000E+00
  0.00000000E+00  0.00000000E+00  0.00000000E+00
  0.00000000E+00  0.00000000E+00  0.00000000E+00
  0.00000000E+00  0.00000000E+00  0.00000000E+00
  0.00000000E+00  0.00000000E+00  0.00000000E+00
  0.00000000E+00  0.00000000E+00  0.00000000E+00
  0.00000000E+00  0.00000000E+00  0.00000000E+00
  0.00000000E+00  0.00000000E+00  0.00000000E+00
  0.00000000E+00  0.00000000E+00  0.00000000E+00
  0.00000000E+00  0.00000000E+00  0.00000000E+00
  0.00000000E+00  0.00000000E+00  0.00000000E+00
  0.00000000E+00  0.00000000E+00  0.00000000E+00
  0.00000000E+00  0.00000000E+00  0.00000000E+00
  0.00000000E+00  0.00000000E+00  0.00000000E+00
  0.00000000E+00  0.00000000E+00  0.00000000E+00
  0.00000000E+00  0.00000000E+00  0.00000000E+00
  0.00000000E+00  0.00000000E+00  0.00000000E+00
  0.00000000E+00  0.00000000E+00  0.00000000E+00
  0.00000000E+00  0.00000000E+00  0.00000000E+00
  0.00000000E+00  0.00000000E+00  0.00000000E+00
  0.00000000E+00  0.00000000E+00  0.00000000E+00
  0.00000000E+00  0.00000000E+00  0.00000000E+00
  0.00000000E+00  0.00000000E+00  0.00000000E+00
  0.00000000E+00  0.00000000E+00  0.00000000E+00
  0.00000000E+00  0.00000000E+00  0.00000000E+00
  0.00000000E+00  0.00000000E+00  0.00000000E+00
  0.00000000E+00  0.00000000E+00  0.00000000E+00
  0.00000000E+00  0.00000000E+00  0.00000000E+00
  0.00000000E+00  0.00000000E+00  0.00000000E+00
