# Supplementary material for: Evidence for the stabilization of FeN4 sites by Pt particles during acidic oxygen reduction
Source: Nat Commun. 2025 Jul 11;16:6404. doi: 10.1038/s41467-025-61806-x (PMC12246215; doi:10.1038/s41467-025-61806-x)
Supplement: Supplementary file 27 — Supplementary Data 25 [file 41467_2025_61806_MOESM27_ESM.txt]

CONTCAR                                 
   1.00000000000000     
    17.1907386067804779    0.0000000000000000    0.0000000000000000
     0.0000000000000000   20.8913109034918101    0.0000000000000000
     0.0000000000000000    0.0000000000000000   15.0000000000000000
  Pt              C               Fe              N               H             
     1   118     1     4     8
Direct
  0.6120096193339516  0.9859969594923029  0.6705145441186623
  0.4994801756459791  0.8981410967208862  0.5274681208020292
  0.9997916644491669  0.2047802331251458  0.4896740121887582
  0.9997554272045978  0.4088132043679935  0.4822109228326654
  0.9997726915805955  0.7926903117917048  0.4983149600360038
  0.9998777436101257  0.9987100947133487  0.4988670066509024
  0.1428688330078832  0.2049735108526465  0.4923819554595420
  0.1445117011688023  0.4097437579888668  0.4835878870316248
  0.1434680056100551  0.7922110282076343  0.5013090126272833
  0.1421084473216752  0.9989242709084238  0.5025396149067234
  0.2921719014097693  0.5333895657103517  0.4911594597487146
  0.7075334580540537  0.5334001440015935  0.4894800436926737
  0.2848263532593733  0.2034734735685087  0.4978284789366785
  0.2935981373125467  0.4103823156926112  0.4864965996952076
  0.3296411706177975  0.5923820588063263  0.4959676691254923
  0.2847373730874336  0.7948241905580639  0.5098993647192115
  0.2845644542641869  0.9992008247899671  0.5125238324732571
  0.4283894971443180  0.2026527552709743  0.5019362289729378
  0.4277368661661788  0.4057276202516468  0.4883792678189474
  0.4288243514435578  0.7961093795708684  0.5175730614811964
  0.4273995719249168  0.9994532574413901  0.5245307004755529
  0.5709738093678479  0.2025666391141993  0.5015012972413122
  0.5718569983388855  0.4056708603609627  0.4871968292240100
  0.5708696438189863  0.7960864725276927  0.5192670792545498
  0.5709600759701856  0.0004490970685014  0.5409100624518173
  0.7146955794784510  0.2033624184246015  0.4963063787434672
  0.7059590528997196  0.4103228048484188  0.4843851648057609
  0.6700914130666648  0.5923042710916692  0.4950784754166994
  0.7149461733569891  0.7945777561748724  0.5131313411264166
  0.7164016124729979  0.9997509145121423  0.5224783439969429
  0.8566787413592092  0.2048752530232027  0.4914526744454888
  0.8550182378514763  0.4096175424171157  0.4823110073940679
  0.8560955060682006  0.7921500694334354  0.5031639674570044
  0.8577702639669282  0.9990033202382603  0.5051344866395526
  0.9998276508715107  0.0674880475725177  0.4962129810234845
  0.9997783672812217  0.2734320931668580  0.4869963865263459
  0.9998166225527902  0.6574616259729550  0.4894739576618670
  0.9997184359402134  0.8613675524375207  0.5003281225835671
  0.1421215206624741  0.0673560538121676  0.4998423515119632
  0.1434865682954834  0.2740404272862810  0.4889249276446124
  0.1447375568622770  0.6566477328759310  0.4925901366475167
  0.1427648470039095  0.8612435941811430  0.5034960465489867
  0.2846867642014037  0.0673291995917913  0.5090982589521148
  0.2848318050502424  0.2715000216383548  0.4922576576755644
  0.3294018942411412  0.4743228387722607  0.4884175712826126
  0.2937911437679300  0.6561613824211413  0.4997900472585025
  0.2846160104644686  0.8628920899015854  0.5130298908403901
  0.4276537073381763  0.0675361863888539  0.5193086443427296
  0.4287932066152907  0.2702694752389265  0.4945656925695620
  0.4278320184470626  0.6607577891241312  0.5058309413371719
  0.4284023048952358  0.8639650597233458  0.5219758631800625
  0.5715402681511336  0.0686684624950539  0.5241836003175997
  0.5706525746995518  0.2702215092229271  0.4936148437153550
  0.5718959734674706  0.6606767219598222  0.5059868016975244
  0.5714111648636281  0.8637519735619005  0.5258683360731599
  0.7151622276945072  0.0673650058085582  0.5130079031062198
  0.7146726035781278  0.2713389894191562  0.4902308349165131
  0.6702578573698237  0.4742375691993018  0.4867420261546668
  0.7058982848071133  0.6561443381889182  0.4996555010282314
  0.7150996414333506  0.8625845708359606  0.5194375172679605
  0.8575648328492680  0.0673408705831624  0.5011995688543008
  0.8560458071064436  0.2739205634991006  0.4877430997449633
  0.8549147404441462  0.6566519107293277  0.4919338799365315
  0.8566731871953910  0.8613108129894349  0.5067000517655393
  0.0710922580940816  0.1019743769553994  0.4954132205958922
  0.0715658348018586  0.3075106035204067  0.4863656191370105
  0.0719603372434638  0.6897599373788746  0.4928337928527152
  0.0712102012272119  0.8955639424577638  0.5011133434182674
  0.2134394915759803  0.1014538343520584  0.5020485567794104
  0.2153786352991958  0.3085429924391144  0.4887794620258368
  0.2169383513695471  0.6872982052554868  0.4983158704083027
  0.2132975047138490  0.8965016347694630  0.5084339086829472
  0.3564621769273833  0.1013455790720059  0.5112402890502089
  0.3573231777935441  0.3030396723183065  0.4908175327457076
  0.3582884429469029  0.6966949859586796  0.5065049259987521
  0.3562141830958095  0.8971798328965807  0.5191114779755981
  0.4996744395080889  0.1013701571457102  0.5175548179407258
  0.4997559372936924  0.3053577497013243  0.4918644728526808
  0.4998510393724381  0.6924095705710273  0.5100548951790808
  0.6429920416824366  0.1015694106859340  0.5134693661694248
  0.6421266016909379  0.3029502250428157  0.4888661400995718
  0.6414641437139115  0.6965863568012529  0.5071970653768065
  0.6437062333820226  0.8960879308378558  0.5287118507145876
  0.7861698064063130  0.1014051313175294  0.5029811726281433
  0.7841302314101832  0.3083946673737972  0.4870023537003970
  0.7827074261769583  0.6872653962226321  0.4984610213161794
  0.7865149118295300  0.8964386380625363  0.5144363292777893
  0.9285930904278461  0.1019548434356090  0.4956850293913297
  0.9279908381874112  0.3074373108203939  0.4857602711995434
  0.9275857753231935  0.6897912367708184  0.4927041701257593
  0.9284027414087282  0.8955921022736980  0.5026940906479375
  0.0712431625246340  0.1706264635505035  0.4921228148149486
  0.0719235257153630  0.3764653170000548  0.4839146224786107
  0.0715472910670858  0.7586915378488925  0.4972187872910469
  0.0710611065551041  0.9642323764776934  0.5004894869458894
  0.2133964373642018  0.1698236663544483  0.4974572579610224
  0.2168324073495214  0.3790966303468197  0.4860144339317587
  0.2154110500320609  0.7577932608414331  0.5032281765625101
  0.2132622424080380  0.9648981959385283  0.5080056102479263
  0.3564198290146900  0.1693952114459376  0.5039199554882506
  0.3581697572464456  0.3697609749495402  0.4874068630206942
  0.3573803515682449  0.7633381170766834  0.5119563059944154
  0.3559798309916831  0.9652409646822681  0.5192786372360090
  0.4996959595290475  0.1687294494614187  0.5070868257304728
  0.4997964439447427  0.3739980088169756  0.4887699637284793
  0.4998181376500438  0.7609672038503664  0.5162735344217004
  0.4984433875399205  0.9656063144871394  0.5320000061093502
  0.6430215306356688  0.1692475743934248  0.5031978369375669
  0.6413365467163132  0.3696560896995624  0.4853452692738132
  0.6423756159706135  0.7631963388822379  0.5141123493802252
  0.6448946356475226  0.9650660120741350  0.5394822068919581
  0.7861177086987946  0.1697225624410029  0.4965707618760236
  0.7827095577162041  0.3789740068590440  0.4841917254699382
  0.7842628487008138  0.7576535877756191  0.5049713145775415
  0.7867212010545960  0.9650673303670798  0.5142020731095290
  0.9283676114403761  0.1705841922063198  0.4918346024732569
  0.9276470831127857  0.3763901562667261  0.4832674804029850
  0.9279095801187055  0.7586840298033649  0.4977692318699439
  0.9286853100536269  0.9642537368179761  0.5017797071691671
  0.4998677709253878  0.5332847599463042  0.4936250177131279
  0.4126194664743440  0.5970164567229443  0.4989414951671093
  0.5870847583836075  0.5970042399434191  0.4984223048939670
  0.4124719443347347  0.4695811618415972  0.4890916004928331
  0.5872506713855351  0.4695508634440194  0.4880246331059971
  0.1420068979699814  0.4618862808578967  0.4813237748995448
  0.8575182353163927  0.4617606287191257  0.4799731362075549
  0.1424877903060155  0.6045805395936352  0.4880879276392537
  0.8571793152892667  0.6046377223827277  0.4864258934176418
  0.9997306989240660  0.4611204110956484  0.4803398481854711
  0.9997724911482473  0.6052284645057932  0.4853599726151950
  0.2289706934831313  0.5335335453314290  0.4906889790994816
  0.7707425878517421  0.5336007417701507  0.4883827177201294
 
  0.00000000E+00  0.00000000E+00  0.00000000E+00
  0.00000000E+00  0.00000000E+00  0.00000000E+00
  0.00000000E+00  0.00000000E+00  0.00000000E+00
  0.00000000E+00  0.00000000E+00  0.00000000E+00
  0.00000000E+00  0.00000000E+00  0.00000000E+00
  0.00000000E+00  0.00000000E+00  0.00000000E+00
  0.00000000E+00  0.00000000E+00  0.00000000E+00
  0.00000000E+00  0.00000000E+00  0.00000000E+00
  0.00000000E+00  0.00000000E+00  0.00000000E+00
  0.00000000E+00  0.00000000E+00  0.00000000E+00
  0.00000000E+00  0.00000000E+00  0.00000000E+00
  0.00000000E+00  0.00000000E+00  0.00000000E+00
  0.00000000E+00  0.00000000E+00  0.00000000E+00
  0.00000000E+00  0.00000000E+00  0.00000000E+00
  0.00000000E+00  0.00000000E+00  0.00000000E+00
  0.00000000E+00  0.00000000E+00  0.00000000E+00
  0.00000000E+00  0.00000000E+00  0.00000000E+00
  0.00000000E+00  0.00000000E+00  0.00000000E+00
  0.00000000E+00  0.00000000E+00  0.00000000E+00
  0.00000000E+00  0.00000000E+00  0.00000000E+00
  0.00000000E+00  0.00000000E+00  0.00000000E+00
  0.00000000E+00  0.00000000E+00  0.00000000E+00
  0.00000000E+00  0.00000000E+00  0.00000000E+00
  0.00000000E+00  0.00000000E+00  0.00000000E+00
  0.00000000E+00  0.00000000E+00  0.00000000E+00
  0.00000000E+00  0.00000000E+00  0.00000000E+00
  0.00000000E+00  0.00000000E+00  0.00000000E+00
  0.00000000E+00  0.00000000E+00  0.00000000E+00
  0.00000000E+00  0.00000000E+00  0.00000000E+00
  0.00000000E+00  0.00000000E+00  0.00000000E+00
  0.00000000E+00  0.00000000E+00  0.00000000E+00
  0.00000000E+00  0.00000000E+00  0.00000000E+00
  0.00000000E+00  0.00000000E+00  0.00000000E+00
  0.00000000E+00  0.00000000E+00  0.00000000E+00
  0.00000000E+00  0.00000000E+00  0.00000000E+00
  0.00000000E+00  0.00000000E+00  0.00000000E+00
  0.00000000E+00  0.00000000E+00  0.00000000E+00
  0.00000000E+00  0.00000000E+00  0.00000000E+00
  0.00000000E+00  0.00000000E+00  0.00000000E+00
  0.00000000E+00  0.00000000E+00  0.00000000E+00
  0.00000000E+00  0.00000000E+00  0.00000000E+00
  0.00000000E+00  0.00000000E+00  0.00000000E+00
  0.00000000E+00  0.00000000E+00  0.00000000E+00
  0.00000000E+00  0.00000000E+00  0.00000000E+00
  0.00000000E+00  0.00000000E+00  0.00000000E+00
  0.00000000E+00  0.00000000E+00  0.00000000E+00
  0.00000000E+00  0.00000000E+00  0.00000000E+00
  0.00000000E+00  0.00000000E+00  0.00000000E+00
  0.00000000E+00  0.00000000E+00  0.00000000E+00
  0.00000000E+00  0.00000000E+00  0.00000000E+00
  0.00000000E+00  0.00000000E+00  0.00000000E+00
  0.00000000E+00  0.00000000E+00  0.00000000E+00
  0.00000000E+00  0.00000000E+00  0.00000000E+00
  0.00000000E+00  0.00000000E+00  0.00000000E+00
  0.00000000E+00  0.00000000E+00  0.00000000E+00
  0.00000000E+00  0.00000000E+00  0.00000000E+00
  0.00000000E+00  0.00000000E+00  0.00000000E+00
  0.00000000E+00  0.00000000E+00  0.00000000E+00
  0.00000000E+00  0.00000000E+00  0.00000000E+00
  0.00000000E+00  0.00000000E+00  0.00000000E+00
  0.00000000E+00  0.00000000E+00  0.00000000E+00
  0.00000000E+00  0.00000000E+00  0.00000000E+00
  0.00000000E+00  0.00000000E+00  0.00000000E+00
  0.00000000E+00  0.00000000E+00  0.00000000E+00
  0.00000000E+00  0.00000000E+00  0.00000000E+00
  0.00000000E+00  0.00000000E+00  0.00000000E+00
  0.00000000E+00  0.00000000E+00  0.00000000E+00
  0.00000000E+00  0.00000000E+00  0.00000000E+00
  0.00000000E+00  0.00000000E+00  0.00000000E+00
  0.00000000E+00  0.00000000E+00  0.00000000E+00
  0.00000000E+00  0.00000000E+00  0.00000000E+00
  0.00000000E+00  0.00000000E+00  0.00000000E+00
  0.00000000E+00  0.00000000E+00  0.00000000E+00
  0.00000000E+00  0.00000000E+00  0.00000000E+00
  0.00000000E+00  0.00000000E+00  0.00000000E+00
  0.00000000E+00  0.00000000E+00  0.00000000E+00
  0.00000000E+00  0.00000000E+00  0.00000000E+00
  0.00000000E+00  0.00000000E+00  0.00000000E+00
  0.00000000E+00  0.00000000E+00  0.00000000E+00
  0.00000000E+00  0.00000000E+00  0.00000000E+00
  0.00000000E+00  0.00000000E+00  0.00000000E+00
  0.00000000E+00  0.00000000E+00  0.00000000E+00
  0.00000000E+00  0.00000000E+00  0.00000000E+00
  0.00000000E+00  0.00000000E+00  0.00000000E+00
  0.00000000E+00  0.00000000E+00  0.00000000E+00
  0.00000000E+00  0.00000000E+00  0.00000000E+00
  0.00000000E+00  0.00000000E+00  0.00000000E+00
  0.00000000E+00  0.00000000E+00  0.00000000E+00
  0.00000000E+00  0.00000000E+00  0.00000000E+00
  0.00000000E+00  0.00000000E+00  0.00000000E+00
  0.00000000E+00  0.00000000E+00  0.00000000E+00
  0.00000000E+00  0.00000000E+00  0.00000000E+00
  0.00000000E+00  0.00000000E+00  0.00000000E+00
  0.00000000E+00  0.00000000E+00  0.00000000E+00
  0.00000000E+00  0.00000000E+00  0.00000000E+00
  0.00000000E+00  0.00000000E+00  0.00000000E+00
  0.00000000E+00  0.00000000E+00  0.00000000E+00
  0.00000000E+00  0.00000000E+00  0.00000000E+00
  0.00000000E+00  0.00000000E+00  0.00000000E+00
  0.00000000E+00  0.00000000E+00  0.00000000E+00
  0.00000000E+00  0.00000000E+00  0.00000000E+00
  0.00000000E+00  0.00000000E+00  0.00000000E+00
  0.00000000E+00  0.00000000E+00  0.00000000E+00
  0.00000000E+00  0.00000000E+00  0.00000000E+00
  0.00000000E+00  0.00000000E+00  0.00000000E+00
  0.00000000E+00  0.00000000E+00  0.00000000E+00
  0.00000000E+00  0.00000000E+00  0.00000000E+00
  0.00000000E+00  0.00000000E+00  0.00000000E+00
  0.00000000E+00  0.00000000E+00  0.00000000E+00
  0.00000000E+00  0.00000000E+00  0.00000000E+00
  0.00000000E+00  0.00000000E+00  0.00000000E+00
  0.00000000E+00  0.00000000E+00  0.00000000E+00
  0.00000000E+00  0.00000000E+00  0.00000000E+00
  0.00000000E+00  0.00000000E+00  0.00000000E+00
  0.00000000E+00  0.00000000E+00  0.00000000E+00
  0.00000000E+00  0.00000000E+00  0.00000000E+00
  0.00000000E+00  0.00000000E+00  0.00000000E+00
  0.00000000E+00  0.00000000E+00  0.00000000E+00
  0.00000000E+00  0.00000000E+00  0.00000000E+00
  0.00000000E+00  0.00000000E+00  0.00000000E+00
  0.00000000E+00  0.00000000E+00  0.00000000E+00
  0.00000000E+00  0.00000000E+00  0.00000000E+00
  0.00000000E+00  0.00000000E+00  0.00000000E+00
  0.00000000E+00  0.00000000E+00  0.00000000E+00
  0.00000000E+00  0.00000000E+00  0.00000000E+00
  0.00000000E+00  0.00000000E+00  0.00000000E+00
  0.00000000E+00  0.00000000E+00  0.00000000E+00
  0.00000000E+00  0.00000000E+00  0.00000000E+00
  0.00000000E+00  0.00000000E+00  0.00000000E+00
  0.00000000E+00  0.00000000E+00  0.00000000E+00
  0.00000000E+00  0.00000000E+00  0.00000000E+00
  0.00000000E+00  0.00000000E+00  0.00000000E+00
