# Supplementary material for: Evidence for the stabilization of FeN4 sites by Pt particles during acidic oxygen reduction
Source: Nat Commun. 2025 Jul 11;16:6404. doi: 10.1038/s41467-025-61806-x (PMC12246215; doi:10.1038/s41467-025-61806-x)
Supplement: Supplementary file 28 — Supplementary Data 26 [file 41467_2025_61806_MOESM28_ESM.txt]

CONTCAR                                 
   1.00000000000000     
    17.1907386067804779    0.0000000000000000    0.0000000000000000
     0.0000000000000000   20.8913109034918101    0.0000000000000000
     0.0000000000000000    0.0000000000000000   15.0000000000000000
  Pt              C               Fe              N               H             
     1   118     1     4     8
Direct
  0.6120101910718658  0.9859872632897971  0.6705584868686965
  0.4994842088238052  0.8981747810980665  0.5274787773939685
  0.9998008934510272  0.2048178489020801  0.4897403533014332
  0.9997495704667301  0.4088661817342502  0.4821857690725728
  0.9997685146683514  0.7926508005635564  0.4983293414421819
  0.9998861467192122  0.9987106474124663  0.4988607890453383
  0.1428895211833521  0.2050080237888395  0.4924386332376206
  0.1444704451217206  0.4097961100442039  0.4835816894466445
  0.1434551395222631  0.7921959318349863  0.5013071118740843
  0.1421340641238584  0.9989220921561875  0.5025256869103493
  0.2920308336706280  0.5333874371852624  0.4912970106516153
  0.7076323211328649  0.5333809044892374  0.4895977121257675
  0.2848394779945881  0.2034357801127150  0.4978570359414771
  0.2935623772597559  0.4103319204572149  0.4866894431613669
  0.3294859232654229  0.5924378358422705  0.4959048564147426
  0.2847523781269115  0.7948647652682312  0.5098304449990322
  0.2845781205610020  0.9991838678259631  0.5124742562486297
  0.4284192954555474  0.2025774562575377  0.5018726692963157
  0.4276629243176161  0.4055781998976294  0.4883090979509523
  0.4288472048125744  0.7961949167903675  0.5175025988227731
  0.4274116695197213  0.9994423266344995  0.5244877222106983
  0.5709711783991470  0.2024959837023100  0.5014736773438874
  0.5719229568082618  0.4055308840595781  0.4871787265643179
  0.5708496894958170  0.7961637822220360  0.5192186141944025
  0.5709819090028362  0.0004451575455567  0.5409510501811629
  0.7147042672731666  0.2033278072359740  0.4963477105015403
  0.7059829539118784  0.4102656848155715  0.4845992962772638
  0.6702127468265765  0.5923622553457406  0.4950040535330061
  0.7149331129122098  0.7945995648353318  0.5131139548733897
  0.7164213935827827  0.9997253959297770  0.5224698266224200
  0.8566740943717991  0.2049108749041770  0.4914963734796801
  0.8550523896720802  0.4096744286307833  0.4822778276256406
  0.8561004368212016  0.7921183826644089  0.5031727139942170
  0.8577636681374931  0.9989930530320029  0.5050980507340804
  0.9998381698023427  0.0674964254753607  0.4962382681001316
  0.9997807773473278  0.2734908343806668  0.4870158489568230
  0.9998050498439228  0.6574211208473431  0.4895170947858810
  0.9997154828472582  0.8613412754825284  0.5003272663319128
  0.1421516503371459  0.0673718786300485  0.4998360370939964
  0.1434840352076660  0.2740690291874396  0.4889690380583228
  0.1446811985309080  0.6566175623144923  0.4926068861500167
  0.1427726728025286  0.8612192216903632  0.5035051174026365
  0.2846990456460370  0.0673491484956474  0.5090581320371118
  0.2848468027959391  0.2714642120685322  0.4922858349129512
  0.3292778887767543  0.4742693418084935  0.4883541689902537
  0.2937353959665233  0.6562039563599387  0.4998906518116398
  0.2846213632035808  0.8629259132347362  0.5129913549764918
  0.4276549541102005  0.0675497704663087  0.5192939536152056
  0.4288111372505096  0.2701872781453451  0.4944552406531942
  0.4277374871424897  0.6608914615188467  0.5057439343394750
  0.4284186519671310  0.8640339366392401  0.5219618740531972
  0.5715594220491287  0.0686683998636994  0.5241292661098860
  0.5706335185664267  0.2701386966837403  0.4935600505902099
  0.5719601280722202  0.6608199239027647  0.5058816095385322
  0.5714044104806268  0.8638241041098693  0.5258133300312466
  0.7151863967968686  0.0673691872309212  0.5130020539632738
  0.7146696957969034  0.2713067592927501  0.4902623368927402
  0.6703576272673384  0.4741777851163619  0.4866757315239214
  0.7059326489634280  0.6561715414335745  0.4997611272395779
  0.7151028642631199  0.8626084552241373  0.5194180278865166
  0.8575689718180048  0.0673467577695916  0.5012039335949997
  0.8560597187091031  0.2739475573147533  0.4877415670503863
  0.8549471394977044  0.6565962839811867  0.4919875556963996
  0.8566676779295860  0.8612771484718904  0.5066970389665995
  0.0711076661338176  0.1019884561302683  0.4954413182532530
  0.0715944150600512  0.3075626397999207  0.4863781551547924
  0.0719248543396473  0.6897087072410395  0.4928541463178965
  0.0712195010092237  0.8955290067307929  0.5011124655736733
  0.2134478170195496  0.1014599502765325  0.5020469296221639
  0.2153870494146843  0.3085297509378178  0.4888284108870136
  0.2168066918011946  0.6873443130586403  0.4983431783701379
  0.2132957970025635  0.8965015771719843  0.5084268782842876
  0.3564795214882479  0.1013343279910618  0.5112333053969876
  0.3573477807693936  0.3029381677538431  0.4908344821540747
  0.3582138418941380  0.6968303581628040  0.5066155125501349
  0.3562306867146424  0.8971959144611269  0.5190932420587516
  0.4996979028021266  0.1013398751646396  0.5175219980227971
  0.4997572313783907  0.3052056599776941  0.4918692983136658
  0.4998377500973209  0.6925453364277419  0.5101637652348655
  0.6430031445734212  0.1015507125871684  0.5134387391336900
  0.6421076564814827  0.3028264684320068  0.4889615634616881
  0.6415124225409881  0.6967180076520335  0.5073149274588828
  0.6437071359548048  0.8961093364580818  0.5286814138211373
  0.7861921682602369  0.1014073918203555  0.5030022236950601
  0.7841205448250366  0.3083815409122015  0.4870026968534124
  0.7828255115151544  0.6872867916293265  0.4985062710457339
  0.7865284751595110  0.8964339263853720  0.5144273157302226
  0.9286111967860081  0.1019672254630446  0.4957295602964853
  0.9279673090300818  0.3074902978660372  0.4857433237765126
  0.9276051940319124  0.6897243515455508  0.4927568612031611
  0.9283981374347446  0.8955574724496908  0.5026799392470993
  0.0712632634151423  0.1706673808631483  0.4921817308936396
  0.0718955159162286  0.3765433960276339  0.4838889529746277
  0.0715584347661838  0.7586611798941741  0.4972362546413832
  0.0710701075696814  0.9642284206985954  0.5004807317772724
  0.2133926783917447  0.1698296652040518  0.4974968510677705
  0.2167060988970473  0.3790640785002752  0.4860942844133413
  0.2154107512486354  0.7578228874552805  0.5031948172032942
  0.2132605364033446  0.9649070154200778  0.5079768055776385
  0.3564326448392454  0.1693703565240117  0.5039146579679619
  0.3581123846911506  0.3696304859403709  0.4875958292811385
  0.3573986030269477  0.7634340264500459  0.5119204537914546
  0.3559978867125185  0.9652602967692984  0.5192290168232525
  0.4997075223874996  0.1686913541643986  0.5070558228229877
  0.4997928282258942  0.3738594089958916  0.4888904764804984
  0.4998172925207594  0.7610942464027590  0.5163172609632521
  0.4984493336636777  0.9656372817568623  0.5320184414270964
  0.6430297360014711  0.1692296945639153  0.5032123257315920
  0.6413975181914850  0.3695360496569141  0.4856082325566914
  0.6423573494699454  0.7632808099001762  0.5141334871000122
  0.6449033849959298  0.9650639156879675  0.5395327686735754
  0.7861389753635467  0.1697289835095879  0.4966038819447824
  0.7828217871631468  0.3789478524652029  0.4842429088612094
  0.7842538241594846  0.7576533525513370  0.5049571004357933
  0.7867355728690569  0.9650579656542090  0.5141419940223448
  0.9283687450735987  0.1706269351447909  0.4919068097968165
  0.9276648859113722  0.3764681755484883  0.4832171716446517
  0.9278836826170274  0.7586420678988227  0.4978059897773249
  0.9286889240182330  0.9642459635107024  0.5017643935120998
  0.4998299742202799  0.5333131861403566  0.4931550064011171
  0.4121731189292298  0.5972721818975126  0.4988026072938197
  0.5874923993135216  0.5972543332561452  0.4982756531208834
  0.4120265030610207  0.4693342244992279  0.4888082355041738
  0.5876195418685948  0.4692986070357938  0.4877799054637167
  0.1420603093968176  0.4619462055988418  0.4813224929149748
  0.8574460378808091  0.4618267931120241  0.4799990398516641
  0.1424920342625456  0.6045320886359391  0.4881605289227055
  0.8571549139689988  0.6045700339617199  0.4865252729146849
  0.9997183210423335  0.4611852752112086  0.4803526957601651
  0.9997711960046791  0.6051704136537184  0.4854062586001574
  0.2288117168363518  0.5335044940367245  0.4904946018251172
  0.7708457237597821  0.5335514306374810  0.4882541166506539
 
  0.00000000E+00  0.00000000E+00  0.00000000E+00
  0.00000000E+00  0.00000000E+00  0.00000000E+00
  0.00000000E+00  0.00000000E+00  0.00000000E+00
  0.00000000E+00  0.00000000E+00  0.00000000E+00
  0.00000000E+00  0.00000000E+00  0.00000000E+00
  0.00000000E+00  0.00000000E+00  0.00000000E+00
  0.00000000E+00  0.00000000E+00  0.00000000E+00
  0.00000000E+00  0.00000000E+00  0.00000000E+00
  0.00000000E+00  0.00000000E+00  0.00000000E+00
  0.00000000E+00  0.00000000E+00  0.00000000E+00
  0.00000000E+00  0.00000000E+00  0.00000000E+00
  0.00000000E+00  0.00000000E+00  0.00000000E+00
  0.00000000E+00  0.00000000E+00  0.00000000E+00
  0.00000000E+00  0.00000000E+00  0.00000000E+00
  0.00000000E+00  0.00000000E+00  0.00000000E+00
  0.00000000E+00  0.00000000E+00  0.00000000E+00
  0.00000000E+00  0.00000000E+00  0.00000000E+00
  0.00000000E+00  0.00000000E+00  0.00000000E+00
  0.00000000E+00  0.00000000E+00  0.00000000E+00
  0.00000000E+00  0.00000000E+00  0.00000000E+00
  0.00000000E+00  0.00000000E+00  0.00000000E+00
  0.00000000E+00  0.00000000E+00  0.00000000E+00
  0.00000000E+00  0.00000000E+00  0.00000000E+00
  0.00000000E+00  0.00000000E+00  0.00000000E+00
  0.00000000E+00  0.00000000E+00  0.00000000E+00
  0.00000000E+00  0.00000000E+00  0.00000000E+00
  0.00000000E+00  0.00000000E+00  0.00000000E+00
  0.00000000E+00  0.00000000E+00  0.00000000E+00
  0.00000000E+00  0.00000000E+00  0.00000000E+00
  0.00000000E+00  0.00000000E+00  0.00000000E+00
  0.00000000E+00  0.00000000E+00  0.00000000E+00
  0.00000000E+00  0.00000000E+00  0.00000000E+00
  0.00000000E+00  0.00000000E+00  0.00000000E+00
  0.00000000E+00  0.00000000E+00  0.00000000E+00
  0.00000000E+00  0.00000000E+00  0.00000000E+00
  0.00000000E+00  0.00000000E+00  0.00000000E+00
  0.00000000E+00  0.00000000E+00  0.00000000E+00
  0.00000000E+00  0.00000000E+00  0.00000000E+00
  0.00000000E+00  0.00000000E+00  0.00000000E+00
  0.00000000E+00  0.00000000E+00  0.00000000E+00
  0.00000000E+00  0.00000000E+00  0.00000000E+00
  0.00000000E+00  0.00000000E+00  0.00000000E+00
  0.00000000E+00  0.00000000E+00  0.00000000E+00
  0.00000000E+00  0.00000000E+00  0.00000000E+00
  0.00000000E+00  0.00000000E+00  0.00000000E+00
  0.00000000E+00  0.00000000E+00  0.00000000E+00
  0.00000000E+00  0.00000000E+00  0.00000000E+00
  0.00000000E+00  0.00000000E+00  0.00000000E+00
  0.00000000E+00  0.00000000E+00  0.00000000E+00
  0.00000000E+00  0.00000000E+00  0.00000000E+00
  0.00000000E+00  0.00000000E+00  0.00000000E+00
  0.00000000E+00  0.00000000E+00  0.00000000E+00
  0.00000000E+00  0.00000000E+00  0.00000000E+00
  0.00000000E+00  0.00000000E+00  0.00000000E+00
  0.00000000E+00  0.00000000E+00  0.00000000E+00
  0.00000000E+00  0.00000000E+00  0.00000000E+00
  0.00000000E+00  0.00000000E+00  0.00000000E+00
  0.00000000E+00  0.00000000E+00  0.00000000E+00
  0.00000000E+00  0.00000000E+00  0.00000000E+00
  0.00000000E+00  0.00000000E+00  0.00000000E+00
  0.00000000E+00  0.00000000E+00  0.00000000E+00
  0.00000000E+00  0.00000000E+00  0.00000000E+00
  0.00000000E+00  0.00000000E+00  0.00000000E+00
  0.00000000E+00  0.00000000E+00  0.00000000E+00
  0.00000000E+00  0.00000000E+00  0.00000000E+00
  0.00000000E+00  0.00000000E+00  0.00000000E+00
  0.00000000E+00  0.00000000E+00  0.00000000E+00
  0.00000000E+00  0.00000000E+00  0.00000000E+00
  0.00000000E+00  0.00000000E+00  0.00000000E+00
  0.00000000E+00  0.00000000E+00  0.00000000E+00
  0.00000000E+00  0.00000000E+00  0.00000000E+00
  0.00000000E+00  0.00000000E+00  0.00000000E+00
  0.00000000E+00  0.00000000E+00  0.00000000E+00
  0.00000000E+00  0.00000000E+00  0.00000000E+00
  0.00000000E+00  0.00000000E+00  0.00000000E+00
  0.00000000E+00  0.00000000E+00  0.00000000E+00
  0.00000000E+00  0.00000000E+00  0.00000000E+00
  0.00000000E+00  0.00000000E+00  0.00000000E+00
  0.00000000E+00  0.00000000E+00  0.00000000E+00
  0.00000000E+00  0.00000000E+00  0.00000000E+00
  0.00000000E+00  0.00000000E+00  0.00000000E+00
  0.00000000E+00  0.00000000E+00  0.00000000E+00
  0.00000000E+00  0.00000000E+00  0.00000000E+00
  0.00000000E+00  0.00000000E+00  0.00000000E+00
  0.00000000E+00  0.00000000E+00  0.00000000E+00
  0.00000000E+00  0.00000000E+00  0.00000000E+00
  0.00000000E+00  0.00000000E+00  0.00000000E+00
  0.00000000E+00  0.00000000E+00  0.00000000E+00
  0.00000000E+00  0.00000000E+00  0.00000000E+00
  0.00000000E+00  0.00000000E+00  0.00000000E+00
  0.00000000E+00  0.00000000E+00  0.00000000E+00
  0.00000000E+00  0.00000000E+00  0.00000000E+00
  0.00000000E+00  0.00000000E+00  0.00000000E+00
  0.00000000E+00  0.00000000E+00  0.00000000E+00
  0.00000000E+00  0.00000000E+00  0.00000000E+00
  0.00000000E+00  0.00000000E+00  0.00000000E+00
  0.00000000E+00  0.00000000E+00  0.00000000E+00
  0.00000000E+00  0.00000000E+00  0.00000000E+00
  0.00000000E+00  0.00000000E+00  0.00000000E+00
  0.00000000E+00  0.00000000E+00  0.00000000E+00
  0.00000000E+00  0.00000000E+00  0.00000000E+00
  0.00000000E+00  0.00000000E+00  0.00000000E+00
  0.00000000E+00  0.00000000E+00  0.00000000E+00
  0.00000000E+00  0.00000000E+00  0.00000000E+00
  0.00000000E+00  0.00000000E+00  0.00000000E+00
  0.00000000E+00  0.00000000E+00  0.00000000E+00
  0.00000000E+00  0.00000000E+00  0.00000000E+00
  0.00000000E+00  0.00000000E+00  0.00000000E+00
  0.00000000E+00  0.00000000E+00  0.00000000E+00
  0.00000000E+00  0.00000000E+00  0.00000000E+00
  0.00000000E+00  0.00000000E+00  0.00000000E+00
  0.00000000E+00  0.00000000E+00  0.00000000E+00
  0.00000000E+00  0.00000000E+00  0.00000000E+00
  0.00000000E+00  0.00000000E+00  0.00000000E+00
  0.00000000E+00  0.00000000E+00  0.00000000E+00
  0.00000000E+00  0.00000000E+00  0.00000000E+00
  0.00000000E+00  0.00000000E+00  0.00000000E+00
  0.00000000E+00  0.00000000E+00  0.00000000E+00
  0.00000000E+00  0.00000000E+00  0.00000000E+00
  0.00000000E+00  0.00000000E+00  0.00000000E+00
  0.00000000E+00  0.00000000E+00  0.00000000E+00
  0.00000000E+00  0.00000000E+00  0.00000000E+00
  0.00000000E+00  0.00000000E+00  0.00000000E+00
  0.00000000E+00  0.00000000E+00  0.00000000E+00
  0.00000000E+00  0.00000000E+00  0.00000000E+00
  0.00000000E+00  0.00000000E+00  0.00000000E+00
  0.00000000E+00  0.00000000E+00  0.00000000E+00
  0.00000000E+00  0.00000000E+00  0.00000000E+00
  0.00000000E+00  0.00000000E+00  0.00000000E+00
  0.00000000E+00  0.00000000E+00  0.00000000E+00
  0.00000000E+00  0.00000000E+00  0.00000000E+00
  0.00000000E+00  0.00000000E+00  0.00000000E+00
