# Supplementary material for: Evidence for the stabilization of FeN4 sites by Pt particles during acidic oxygen reduction
Source: Nat Commun. 2025 Jul 11;16:6404. doi: 10.1038/s41467-025-61806-x (PMC12246215; doi:10.1038/s41467-025-61806-x)
Supplement: Supplementary file 29 — Supplementary Data 27 [file 41467_2025_61806_MOESM29_ESM.txt]

CONTCAR                                 
   1.00000000000000     
    17.1907386067804779    0.0000000000000000    0.0000000000000000
     0.0000000000000000   20.8913109034918101    0.0000000000000000
     0.0000000000000000    0.0000000000000000   15.0000000000000000
  Pt              C               Fe              N               H             
     1   118     1     4     8
Direct
  0.6120146126856723  0.9859936392387020  0.6704158326549345
  0.4994929051637853  0.8982333897953072  0.5274848996493995
  0.9997956952713468  0.2048641781225938  0.4896987998304453
  0.9997660038432696  0.4088504117808823  0.4821926697839904
  0.9997750251904768  0.7926619121003124  0.4983117191980769
  0.9998818855221689  0.9987209745838197  0.4988572399886446
  0.1428634359225475  0.2050197933960411  0.4923999515255241
  0.1445031972913599  0.4098002224142325  0.4835945548748015
  0.1434771635897883  0.7921943532858384  0.5013010810780297
  0.1420941582140927  0.9989328216872175  0.5025196700665377
  0.2918940266290216  0.5333934764238757  0.4911219639748360
  0.7077828818340806  0.5333753314421635  0.4894326168075967
  0.2848307285795491  0.2034385655210699  0.4978461273861293
  0.2936344687283018  0.4103658306258458  0.4865653939561761
  0.3293734943163734  0.5923964413262980  0.4960069184922727
  0.2848375819821208  0.7948523915246095  0.5098931353461881
  0.2845415341581216  0.9992068124002368  0.5125082125624563
  0.4284374026530313  0.2025450694985849  0.5019264416143259
  0.4277896792679923  0.4054933985929709  0.4883579469552770
  0.4289630078488747  0.7962578340723621  0.5175838632099493
  0.4274040226139189  0.9994850207041249  0.5245018020173228
  0.5709413829023500  0.2024690947830285  0.5015191094621787
  0.5718125132689335  0.4054464420211076  0.4872021911717350
  0.5707215617315473  0.7962220375136921  0.5193586433234686
  0.5709526306767712  0.0004449672894821  0.5407153922544046
  0.7146935663969323  0.2033294033563078  0.4963212877636246
  0.7059273180943658  0.4102887500755911  0.4844647078431786
  0.6703039311882391  0.5923290269369599  0.4951224219324599
  0.7148603585424893  0.7945994127649333  0.5131428964129363
  0.7164160469674654  0.9997605010803953  0.5223724732528986
  0.8566864778669748  0.2049207683568418  0.4914719736800392
  0.8550408020400861  0.4096797524160958  0.4823118186609331
  0.8560907128353387  0.7921330986562622  0.5031610689555190
  0.8577872743549568  0.9990000830397201  0.5051387293353021
  0.9998323263688842  0.0674786604750685  0.4962160658330885
  0.9997837954631692  0.2734697335079266  0.4870072557910153
  0.9998048924721619  0.6574276185792096  0.4894808484735282
  0.9997354559904192  0.8612882201978468  0.5003109577990011
  0.1421072999116056  0.0673576787592065  0.4998410883034548
  0.1434956551000408  0.2740569514431853  0.4889418913182780
  0.1447022779654599  0.6565908302524022  0.4925866107827218
  0.1427730300076155  0.8611967073688331  0.5034846565492158
  0.2846689761381165  0.0673336169382902  0.5090746245252944
  0.2849198694075349  0.2714741590366280  0.4923008605176019
  0.3291738845403784  0.4742853997912393  0.4884326240211618
  0.2938111984778949  0.6561943361387440  0.4998115915030699
  0.2846259315705110  0.8629247000362021  0.5130122901236684
  0.4276712755451513  0.0675029001457274  0.5192626418459234
  0.4289466811775929  0.2701109398328460  0.4945423429657497
  0.4278644099248359  0.6609874021075204  0.5058258428268623
  0.4284377963167155  0.8640554525414468  0.5219617924974954
  0.5715334637004115  0.0686518619781599  0.5243629417199345
  0.5705273736802585  0.2700609189062607  0.4936068921498605
  0.5718356076337187  0.6609116126622497  0.5059772855269221
  0.5713644215769115  0.8638460217002900  0.5260571877038033
  0.7151856233673163  0.0673648818751751  0.5129787196131160
  0.7145794914771915  0.2713036906017030  0.4902565587950074
  0.6704955557579437  0.4742216568805804  0.4867445690943117
  0.7058460293563793  0.6561476047073845  0.4996744462615899
  0.7151003441794558  0.8626170883200118  0.5194606599087551
  0.8575810578716012  0.0673430308184666  0.5011963918537399
  0.8560360038743434  0.2739431565165296  0.4877443422566614
  0.8549255372707311  0.6566033438990017  0.4919485413712746
  0.8566867233098412  0.8612706830888583  0.5066675672384188
  0.0711104907503484  0.1019986950723692  0.4954254804930287
  0.0716239558084340  0.3075674463679475  0.4863685433755383
  0.0720194506748074  0.6897139677917745  0.4928449433098053
  0.0712501803880843  0.8955350950641857  0.5011068236797369
  0.2134359445702005  0.1014966826431595  0.5020384848688395
  0.2154946496207965  0.3086025522571835  0.4888050656514639
  0.2170461246454026  0.6873164375681214  0.4983023995479177
  0.2133182078404322  0.8965118771636407  0.5084143366446693
  0.3564149621020390  0.1013414128842008  0.5112032791967861
  0.3574327019641168  0.3029627387217556  0.4908486021012540
  0.3584003640811917  0.6968575565662465  0.5065230596117561
  0.3561946078536306  0.8972325732893968  0.5190892919273085
  0.4996730414565109  0.1012864196760581  0.5175943502902847
  0.4997554145750768  0.3050148516759114  0.4918192841387721
  0.4998454554351996  0.6926023671855659  0.5100851158613594
  0.6430541923504460  0.1015747901399943  0.5136333696842577
  0.6420418584703504  0.3028541888185594  0.4889153991178440
  0.6413153991416810  0.6967427445541418  0.5072034558502182
  0.6437505019423428  0.8961320007758637  0.5288619038604355
  0.7861875718635595  0.1014464473032753  0.5029434685616516
  0.7840250276120461  0.3084606599607438  0.4870039192745850
  0.7825961625662655  0.6872660766172447  0.4984589864535847
  0.7865056223894142  0.8964572469454981  0.5143864005081960
  0.9285727892556056  0.1019834323067829  0.4957002966907261
  0.9279333488756488  0.3075013840049914  0.4857545108079338
  0.9275317537579014  0.6897531387876761  0.4927300367033011
  0.9283725367431759  0.8955655296708311  0.5026754123206157
  0.0712701295128779  0.1706599117623956  0.4921444165447669
  0.0719851479647905  0.3765133954816495  0.4839051816614932
  0.0715974815024677  0.7586361348077828  0.4972274993872637
  0.0710865442481216  0.9642142568235652  0.5004756692100002
  0.2134142412128926  0.1698130750156058  0.4974649284855058
  0.2169413406438830  0.3790894875642530  0.4860518886098871
  0.2155205694669305  0.7577299275678161  0.5032029690775578
  0.2132695619925024  0.9648635490784744  0.5079863312218126
  0.3563892687939328  0.1693346921900337  0.5039212489698143
  0.3583080398233536  0.3695979699970859  0.4874500909407539
  0.3574809552704307  0.7634268226911143  0.5119697801345399
  0.3559442169951688  0.9652540128170829  0.5192687802958097
  0.4996949760919048  0.1686345127221451  0.5070854165843345
  0.4997945856246298  0.3737941378865791  0.4887538108207004
  0.4998244142580968  0.7612957884875227  0.5163236209318454
  0.4984486539056592  0.9656837025128123  0.5319147650192090
  0.6430665308125942  0.1692026996743889  0.5032731217051157
  0.6412318436311331  0.3694894216866439  0.4854282949348723
  0.6422676878901676  0.7632738294480985  0.5141572987675920
  0.6449333895394880  0.9651003780034758  0.5392880828789983
  0.7861116970440204  0.1697093616717665  0.4965773913582363
  0.7826059634294708  0.3789569051831185  0.4842142538828855
  0.7841440639803225  0.7575934828479005  0.5049487198296277
  0.7867377879168946  0.9650240165520848  0.5141663102030932
  0.9283299378717712  0.1706153261862522  0.4918576711274113
  0.9275795732648123  0.3764424342650716  0.4832489351302603
  0.9278524517102620  0.7586319537222773  0.4977867917782932
  0.9286681681058951  0.9642256377427950  0.5017749989013415
  0.4998499948117922  0.5333153551548460  0.4933089087247410
  0.4122885691523817  0.5971879193936435  0.4989440082654332
  0.5873899178399581  0.5971686535347832  0.4984361439455539
  0.4121432184338073  0.4694218871469099  0.4890145279031468
  0.5875376034911310  0.4693882653149822  0.4879661782251678
  0.1420040181316364  0.4619369345546177  0.4813251174360330
  0.8575199738447190  0.4618190158716446  0.4799839196035035
  0.1424558073966184  0.6045286171983217  0.4881211767517070
  0.8571924726067539  0.6045908053078448  0.4864671301063551
  0.9997360098430580  0.4611456522568601  0.4803440229582682
  0.9997591205320457  0.6052102377918497  0.4853677782403156
  0.2287050070921601  0.5335309689792392  0.4905905158584798
  0.7709807348243330  0.5335678763287236  0.4883119218640042
 
  0.00000000E+00  0.00000000E+00  0.00000000E+00
  0.00000000E+00  0.00000000E+00  0.00000000E+00
  0.00000000E+00  0.00000000E+00  0.00000000E+00
  0.00000000E+00  0.00000000E+00  0.00000000E+00
  0.00000000E+00  0.00000000E+00  0.00000000E+00
  0.00000000E+00  0.00000000E+00  0.00000000E+00
  0.00000000E+00  0.00000000E+00  0.00000000E+00
  0.00000000E+00  0.00000000E+00  0.00000000E+00
  0.00000000E+00  0.00000000E+00  0.00000000E+00
  0.00000000E+00  0.00000000E+00  0.00000000E+00
  0.00000000E+00  0.00000000E+00  0.00000000E+00
  0.00000000E+00  0.00000000E+00  0.00000000E+00
  0.00000000E+00  0.00000000E+00  0.00000000E+00
  0.00000000E+00  0.00000000E+00  0.00000000E+00
  0.00000000E+00  0.00000000E+00  0.00000000E+00
  0.00000000E+00  0.00000000E+00  0.00000000E+00
  0.00000000E+00  0.00000000E+00  0.00000000E+00
  0.00000000E+00  0.00000000E+00  0.00000000E+00
  0.00000000E+00  0.00000000E+00  0.00000000E+00
  0.00000000E+00  0.00000000E+00  0.00000000E+00
  0.00000000E+00  0.00000000E+00  0.00000000E+00
  0.00000000E+00  0.00000000E+00  0.00000000E+00
  0.00000000E+00  0.00000000E+00  0.00000000E+00
  0.00000000E+00  0.00000000E+00  0.00000000E+00
  0.00000000E+00  0.00000000E+00  0.00000000E+00
  0.00000000E+00  0.00000000E+00  0.00000000E+00
  0.00000000E+00  0.00000000E+00  0.00000000E+00
  0.00000000E+00  0.00000000E+00  0.00000000E+00
  0.00000000E+00  0.00000000E+00  0.00000000E+00
  0.00000000E+00  0.00000000E+00  0.00000000E+00
  0.00000000E+00  0.00000000E+00  0.00000000E+00
  0.00000000E+00  0.00000000E+00  0.00000000E+00
  0.00000000E+00  0.00000000E+00  0.00000000E+00
  0.00000000E+00  0.00000000E+00  0.00000000E+00
  0.00000000E+00  0.00000000E+00  0.00000000E+00
  0.00000000E+00  0.00000000E+00  0.00000000E+00
  0.00000000E+00  0.00000000E+00  0.00000000E+00
  0.00000000E+00  0.00000000E+00  0.00000000E+00
  0.00000000E+00  0.00000000E+00  0.00000000E+00
  0.00000000E+00  0.00000000E+00  0.00000000E+00
  0.00000000E+00  0.00000000E+00  0.00000000E+00
  0.00000000E+00  0.00000000E+00  0.00000000E+00
  0.00000000E+00  0.00000000E+00  0.00000000E+00
  0.00000000E+00  0.00000000E+00  0.00000000E+00
  0.00000000E+00  0.00000000E+00  0.00000000E+00
  0.00000000E+00  0.00000000E+00  0.00000000E+00
  0.00000000E+00  0.00000000E+00  0.00000000E+00
  0.00000000E+00  0.00000000E+00  0.00000000E+00
  0.00000000E+00  0.00000000E+00  0.00000000E+00
  0.00000000E+00  0.00000000E+00  0.00000000E+00
  0.00000000E+00  0.00000000E+00  0.00000000E+00
  0.00000000E+00  0.00000000E+00  0.00000000E+00
  0.00000000E+00  0.00000000E+00  0.00000000E+00
  0.00000000E+00  0.00000000E+00  0.00000000E+00
  0.00000000E+00  0.00000000E+00  0.00000000E+00
  0.00000000E+00  0.00000000E+00  0.00000000E+00
  0.00000000E+00  0.00000000E+00  0.00000000E+00
  0.00000000E+00  0.00000000E+00  0.00000000E+00
  0.00000000E+00  0.00000000E+00  0.00000000E+00
  0.00000000E+00  0.00000000E+00  0.00000000E+00
  0.00000000E+00  0.00000000E+00  0.00000000E+00
  0.00000000E+00  0.00000000E+00  0.00000000E+00
  0.00000000E+00  0.00000000E+00  0.00000000E+00
  0.00000000E+00  0.00000000E+00  0.00000000E+00
  0.00000000E+00  0.00000000E+00  0.00000000E+00
  0.00000000E+00  0.00000000E+00  0.00000000E+00
  0.00000000E+00  0.00000000E+00  0.00000000E+00
  0.00000000E+00  0.00000000E+00  0.00000000E+00
  0.00000000E+00  0.00000000E+00  0.00000000E+00
  0.00000000E+00  0.00000000E+00  0.00000000E+00
  0.00000000E+00  0.00000000E+00  0.00000000E+00
  0.00000000E+00  0.00000000E+00  0.00000000E+00
  0.00000000E+00  0.00000000E+00  0.00000000E+00
  0.00000000E+00  0.00000000E+00  0.00000000E+00
  0.00000000E+00  0.00000000E+00  0.00000000E+00
  0.00000000E+00  0.00000000E+00  0.00000000E+00
  0.00000000E+00  0.00000000E+00  0.00000000E+00
  0.00000000E+00  0.00000000E+00  0.00000000E+00
  0.00000000E+00  0.00000000E+00  0.00000000E+00
  0.00000000E+00  0.00000000E+00  0.00000000E+00
  0.00000000E+00  0.00000000E+00  0.00000000E+00
  0.00000000E+00  0.00000000E+00  0.00000000E+00
  0.00000000E+00  0.00000000E+00  0.00000000E+00
  0.00000000E+00  0.00000000E+00  0.00000000E+00
  0.00000000E+00  0.00000000E+00  0.00000000E+00
  0.00000000E+00  0.00000000E+00  0.00000000E+00
  0.00000000E+00  0.00000000E+00  0.00000000E+00
  0.00000000E+00  0.00000000E+00  0.00000000E+00
  0.00000000E+00  0.00000000E+00  0.00000000E+00
  0.00000000E+00  0.00000000E+00  0.00000000E+00
  0.00000000E+00  0.00000000E+00  0.00000000E+00
  0.00000000E+00  0.00000000E+00  0.00000000E+00
  0.00000000E+00  0.00000000E+00  0.00000000E+00
  0.00000000E+00  0.00000000E+00  0.00000000E+00
  0.00000000E+00  0.00000000E+00  0.00000000E+00
  0.00000000E+00  0.00000000E+00  0.00000000E+00
  0.00000000E+00  0.00000000E+00  0.00000000E+00
  0.00000000E+00  0.00000000E+00  0.00000000E+00
  0.00000000E+00  0.00000000E+00  0.00000000E+00
  0.00000000E+00  0.00000000E+00  0.00000000E+00
  0.00000000E+00  0.00000000E+00  0.00000000E+00
  0.00000000E+00  0.00000000E+00  0.00000000E+00
  0.00000000E+00  0.00000000E+00  0.00000000E+00
  0.00000000E+00  0.00000000E+00  0.00000000E+00
  0.00000000E+00  0.00000000E+00  0.00000000E+00
  0.00000000E+00  0.00000000E+00  0.00000000E+00
  0.00000000E+00  0.00000000E+00  0.00000000E+00
  0.00000000E+00  0.00000000E+00  0.00000000E+00
  0.00000000E+00  0.00000000E+00  0.00000000E+00
  0.00000000E+00  0.00000000E+00  0.00000000E+00
  0.00000000E+00  0.00000000E+00  0.00000000E+00
  0.00000000E+00  0.00000000E+00  0.00000000E+00
  0.00000000E+00  0.00000000E+00  0.00000000E+00
  0.00000000E+00  0.00000000E+00  0.00000000E+00
  0.00000000E+00  0.00000000E+00  0.00000000E+00
  0.00000000E+00  0.00000000E+00  0.00000000E+00
  0.00000000E+00  0.00000000E+00  0.00000000E+00
  0.00000000E+00  0.00000000E+00  0.00000000E+00
  0.00000000E+00  0.00000000E+00  0.00000000E+00
  0.00000000E+00  0.00000000E+00  0.00000000E+00
  0.00000000E+00  0.00000000E+00  0.00000000E+00
  0.00000000E+00  0.00000000E+00  0.00000000E+00
  0.00000000E+00  0.00000000E+00  0.00000000E+00
  0.00000000E+00  0.00000000E+00  0.00000000E+00
  0.00000000E+00  0.00000000E+00  0.00000000E+00
  0.00000000E+00  0.00000000E+00  0.00000000E+00
  0.00000000E+00  0.00000000E+00  0.00000000E+00
  0.00000000E+00  0.00000000E+00  0.00000000E+00
  0.00000000E+00  0.00000000E+00  0.00000000E+00
  0.00000000E+00  0.00000000E+00  0.00000000E+00
  0.00000000E+00  0.00000000E+00  0.00000000E+00
  0.00000000E+00  0.00000000E+00  0.00000000E+00
