# Supplementary material for: Evidence for the stabilization of FeN4 sites by Pt particles during acidic oxygen reduction
Source: Nat Commun. 2025 Jul 11;16:6404. doi: 10.1038/s41467-025-61806-x (PMC12246215; doi:10.1038/s41467-025-61806-x)
Supplement: Supplementary file 30 — Supplementary Data 28 [file 41467_2025_61806_MOESM30_ESM.txt]

CONTCAR                                 
   1.00000000000000     
    17.1907386067804779    0.0000000000000000    0.0000000000000000
     0.0000000000000000   20.8913109034918101    0.0000000000000000
     0.0000000000000000    0.0000000000000000   15.0000000000000000
  Pt              C               Fe              N               H             
     1   118     1     4     8
Direct
  0.6119717000660536  0.9859652414023071  0.6705106185310925
  0.4995086716278200  0.8983441173597772  0.5275330542395539
  0.9998165080624949  0.2046987367683918  0.4898025258698663
  0.9997507605802569  0.4088379802834474  0.4821380369249009
  0.9997800852822392  0.7928619335114587  0.4983357003047904
  0.9998976256045988  0.9988082514545757  0.4988331745185622
  0.1426807658985276  0.2047324414972904  0.4925084335406510
  0.1442178081148023  0.4094593877823126  0.4836067639864773
  0.1431801261610575  0.7925912789594919  0.5013190636253134
  0.1419894743693600  0.9990105789088336  0.5024913155206958
  0.2903792924341637  0.5334009896995090  0.4911236820860332
  0.7091969762412964  0.5333609510096047  0.4894079520460755
  0.2846649082799239  0.2030513204559545  0.4979390731915384
  0.2924057976994317  0.4093949963665637  0.4866447681369397
  0.3274006721495270  0.5930259245115751  0.4961164962969868
  0.2844672458664582  0.7953755049656286  0.5098584937575564
  0.2845237333351339  0.9992614024205614  0.5124335616204517
  0.4284393908120569  0.2023823860788422  0.5018250687274087
  0.4266534802966836  0.4049368824523336  0.4880142506660786
  0.4288969257809673  0.7964531375211403  0.5174277884258651
  0.4274228230990025  0.9995105828124401  0.5244966891641022
  0.5709712678317188  0.2022845565367766  0.5014540230880558
  0.5728980225802782  0.4048761962611221  0.4868841950177657
  0.5707956806039218  0.7964201690733569  0.5192210212102606
  0.5709931990175030  0.0004772384895945  0.5408325203361073
  0.7148950991954872  0.2029299427277591  0.4964091522699438
  0.7071257612248348  0.4092868426188298  0.4845050754342178
  0.6722114008707207  0.5929539019336302  0.4951489161408070
  0.7152304005672084  0.7951009550772030  0.5131844413912342
  0.7164982802523348  0.9997958020079828  0.5224235024246925
  0.8569061255937165  0.2046345233798293  0.4915514162590198
  0.8552838808338004  0.4093431607461102  0.4822913097220834
  0.8563872308978415  0.7924854145401860  0.5032308260594472
  0.8579275356782273  0.9990613464385293  0.5051076719497125
  0.9998564447809891  0.0674119400899948  0.4962774609787768
  0.9997846746883845  0.2733023406771388  0.4870275664202706
  0.9997967224521057  0.6574728784479107  0.4895422405872174
  0.9997426102527057  0.8614738248509081  0.5003147128433575
  0.1420097484135463  0.0673073060197860  0.4998379839909481
  0.1432013355814687  0.2736952899018776  0.4890303673430095
  0.1444346923807599  0.6569652218491111  0.4926062862088019
  0.1425888829018862  0.8615027919045183  0.5034976495384982
  0.2846371827086790  0.0672809032837043  0.5090344857844360
  0.2845592426301481  0.2709642211307257  0.4923862497166918
  0.3272216903395490  0.4736720290725809  0.4881744626502594
  0.2925482331396119  0.6571819284356752  0.4999192303617236
  0.2844651118075342  0.8633104334378368  0.5129917430028365
  0.4276878584218111  0.0674619746567363  0.5192278286180309
  0.4288821334761956  0.2699167244124062  0.4943924075384034
  0.4267071995802430  0.6615383715031313  0.5058210448308873
  0.4284312460202010  0.8642268477243336  0.5219225588635681
  0.5715741701157907  0.0686003334352950  0.5243114828755983
  0.5705968373827087  0.2698463238819933  0.4935430334758513
  0.5729398106753080  0.6614587819819541  0.5059007729812390
  0.5713965161824431  0.8640145979288549  0.5259785034328668
  0.7152713780494079  0.0673071608887822  0.5129992301502225
  0.7149534336871735  0.2707877177608443  0.4903713312493668
  0.6723491256981218  0.4735744387244632  0.4864511613722486
  0.7070527466923058  0.6571111902586551  0.4997901778119151
  0.7152819864049479  0.8629878922870498  0.5195001036125427
  0.8577341984001980  0.0672836778564626  0.5012208306213838
  0.8563418831313814  0.2735768630093898  0.4877813582824228
  0.8551732349034563  0.6569475972807476  0.4920631651622149
  0.8568854142389629  0.8615492638443880  0.5067020032990648
  0.0710277441310475  0.1018916469026842  0.4954837517245262
  0.0715206075768054  0.3073819526641889  0.4863839146521426
  0.0718934337978692  0.6899004856432803  0.4928701420917936
  0.0711166072261766  0.8957420848632008  0.5010916827523192
  0.2133303671319415  0.1013260872619993  0.5020612489356820
  0.2150849418748178  0.3080149123894195  0.4889234423982369
  0.2164462934747531  0.6881420076094622  0.4983770508912950
  0.2131443850309715  0.8967966568410862  0.5083943682157261
  0.3564047599386904  0.1012169922799075  0.5111842596768538
  0.3569998309694016  0.3023886904761716  0.4908510040436702
  0.3574573558297768  0.6976141285426387  0.5064896121382881
  0.3561603844938929  0.8974256141137262  0.5190734615202232
  0.4997081487931433  0.1012073158119186  0.5175230963122044
  0.4997562716506215  0.3049745872932211  0.4917150974297838
  0.4998168359467907  0.6923795981734712  0.5099570047666123
  0.6431094712748244  0.1014412719814256  0.5135812560337213
  0.6424620119500773  0.3022718219280007  0.4890380712792454
  0.6422082553505605  0.6974851012768396  0.5071654599662202
  0.6438194774150722  0.8963350232010138  0.5288525654151093
  0.7863400524220977  0.1012715289279424  0.5029979249337287
  0.7844303818638059  0.3078656058781858  0.4870760069088831
  0.7831791731384177  0.6880629093601598  0.4985966185862711
  0.7867119287423607  0.8967232526696504  0.5144079114499673
  0.9287112611911201  0.1018742651475708  0.4957860031091094
  0.9280425771370218  0.3073181132089661  0.4857328370987251
  0.9276334011264594  0.6899141508375523  0.4928034638667065
  0.9285141743808033  0.8957643783257166  0.5026635217341010
  0.0711610262507667  0.1704649483878520  0.4922651805552202
  0.0718428182672266  0.3763712736234203  0.4838630406062463
  0.0714896154663111  0.7588649840459738  0.4972445051626102
  0.0709943347236588  0.9643354417577534  0.5004622899260600
  0.2132279284499629  0.1695453486614459  0.4975535572068560
  0.2163343825513860  0.3782995601244515  0.4861749711882898
  0.2151100981796465  0.7583551424528359  0.5032340806372302
  0.2131786249906053  0.9650585118853657  0.5079208664523406
  0.3563634330120145  0.1691365159753344  0.5039211603498579
  0.3573962799135683  0.3688529147433749  0.4875186511141935
  0.3570548191324882  0.7640103163600486  0.5118668524251812
  0.3559550490998330  0.9653709453581789  0.5192265169137260
  0.4997197089928079  0.1685022987731917  0.5069992218523918
  0.4997831054757518  0.3740136269516466  0.4884429536174146
  0.4998193303298921  0.7613280481145163  0.5162171456572836
  0.4984674344169266  0.9657477756798787  0.5320210396296948
  0.6431397286438255  0.1689970668510738  0.5032755633848409
  0.6421157899895730  0.3687189299894911  0.4855328500120647
  0.6426949399287666  0.7638592329131768  0.5141129184930037
  0.6449770496195046  0.9652127701699462  0.5393950696111838
  0.7863255483480351  0.1694401335684445  0.4966505628776274
  0.7831791059579177  0.3781572572155676  0.4842913375305126
  0.7845437994689946  0.7581754990290245  0.5050346109563612
  0.7868790276177019  0.9651984171288364  0.5141586075901795
  0.9284870564146518  0.1704221969473677  0.4919822482972100
  0.9276963469148006  0.3763046404461156  0.4831862275639395
  0.9279621200825854  0.7588386442734224  0.4978425146831224
  0.9287852242002588  0.9643416472670833  0.5017278261088304
  0.4998095352843145  0.5332782021890365  0.4932829118549496
  0.4092445893521575  0.5981114393765070  0.4994012755535026
  0.5903495446477852  0.5980790284918005  0.4987183417690738
  0.4091479178576406  0.4684818585527525  0.4885233527796775
  0.5904701730727536  0.4684256698816331  0.4874334115890355
  0.1421643492163992  0.4616017482248493  0.4813444247240898
  0.8573314537295379  0.4614820962108204  0.4800491730878316
  0.1425472932745085  0.6048874003839323  0.4882855110854437
  0.8570770460864815  0.6049197078679757  0.4867096201793433
  0.9997194927340227  0.4611877261779239  0.4803549641043132
  0.9997712806612322  0.6051746516664110  0.4854425841943075
  0.2271714095176390  0.5334942735989543  0.4903067398018950
  0.7724111170653858  0.5335003754546607  0.4880960078526955
 
  0.00000000E+00  0.00000000E+00  0.00000000E+00
  0.00000000E+00  0.00000000E+00  0.00000000E+00
  0.00000000E+00  0.00000000E+00  0.00000000E+00
  0.00000000E+00  0.00000000E+00  0.00000000E+00
  0.00000000E+00  0.00000000E+00  0.00000000E+00
  0.00000000E+00  0.00000000E+00  0.00000000E+00
  0.00000000E+00  0.00000000E+00  0.00000000E+00
  0.00000000E+00  0.00000000E+00  0.00000000E+00
  0.00000000E+00  0.00000000E+00  0.00000000E+00
  0.00000000E+00  0.00000000E+00  0.00000000E+00
  0.00000000E+00  0.00000000E+00  0.00000000E+00
  0.00000000E+00  0.00000000E+00  0.00000000E+00
  0.00000000E+00  0.00000000E+00  0.00000000E+00
  0.00000000E+00  0.00000000E+00  0.00000000E+00
  0.00000000E+00  0.00000000E+00  0.00000000E+00
  0.00000000E+00  0.00000000E+00  0.00000000E+00
  0.00000000E+00  0.00000000E+00  0.00000000E+00
  0.00000000E+00  0.00000000E+00  0.00000000E+00
  0.00000000E+00  0.00000000E+00  0.00000000E+00
  0.00000000E+00  0.00000000E+00  0.00000000E+00
  0.00000000E+00  0.00000000E+00  0.00000000E+00
  0.00000000E+00  0.00000000E+00  0.00000000E+00
  0.00000000E+00  0.00000000E+00  0.00000000E+00
  0.00000000E+00  0.00000000E+00  0.00000000E+00
  0.00000000E+00  0.00000000E+00  0.00000000E+00
  0.00000000E+00  0.00000000E+00  0.00000000E+00
  0.00000000E+00  0.00000000E+00  0.00000000E+00
  0.00000000E+00  0.00000000E+00  0.00000000E+00
  0.00000000E+00  0.00000000E+00  0.00000000E+00
  0.00000000E+00  0.00000000E+00  0.00000000E+00
  0.00000000E+00  0.00000000E+00  0.00000000E+00
  0.00000000E+00  0.00000000E+00  0.00000000E+00
  0.00000000E+00  0.00000000E+00  0.00000000E+00
  0.00000000E+00  0.00000000E+00  0.00000000E+00
  0.00000000E+00  0.00000000E+00  0.00000000E+00
  0.00000000E+00  0.00000000E+00  0.00000000E+00
  0.00000000E+00  0.00000000E+00  0.00000000E+00
  0.00000000E+00  0.00000000E+00  0.00000000E+00
  0.00000000E+00  0.00000000E+00  0.00000000E+00
  0.00000000E+00  0.00000000E+00  0.00000000E+00
  0.00000000E+00  0.00000000E+00  0.00000000E+00
  0.00000000E+00  0.00000000E+00  0.00000000E+00
  0.00000000E+00  0.00000000E+00  0.00000000E+00
  0.00000000E+00  0.00000000E+00  0.00000000E+00
  0.00000000E+00  0.00000000E+00  0.00000000E+00
  0.00000000E+00  0.00000000E+00  0.00000000E+00
  0.00000000E+00  0.00000000E+00  0.00000000E+00
  0.00000000E+00  0.00000000E+00  0.00000000E+00
  0.00000000E+00  0.00000000E+00  0.00000000E+00
  0.00000000E+00  0.00000000E+00  0.00000000E+00
  0.00000000E+00  0.00000000E+00  0.00000000E+00
  0.00000000E+00  0.00000000E+00  0.00000000E+00
  0.00000000E+00  0.00000000E+00  0.00000000E+00
  0.00000000E+00  0.00000000E+00  0.00000000E+00
  0.00000000E+00  0.00000000E+00  0.00000000E+00
  0.00000000E+00  0.00000000E+00  0.00000000E+00
  0.00000000E+00  0.00000000E+00  0.00000000E+00
  0.00000000E+00  0.00000000E+00  0.00000000E+00
  0.00000000E+00  0.00000000E+00  0.00000000E+00
  0.00000000E+00  0.00000000E+00  0.00000000E+00
  0.00000000E+00  0.00000000E+00  0.00000000E+00
  0.00000000E+00  0.00000000E+00  0.00000000E+00
  0.00000000E+00  0.00000000E+00  0.00000000E+00
  0.00000000E+00  0.00000000E+00  0.00000000E+00
  0.00000000E+00  0.00000000E+00  0.00000000E+00
  0.00000000E+00  0.00000000E+00  0.00000000E+00
  0.00000000E+00  0.00000000E+00  0.00000000E+00
  0.00000000E+00  0.00000000E+00  0.00000000E+00
  0.00000000E+00  0.00000000E+00  0.00000000E+00
  0.00000000E+00  0.00000000E+00  0.00000000E+00
  0.00000000E+00  0.00000000E+00  0.00000000E+00
  0.00000000E+00  0.00000000E+00  0.00000000E+00
  0.00000000E+00  0.00000000E+00  0.00000000E+00
  0.00000000E+00  0.00000000E+00  0.00000000E+00
  0.00000000E+00  0.00000000E+00  0.00000000E+00
  0.00000000E+00  0.00000000E+00  0.00000000E+00
  0.00000000E+00  0.00000000E+00  0.00000000E+00
  0.00000000E+00  0.00000000E+00  0.00000000E+00
  0.00000000E+00  0.00000000E+00  0.00000000E+00
  0.00000000E+00  0.00000000E+00  0.00000000E+00
  0.00000000E+00  0.00000000E+00  0.00000000E+00
  0.00000000E+00  0.00000000E+00  0.00000000E+00
  0.00000000E+00  0.00000000E+00  0.00000000E+00
  0.00000000E+00  0.00000000E+00  0.00000000E+00
  0.00000000E+00  0.00000000E+00  0.00000000E+00
  0.00000000E+00  0.00000000E+00  0.00000000E+00
  0.00000000E+00  0.00000000E+00  0.00000000E+00
  0.00000000E+00  0.00000000E+00  0.00000000E+00
  0.00000000E+00  0.00000000E+00  0.00000000E+00
  0.00000000E+00  0.00000000E+00  0.00000000E+00
  0.00000000E+00  0.00000000E+00  0.00000000E+00
  0.00000000E+00  0.00000000E+00  0.00000000E+00
  0.00000000E+00  0.00000000E+00  0.00000000E+00
  0.00000000E+00  0.00000000E+00  0.00000000E+00
  0.00000000E+00  0.00000000E+00  0.00000000E+00
  0.00000000E+00  0.00000000E+00  0.00000000E+00
  0.00000000E+00  0.00000000E+00  0.00000000E+00
  0.00000000E+00  0.00000000E+00  0.00000000E+00
  0.00000000E+00  0.00000000E+00  0.00000000E+00
  0.00000000E+00  0.00000000E+00  0.00000000E+00
  0.00000000E+00  0.00000000E+00  0.00000000E+00
  0.00000000E+00  0.00000000E+00  0.00000000E+00
  0.00000000E+00  0.00000000E+00  0.00000000E+00
  0.00000000E+00  0.00000000E+00  0.00000000E+00
  0.00000000E+00  0.00000000E+00  0.00000000E+00
  0.00000000E+00  0.00000000E+00  0.00000000E+00
  0.00000000E+00  0.00000000E+00  0.00000000E+00
  0.00000000E+00  0.00000000E+00  0.00000000E+00
  0.00000000E+00  0.00000000E+00  0.00000000E+00
  0.00000000E+00  0.00000000E+00  0.00000000E+00
  0.00000000E+00  0.00000000E+00  0.00000000E+00
  0.00000000E+00  0.00000000E+00  0.00000000E+00
  0.00000000E+00  0.00000000E+00  0.00000000E+00
  0.00000000E+00  0.00000000E+00  0.00000000E+00
  0.00000000E+00  0.00000000E+00  0.00000000E+00
  0.00000000E+00  0.00000000E+00  0.00000000E+00
  0.00000000E+00  0.00000000E+00  0.00000000E+00
  0.00000000E+00  0.00000000E+00  0.00000000E+00
  0.00000000E+00  0.00000000E+00  0.00000000E+00
  0.00000000E+00  0.00000000E+00  0.00000000E+00
  0.00000000E+00  0.00000000E+00  0.00000000E+00
  0.00000000E+00  0.00000000E+00  0.00000000E+00
  0.00000000E+00  0.00000000E+00  0.00000000E+00
  0.00000000E+00  0.00000000E+00  0.00000000E+00
  0.00000000E+00  0.00000000E+00  0.00000000E+00
  0.00000000E+00  0.00000000E+00  0.00000000E+00
  0.00000000E+00  0.00000000E+00  0.00000000E+00
  0.00000000E+00  0.00000000E+00  0.00000000E+00
  0.00000000E+00  0.00000000E+00  0.00000000E+00
  0.00000000E+00  0.00000000E+00  0.00000000E+00
  0.00000000E+00  0.00000000E+00  0.00000000E+00
  0.00000000E+00  0.00000000E+00  0.00000000E+00
