# Supplementary material for: Evidence for the stabilization of FeN4 sites by Pt particles during acidic oxygen reduction
Source: Nat Commun. 2025 Jul 11;16:6404. doi: 10.1038/s41467-025-61806-x (PMC12246215; doi:10.1038/s41467-025-61806-x)
Supplement: Supplementary file 32 — Source Data [file 41467_2025_61806_MOESM32_ESM.xlsx]

## Sheet: Fig.1
Fig 1.c					Fig 1.d																																	Fig.1e
Catalysts	Lc	d002	AD2/AG		Pt/C											Pt/N-C Aero											Pt/Fe-N-C Aero											Energy	Fe-N-C	Energy	Pt/Fe-N-C_Aero
	nm	nm	a.u.		Binding energy	Relative intensity	Relative intensity	Relative intensity	Relative intensity	Relative intensity	Relative intensity	Relative intensity	Relative intensity	Relative intensity		Binding energy	Relative intensity	Relative intensity	Relative intensity	Relative intensity	Relative intensity	Relative intensity	Relative intensity	Relative intensity	Relative intensity		Binding energy	Relative intensity	Relative intensity	Relative intensity	Relative intensity	Relative intensity	Relative intensity	Relative intensity	Relative intensity	Relative intensity		eV	a.u.	eV	arb. units
N-C Aero	1.2	0.358	1.012		eV	arb. Units	arb. Units	arb. Units	arb. Units	arb. Units	arb. Units	arb. Units	arb. Units	arb. Units		eV	arb. Units	arb. Units	arb. Units	arb. Units	arb. Units	arb. Units	arb. Units	arb. Units	arb. Units		eV	arb. Units	arb. Units	arb. Units	arb. Units	arb. Units	arb. Units	arb. Units	arb. Units	arb. Units		7100	0.0074	7100	0.0043
Fe-N-C Aero	1.1	0.357	0.901			Spectrum	Pt0 - 7/2	Pt2+ - 7/2	Pt0 - 5/2	Pt2+ - 5/2	Pt4+ - 7/2	Pt4+ - 5/2	Baseline	Fitting			Spectrum	Pt0 - 7/2	Pt2+ - 7/2	Pt0 - 5/2	Pt2+ - 5/2	Pt4+ - 7/2	Pt4+ - 5/2	Baseline	Fitting			Spectrum	Pt0 - 7/2	Pt2+ - 7/2	Pt0 - 5/2	Pt2+ - 5/2	Pt4+ - 7/2	Pt4+ - 5/2	Baseline	Fitting		7100.2	0.0049	7100.2	0.0165
Pt/N-C Aero	1.2	0.36	0.964		87.45	2882.51	2884.85	2885.34	2883.95	2884.47	2884.39	2886.26	2882.51	2896.71		87.27	617.093	617.684	617.724	617.483	617.657	617.623	617.824	617.093	620.531		87.28	1109.13	1110.36	1110.46	1110	1110.37	1110.23	1110.75	1109.13	1116.52		7100.4	0.0045	7100.4	0.0086
Pt/Fe-N-C Aero	1.4	0.351	1.013		87.35	2875.06	2877.43	2877.94	2876.52	2877.05	2876.97	2878.89	2875.06	2889.5		87.17	641.548	642.147	642.19	641.944	642.123	642.087	642.296	641.548	645.047		87.18	952.029	953.278	953.378	952.914	953.294	953.146	953.687	952.029	959.553		7100.6	0.0048	7100.6	0.0037
					87.25	2913.77	2916.17	2916.7	2915.25	2915.8	2915.71	2917.69	2913.77	2928.46		87.07	693.385	693.992	694.039	693.787	693.971	693.932	694.151	693.385	696.947		87.08	958.708	959.974	960.08	959.606	959.999	959.845	960.407	958.708	966.37		7100.8	0.0056	7100.8	0.0061
					87.15	2889.19	2891.62	2892.17	2890.69	2891.26	2891.16	2893.2	2889.19	2904.14		86.97	632.465	633.08	633.13	632.873	633.063	633.022	633.251	632.465	636.093		86.98	950.626	951.909	952.023	951.538	951.943	951.783	952.371	950.626	958.437		7101	0.0063	7101	0.0045
					87.05	2911.6	2914.06	2914.63	2913.12	2913.7	2913.61	2915.71	2911.6	2926.82		86.87	686.892	687.516	687.569	687.306	687.502	687.459	687.697	686.892	690.588		86.88	1008.4	1009.7	1009.82	1009.33	1009.75	1009.58	1010.19	1008.4	1016.36		7101.2	0.008	7101.2	-0.0004
					86.95	2832.89	2835.38	2835.97	2834.43	2835.03	2834.93	2837.09	2832.89	2848.39		86.77	624.362	624.994	625.051	624.782	624.984	624.939	625.187	624.362	628.127		86.78	995.132	996.451	996.579	996.073	996.505	996.332	996.97	995.132	1003.25		7101.4	0.0037	7101.4	0.0079
					86.85	2892.57	2895.1	2895.7	2894.13	2894.76	2894.64	2896.87	2892.57	2908.34		86.67	681.89	682.531	682.591	682.316	682.525	682.477	682.734	681.89	685.724		86.68	1044.89	1046.23	1046.36	1045.85	1046.29	1046.11	1046.77	1044.89	1053.16		7101.6	0.0095	7101.6	0.0036
					86.75	2843.03	2845.59	2846.21	2844.62	2845.26	2845.14	2847.43	2843.03	2859.09		86.57	670.986	671.636	671.7	671.419	671.633	671.583	671.853	670.986	674.894		86.58	1049.23	1050.59	1050.73	1050.2	1050.66	1050.47	1051.17	1049.23	1057.67		7101.8	0.0088	7101.8	0.0122
					86.65	2802.96	2805.55	2806.2	2804.57	2805.23	2805.11	2807.47	2802.96	2819.33		86.47	654.935	655.594	655.662	655.375	655.596	655.543	655.825	654.935	658.921		86.48	964.451	965.827	965.979	965.437	965.915	965.719	966.444	964.451	973.064		7102	0.0117	7102	0.0027
					86.55	2877.61	2880.24	2880.9	2879.24	2879.93	2879.79	2882.24	2877.61	2894.29		86.37	721.513	722.181	722.253	721.959	722.188	722.133	722.427	721.513	725.576		86.38	957.952	959.347	959.509	958.953	959.447	959.244	960.001	957.952	966.741		7102.2	0.005	7102.2	0.0036
					86.45	2773.74	2776.41	2777.09	2775.4	2776.1	2775.96	2778.48	2773.74	2790.74		86.27	710.164	710.842	710.918	710.617	710.853	710.795	711.101	710.164	714.306		86.28	1032.78	1034.19	1034.37	1033.8	1034.31	1034.1	1034.88	1032.78	1041.75		7102.4	0.0023	7102.4	0.0037
					86.35	2796.98	2799.68	2800.39	2798.66	2799.39	2799.24	2801.83	2796.98	2814.29		86.17	619.401	620.089	620.17	619.862	620.105	620.043	620.363	619.401	623.625		86.18	1002.12	1003.56	1003.74	1003.15	1003.68	1003.46	1004.28	1002.12	1011.27		7102.6	0.0038	7102.6	0.0093
					86.25	2839.66	2842.4	2843.13	2841.37	2842.12	2841.96	2844.64	2839.66	2857.32		86.07	688.177	688.875	688.96	688.645	688.896	688.831	689.167	688.177	692.489		86.08	1013.23	1014.78	1014.97	1014.38	1014.92	1014.69	1015.55	1013.33	1022.68		7102.8	0.0102	7102.8	0.0177
					86.15	2847.74	2850.52	2851.28	2849.47	2850.25	2850.08	2852.86	2847.74	2865.75		85.97	706.375	707.083	707.173	706.85	707.11	707.042	707.393	706.375	710.776		85.98	1024.63	1014.77	1014.97	1014.36	1014.93	1014.69	1015.59	1013.29	1022.85		7103	0.0077	7103	0.012
					86.05	2812.38	2815.2	2815.98	2814.14	2814.94	2814.77	2817.63	2812.38	2830.75		85.87	688.327	690.313	690.409	690.077	690.345	690.274	690.64	689.595	694.086		85.88	1091.72	1014.56	1014.77	1014.15	1014.74	1014.49	1015.43	1013.06	1022.83		7103.2	0.008	7103.2	0.0211
					85.95	2895.59	2898.45	2899.26	2897.38	2898.2	2898.02	2900.97	2895.59	2914.32		85.77	674.096	690.264	690.365	690.026	690.303	690.228	690.609	689.535	694.119		85.78	986.042	1014.51	1014.73	1014.09	1014.7	1014.44	1015.42	1012.98	1022.96		7103.4	0.0059	7103.4	0.0096
					85.85	2875.83	2896.82	2897.66	2895.74	2896.59	2896.4	2899.45	2893.93	2913.04		85.67	693.389	690.26	690.367	690.02	690.306	690.226	690.627	689.521	694.202		85.68	1042.36	1014.44	1014.68	1014.02	1014.65	1014.38	1015.41	1012.9	1023.09		7103.6	0.0042	7103.6	0.0105
					85.75	2910.58	2896.8	2897.67	2895.71	2896.59	2896.38	2899.55	2893.86	2913.38		85.57	610.99	689.973	690.085	689.729	690.024	689.942	690.363	689.222	694.006		85.58	1017.26	1014.45	1014.7	1014.03	1014.68	1014.4	1015.48	1012.88	1023.32		7103.8	0.0132	7103.8	0.0026
					85.65	2768.2	2896.35	2897.24	2895.24	2896.15	2895.93	2899.21	2893.36	2913.3		85.47	675.291	689.931	690.049	689.684	689.99	689.903	690.344	689.169	694.058		85.48	1088.65	1014.26	1014.52	1013.83	1014.5	1014.21	1015.34	1012.66	1023.34		7104	0.0109	7104	0.0182
					85.55	2837.89	2896.17	2897.1	2895.05	2895.99	2895.76	2899.16	2893.15	2913.49		85.37	680.429	689.909	690.034	689.66	689.976	689.884	690.345	689.136	694.132		85.38	1067.75	1014.12	1014.39	1013.68	1014.38	1014.08	1015.27	1012.5	1023.42		7104.2	0.0083	7104.2	0.0281
					85.45	2881.45	2896.17	2897.13	2895.03	2896.01	2895.77	2899.27	2893.1	2913.87		85.27	699.932	689.88	690.012	689.627	689.954	689.858	690.339	689.094	694.199		85.28	1092.31	1013.91	1014.2	1013.47	1014.2	1013.88	1015.12	1012.27	1023.44		7104.4	0.0068	7104.4	0.0177
					85.35	2873.81	2896.14	2897.13	2894.99	2895.99	2895.74	2899.38	2893.02	2914.26		85.17	637.988	689.697	689.836	689.442	689.781	689.679	690.187	688.9	694.124		85.18	1113.22	1013.64	1013.95	1013.2	1013.95	1013.61	1014.92	1011.97	1023.41		7104.6	0.0119	7104.6	0.0209
					85.25	2836.83	2895.96	2896.99	2894.8	2895.84	2895.57	2899.36	2892.8	2914.51		85.07	674.421	689.655	689.801	689.396	689.747	689.64	690.175	688.845	694.192		85.08	1075.9	1013.48	1013.8	1013.03	1013.81	1013.46	1014.85	1011.78	1023.51		7104.8	0.0158	7104.8	0.019
					85.15	2849.15	2895.84	2896.9	2894.66	2895.74	2895.46	2899.38	2892.63	2914.83		84.97	678.572	689.629	689.782	689.366	689.73	689.618	690.178	688.805	694.276		84.98	1062.4	1013.36	1013.69	1012.91	1013.72	1013.35	1014.81	1011.64	1023.65		7105	0.008	7105	0.0291
					85.05	2834.41	2895.66	2896.76	2894.47	2895.58	2895.28	2899.35	2892.4	2915.09		84.87	669.327	689.567	689.729	689.302	689.679	689.561	690.147	688.731	694.328		84.88	1083.89	1013.17	1013.53	1012.72	1013.56	1013.18	1014.7	1011.42	1023.74		7105.2	0.0094	7105.2	0.0223
					84.95	2828.57	2895.45	2896.59	2894.25	2895.4	2895.09	2899.3	2892.15	2915.35		84.77	652.763	689.444	689.614	689.176	689.566	689.441	690.059	688.594	694.327		84.78	1071.96	1013.02	1013.4	1012.56	1013.44	1013.04	1014.64	1011.25	1023.87		7105.4	0.0123	7105.4	0.0213
					84.85	2820.01	2895.22	2896.4	2894	2895.19	2894.86	2899.26	2891.86	2915.62		84.67	687.419	689.453	689.632	689.181	689.586	689.455	690.108	688.59	694.466		84.68	1079.28	1012.85	1013.24	1012.39	1013.3	1012.88	1014.58	1011.05	1024.01		7105.6	0.0104	7105.6	0.0297
					84.75	2920.41	2895.16	2896.38	2893.92	2895.16	2894.81	2899.39	2891.75	2916.08		84.57	745.313	689.25	689.437	688.975	689.394	689.257	689.945	688.372	694.395		84.58	1035.75	1012.81	1013.22	1012.34	1013.29	1012.85	1014.65	1010.97	1024.29		7105.8	0.017	7105.8	0.0303
					84.65	2970.72	2894.89	2896.16	2893.64	2894.92	2894.56	2899.32	2891.43	2916.34		84.47	676.176	689.218	689.415	688.939	689.375	689.23	689.953	688.326	694.5		84.48	1072.47	1012.66	1013.09	1012.19	1013.18	1012.71	1014.61	1010.79	1024.47		7106	0.015	7106	0.0377
					84.55	2899.75	2894.91	2896.23	2893.65	2894.98	2894.6	2899.54	2891.4	2916.9		84.37	686.168	689.224	689.432	688.942	689.395	689.241	689.999	688.318	694.644		84.38	1066.16	1012.53	1012.98	1012.05	1013.08	1012.59	1014.59	1010.63	1024.66		7106.2	0.0157	7106.2	0.0355
					84.45	2828.74	2894.72	2896.09	2893.44	2894.82	2894.41	2899.57	2891.15	2917.29		84.27	663.073	689.143	689.361	688.857	689.327	689.165	689.971	688.222	694.716		84.28	1061.06	1012.41	1012.89	1011.93	1013	1012.49	1014.6	1010.48	1024.91		7106.4	0.0166	7106.4	0.0333
					84.35	2883.5	2894.75	2896.16	2893.45	2894.88	2894.46	2899.85	2891.12	2917.94		84.17	709.562	689.077	689.306	688.788	689.276	689.106	689.96	688.14	694.814		84.18	1088.14	1012.22	1012.72	1011.73	1012.85	1012.31	1014.56	1010.26	1025.12		7106.6	0.0167	7106.6	0.0361
					84.25	2929.37	2894.66	2896.12	2893.34	2894.83	2894.38	2900.01	2890.97	2918.48		84.07	687.244	689.089	689.33	688.797	689.304	689.126	690.027	688.136	694.991		84.08	1105.69	1011.97	1012.5	1011.48	1012.64	1012.09	1014.47	1009.98	1025.27		7106.8	0.0156	7106.8	0.0387
					84.15	2884.14	2894.69	2896.21	2893.36	2894.9	2894.43	2900.3	2890.94	2919.15		83.97	660.952	689.002	689.255	688.706	689.233	689.045	689.994	688.033	695.069		83.98	1114.94	1011.7	1012.25	1011.2	1012.42	1011.83	1014.35	1009.67	1025.41		7107	0.0191	7107	0.0443
					84.05	2906.23	2894.69	2896.26	2893.34	2894.94	2894.44	2900.55	2890.88	2919.8		83.87	690.504	689.009	689.276	688.709	689.257	689.058	690.061	688.024	695.254		83.88	1099.64	1011.47	1012.05	1010.97	1012.24	1011.62	1014.28	1009.4	1025.6		7107.2	0.0206	7107.2	0.0491
					83.95	2932.5	2894.59	2896.22	2893.22	2894.88	2894.35	2900.78	2890.72	2920.45		83.77	698.612	688.986	689.265	688.682	689.254	689.043	690.115	687.983	695.431		83.78	1124.68	1011.17	1011.78	1010.66	1011.99	1011.33	1014.2	1009.07	1025.79		7107.4	0.0173	7107.4	0.039
					83.85	2903.56	2894.6	2896.29	2893.21	2894.94	2894.39	2901.13	2890.67	2921.24		83.67	702.976	688.946	689.239	688.638	689.233	689.013	690.152	687.925	695.593		83.68	1050.55	1011.08	1011.73	1010.57	1011.95	1011.27	1014.34	1008.94	1026.23		7107.6	0.0176	7107.6	0.0512
					83.75	2957.61	2894.4	2896.16	2892.99	2894.79	2894.21	2901.27	2890.4	2921.83		83.57	714.843	688.861	689.17	688.549	689.167	688.936	690.143	687.822	695.715		83.58	1089.25	1010.88	1011.56	1010.37	1011.82	1011.1	1014.37	1008.71	1026.56		7107.8	0.0192	7107.8	0.0501
					83.65	2883.57	2894.44	2896.26	2893.02	2894.89	2894.27	2901.65	2890.37	2922.66		83.47	752.101	688.633	688.957	688.317	688.963	688.716	689.991	687.576	695.7		83.48	1059.35	1010.77	1011.49	1010.26	1011.77	1011.01	1014.48	1008.56	1026.98		7108	0.0242	7108	0.0585
					83.55	2919.01	2894.39	2896.29	2892.95	2894.9	2894.25	2901.98	2890.26	2923.47		83.37	699.396	688.606	688.947	688.287	688.961	688.698	690.064	687.53	695.912		83.38	1127.68	1010.47	1011.21	1009.95	1011.52	1010.73	1014.43	1008.21	1027.25		7108.2	0.02	7108.2	0.0459
					83.45	3004.19	2894.01	2895.98	2892.55	2894.58	2893.89	2902.07	2889.8	2924.06		83.27	732.352	688.454	688.813	688.13	688.831	688.558	690.024	687.358	696.02		83.28	1124.09	1010.17	1010.95	1009.64	1011.3	1010.46	1014.49	1007.87	1027.65		7108.4	0.0252	7108.4	0.0577
					83.35	3056.82	2893.42	2895.47	2891.94	2894.05	2893.33	2901.95	2889.14	2924.45		83.17	682.909	688.457	688.835	688.13	688.863	688.573	690.14	687.341	696.29		83.18	1053.19	1010.08	1010.9	1009.55	1011.29	1010.4	1014.76	1007.74	1028.28		7108.6	0.0236	7108.6	0.0588
					83.25	2975	2893.15	2895.28	2891.65	2893.85	2893.09	2902.15	2888.8	2925.18		83.07	709.849	688.391	688.788	688.06	688.827	688.519	690.185	687.255	696.494		83.08	1096.5	1009.86	1010.73	1009.33	1011.14	1010.21	1014.89	1007.48	1028.78		7108.8	0.0254	7108.8	0.0664
					83.15	2952	2892.98	2895.19	2891.46	2893.75	2892.94	2902.43	2888.55	2926.02		82.97	681.428	688.391	688.808	688.054	688.854	688.529	690.298	687.233	696.77		82.98	1141.78	1009.51	1010.42	1008.98	1010.88	1009.89	1014.9	1007.08	1029.16		7109	0.0259	7109	0.0659
					83.05	2944.76	2892.83	2895.14	2891.29	2893.68	2892.82	2902.91	2888.32	2927.07		82.87	685.351	688.406	688.844	688.065	688.901	688.557	690.489	687.226	697.133		82.88	1148.82	1009.14	1010.1	1008.6	1010.61	1009.55	1015.06	1006.67	1029.73		7109.2	0.0246	7109.2	0.0607
					82.95	2907.37	2892.84	2895.23	2891.28	2893.77	2892.87	2903.59	2888.25	2928.34		82.77	696.878	688.39	688.852	688.046	688.923	688.558	690.651	687.189	697.478		82.78	1174.55	1008.7	1009.71	1008.15	1010.26	1009.15	1015.25	1006.18	1030.34		7109.4	0.0243	7109.4	0.0516
					82.85	2991.83	2892.51	2895	2890.92	2893.53	2892.58	2903.94	2887.83	2929.32		82.67	685.65	688.408	688.895	688.058	688.976	688.591	690.844	687.183	697.859		82.68	1110.58	1008.44	1009.5	1007.89	1010.1	1008.94	1015.62	1005.87	1031.15		7109.6	0.0255	7109.6	0.0592
					82.75	3072.58	2891.86	2894.45	2890.25	2892.98	2891.97	2903.96	2887.1	2929.97		82.57	709.733	688.346	688.856	687.991	688.951	688.543	690.956	687.096	698.162		82.58	1118.1	1008.16	1009.28	1007.61	1009.94	1008.7	1015.98	1005.54	1031.96		7109.8	0.0342	7109.8	0.0695
					82.65	3015.36	2891.43	2894.14	2889.81	2892.65	2891.58	2904.25	2886.59	2930.93		82.47	670.412	688.306	688.845	687.948	688.958	688.519	691.151	687.033	698.561		82.48	1130.19	1007.85	1009.03	1007.29	1009.75	1008.42	1016.31	1005.17	1032.78		7110	0.0339	7110	0.068
					82.55	3023.2	2890.98	2893.8	2889.33	2892.31	2891.17	2904.84	2886.04	2932.22		82.37	719.116	688.209	688.777	687.846	688.905	688.441	691.368	686.91	698.995		82.38	1126.52	1007.55	1008.79	1006.99	1009.57	1008.17	1017.3	1004.82	1034.25		7110.2	0.0323	7110.2	0.0601
					82.45	3073.44	2890.33	2893.27	2888.66	2891.77	2890.58	2905.24	2885.3	2933.35		82.27	758.463	687.961	688.557	687.592	688.701	688.214	691.433	686.635	699.28		82.28	1153.58	1007.16	1008.47	1006.6	1009.34	1007.85	1018.2	1004.38	1035.7		7110.4	0.0351	7110.4	0.0719
					82.35	3007.87	2889.93	2893	2888.24	2891.49	2890.24	2905.89	2884.81	2934.74		82.17	719.641	687.86	688.49	687.488	688.657	688.135	691.646	686.509	699.732		82.18	1170.39	1006.74	1008.11	1006.17	1009.06	1007.47	1018.51	1003.9	1036.58		7110.6	0.0453	7110.6	0.0708
					82.25	3157.6	2888.95	2892.14	2887.23	2890.65	2889.3	2905.94	2883.72	2935.59		82.07	753.829	687.63	688.294	687.253	688.484	687.924	691.728	686.251	700.06		82.08	1095.93	1006.52	1007.97	1005.96	1009	1007.32	1019.84	1003.63	1038.47		7110.8	0.0514	7110.8	0.0805
					82.15	3019.12	2888.51	2891.84	2886.77	2890.35	2888.91	2906.94	2883.18	2937.4		81.97	715.881	687.545	688.244	687.162	688.455	687.86	692.219	686.137	700.799		81.98	1183.64	1006.05	1007.59	1005.49	1008.71	1006.9	1021.2	1003.1	1040.46		7111	0.0602	7111	0.1111
					82.05	3048.5	2887.95	2891.43	2886.19	2889.94	2888.43	2908.24	2882.53	2939.55		81.87	752.693	687.318	688.057	686.932	688.294	687.663	692.633	685.882	701.489		81.88	1105.94	1005.82	1007.44	1005.25	1008.67	1006.74	1023.16	1002.8	1043.09		7111.2	0.0848	7111.2	0.1451
					81.95	3082.06	2887.26	2890.9	2885.47	2889.42	2887.82	2909.39	2881.73	2941.62		81.77	771.993	687.019	687.799	686.628	688.068	687.392	692.69	685.552	701.838		81.78	1158.65	1005.42	1007.13	1004.85	1008.47	1006.43	1025.4	1002.34	1046.01		7111.4	0.1186	7111.4	0.1924
					81.85	3073.75	2886.61	2890.41	2884.8	2888.95	2887.23	2910.57	2880.97	2943.74		81.67	778.013	686.696	687.517	686.299	687.817	687.097	693.102	685.197	702.544		81.68	1214.15	1004.87	1006.67	1004.3	1008.13	1005.95	1028.02	1001.72	1049.34		7111.6	0.1584	7111.6	0.2472
					81.75	3123.37	2885.76	2889.73	2883.92	2888.26	2886.45	2911.56	2880	2945.68		81.57	775.985	686.379	687.248	685.978	687.578	686.808	693.665	684.849	703.412		81.58	1166.11	1004.46	1006.36	1003.88	1007.98	1005.61	1031.4	1001.24	1053.52		7111.8	0.2165	7111.8	0.3221
					81.65	3199.76	2884.6	2888.75	2882.74	2887.33	2885.37	2913.89	2878.73	2949.04		81.47	740.664	686.2	687.118	685.793	687.493	686.661	694.535	684.635	704.626		81.48	1184.43	1003.99	1006	1003.41	1007.77	1005.23	1035.48	1000.7	1058.39		7112	0.2805	7112	0.413
					81.55	3104.53	2883.82	2888.17	2881.93	2886.77	2884.7	2916.83	2877.83	2953.09		81.37	737.382	686.032	687	685.62	687.42	686.533	695.627	684.432	706.071		81.38	1170.42	1003.56	1005.7	1002.99	1007.61	1004.91	1040.49	1000.2	1064.26		7112.2	0.3541	7112.2	0.5082
					81.45	3196.25	2882.68	2887.23	2880.76	2885.84	2883.66	2917.8	2876.56	2955.16		81.27	743.628	685.84	686.867	685.423	687.323	686.381	696.95	684.205	707.756		81.28	1177.07	1003.12	1005.38	1002.55	1007.51	1004.58	1046.51	999.682	1071.25		7112.4	0.4376	7112.4	0.5964
					81.35	3239.1	2881.37	2886.13	2879.42	2884.8	2882.44	2920.81	2875.12	2959.39		81.17	749.981	685.625	686.713	685.204	687.23	686.204	698.552	683.953	709.761		81.18	1277.16	1002.39	1004.77	1001.82	1007.13	1003.96	1053.42	998.869	1079.13		7112.6	0.5357	7112.6	0.7132
					81.25	3100.36	2880.6	2885.59	2878.63	2884.3	2881.77	2925.2	2874.22	2965.01		81.07	763.938	685.356	686.505	684.93	687.087	685.972	700.461	683.646	712.08		81.08	1270	1001.67	1004.2	1001.1	1006.76	1003.35	1061.69	998.073	1088.41		7112.8	0.6564	7112.8	0.8128
					81.15	3307.39	2879.01	2884.25	2877.01	2882.99	2880.31	2929.78	2872.49	2970.88		80.97	733.684	685.203	686.424	684.772	687.059	685.875	702.913	683.454	714.973		80.98	1219.61	1001.11	1003.79	1000.54	1006.63	1002.92	1071.62	997.424	1099.49		7113	0.7771	7113	0.9413
					81.05	3171.14	2877.96	2883.46	2875.94	2882.29	2879.41	2936.12	2871.3	2978.65		80.87	787.204	684.847	686.142	684.411	686.852	685.575	705.655	683.057	718.199		80.88	1173.7	1000.68	1003.52	1000.12	1006.69	1002.66	1083.34	996.907	1112.47		7113.2	0.9386	7113.2	1.0598
					80.95	3181.19	2876.88	2882.64	2874.82	2881.54	2878.46	2943.89	2870.07	2987.87		80.77	764.98	684.575	685.944	684.135	686.751	685.358	709.056	682.742	722.106		80.78	1208.8	1000.14	1003.17	999.586	1006.65	1002.29	1096.77	996.285	1127.18		7113.4	1.065	7113.4	1.184
					80.85	3218.49	2875.64	2881.7	2873.56	2880.67	2877.36	2953.27	2868.68	2998.78		80.67	775.113	684.264	685.723	683.818	686.61	685.101	713.071	682.388	726.646		80.68	1280	999.409	1002.62	998.853	1006.46	1001.71	1111.91	995.453	1143.7		7113.6	1.1917	7113.6	1.2809
					80.75	3271.28	2874.19	2880.55	2872.08	2879.66	2876.05	2964.55	2867.08	3011.68		80.57	839.56	683.707	685.259	683.256	686.236	684.605	717.572	681.785	731.708		80.58	1287.15	998.649	1002.05	998.104	1006.41	1001.1	1129.05	994.597	1162.38		7113.8	1.2733	7113.8	1.3572
					80.65	3271.94	2872.74	2879.44	2870.61	2878.64	2874.81	2978.3	2865.47	3027.19		80.47	769.67	683.417	685.061	682.963	686.185	684.398	723.154	681.448	737.936		80.48	1248.53	998.004	1001.64	997.466	1006.47	1000.7	1148.35	993.853	1183.38		7114	1.3422	7114	1.4174
					80.55	3273.94	2871.28	2878.32	2869.11	2877.66	2873.56	2994.91	2863.84	3045.62		80.37	764.316	683.147	684.904	682.689	686.153	684.211	729.644	681.13	745.096		80.38	1234.68	997.405	1001.28	996.87	1006.58	1000.35	1169.73	993.146	1206.48		7114.2	1.3841	7114.2	1.4475
					80.45	3390.42	2869.36	2876.78	2867.16	2876.3	2871.83	3014.39	2861.74	3067.09		80.27	754.366	682.918	684.791	682.453	686.158	684.061	737.12	680.85	753.254		80.28	1272.5	996.692	1000.81	996.175	1006.95	999.878	1192.96	992.327	1231.84		7114.4	1.3809	7114.4	1.463
					80.35	3228.54	2868.07	2875.89	2865.85	2875.58	2870.75	3038.28	2860.28	3093		80.17	787.987	682.56	684.547	682.093	686.134	683.78	745.467	680.439	762.388		80.18	1309.61	995.873	1000.29	995.369	1007.24	999.3	1217.89	991.396	1258.98		7114.6	1.3575	7114.6	1.4762
					80.25	3329.77	2866.39	2874.65	2864.14	2874.53	2869.3	3066.01	2858.41	3122.93		80.07	837.222	682.012	684.145	681.543	685.933	683.344	754.649	679.837	772.438		80.08	1321.51	995.025	999.745	994.526	1007.49	998.733	1244.35	990.428	1287.72		7114.8	1.3073	7114.8	1.4261
					80.15	3304.89	2864.8	2873.52	2862.52	2873.69	2868.02	3098.55	2856.64	3157.91		79.97	793.061	681.636	683.916	681.159	685.899	683.092	765.022	679.403	783.708		79.98	1323.55	994.168	999.192	993.693	1008.26	998.286	1272.05	989.451	1318.39		7115	1.2217	7115	1.4005
					80.05	3380.5	2862.91	2872.12	2860.61	2872.54	2866.44	3135.89	2854.55	3197.76		79.87	849.5	681.042	683.468	680.565	685.759	682.623	776.171	678.751	795.874		79.88	1318.28	993.329	998.741	992.876	1009.38	997.852	1300.61	988.487	1350.35		7115.2	1.127	7115.2	1.313
					79.95	3456.34	2860.72	2870.47	2858.38	2871.22	2864.54	3178.41	2852.15	3242.97		79.77	814.941	680.581	683.195	680.102	685.839	682.283	788.375	678.229	809.233		79.78	1362.18	992.368	998.173	991.927	1010.36	997.287	1329.4	987.391	1382.57		7115.4	1.0085	7115.4	1.2507
					79.85	3577.07	2858.05	2868.35	2855.68	2869.55	2862.16	3226.18	2849.27	3293.63		79.67	780.737	680.254	683.057	679.768	686.049	682.076	801.524	677.835	823.551		79.68	1364.82	991.396	997.592	990.983	1011.93	996.71	1358	986.284	1415.2		7115.6	0.9048	7115.6	1.1759
					79.75	3552.15	2855.47	2866.41	2853.08	2867.97	2860.01	3279.91	2846.47	3350.52		79.57	847.436	679.669	682.662	679.183	686.098	681.701	815.083	677.185	838.471		79.58	1411.19	990.293	997.004	989.913	1014.78	996.241	1385.67	985.038	1448.72		7115.8	0.8042	7115.8	1.1081
					79.65	3579.74	2852.78	2864.34	2850.36	2866.51	2857.79	3339.41	2843.55	3413.45		79.47	847.686	679.084	682.326	678.599	686.475	681.322	829.113	676.531	854.264		79.48	1478.14	988.999	996.226	988.642	1016.29	995.702	1411.73	983.591	1479.63		7116	0.7333	7116	1.0486
					79.55	3549.1	2850.21	2862.53	2847.76	2865.34	2855.68	3404.69	2840.74	3482.52		79.37	835.476	678.549	682.04	678.06	686.896	680.987	843.429	675.921	870.354		79.38	1442.59	987.806	995.549	987.48	1020.14	995.264	1435.81	982.245	1510.81		7116.2	0.6989	7116.2	1.0233
					79.45	3622.66	2847.34	2860.41	2844.87	2863.86	2853.27	3474.93	2837.62	3556.56		79.27	920.392	677.685	681.427	677.194	686.99	680.325	857.392	674.984	886.093		79.28	1493.36	986.47	994.912	986.193	1025.25	994.672	1457.03	980.746	1540.79		7116.4	0.6837	7116.4	1.0172
					79.35	3635.73	2844.43	2858.35	2841.92	2862.74	2850.84	3549.73	2834.45	3635.78		79.17	862.616	677.045	681.123	676.559	688.202	679.962	871.251	674.264	902.821		79.18	1470.92	985.206	994.343	984.967	1032.27	994.173	1475.02	979.309	1569.44		7116.6	0.6813	7116.6	1.039
					79.25	3569.87	2841.76	2856.59	2839.24	2862.1	2848.97	3628.53	2831.52	3719.6		79.07	884.465	676.323	680.739	675.836	688.8	679.627	884.389	673.458	918.423		79.08	1551.14	983.702	993.538	983.502	1041.46	994.283	1488.95	977.631	1597.28		7116.8	0.7051	7116.8	1.071
					79.15	3862.99	2837.94	2853.76	2835.39	2860.28	2845.92	3708.78	2827.41	3805.02		78.97	884.051	675.6	680.352	675.113	690.335	679.289	896.565	672.65	934.001		78.98	1511.33	982.324	993.138	982.192	1053.81	994.505	1498.74	976.066	1624.38		7117	0.7246	7117	1.0885
					79.05	3870.74	2834.08	2850.98	2831.5	2859.25	2842.82	3790.26	2823.26	3892.61		78.87	885.056	674.876	680.101	674.396	692.495	678.945	907.455	671.836	949.089		78.88	1648.18	980.552	992.332	980.481	1069.58	993.597	1503.56	974.095	1649.63		7117.2	0.7564	7117.2	1.1491
					78.95	3889.48	2830.14	2848.2	2827.55	2858.45	2839.63	3871.38	2819.01	3980.29		78.77	926.397	673.996	679.689	673.521	695.32	678.439	916.606	670.86	963.274		78.78	1652.61	978.76	991.532	978.75	1090.03	993.738	1503.58	972.105	1675.86		7117.4	0.7959	7117.4	1.1902
					78.85	3995.95	2825.77	2845.15	2823.16	2857.21	2836.38	3950.09	2814.32	4066.14		78.67	965.135	672.964	679.134	672.494	699.068	678.147	923.748	669.731	976.901		78.68	1674.36	976.917	991.102	976.987	1116.04	994.209	1498.71	970.045	1703.74		7117.6	0.8478	7117.6	1.2561
					78.75	4065.13	2821.11	2841.85	2818.48	2857.65	2833.2	4024.72	2809.34	4150.31		78.57	1004.48	671.785	678.64	671.323	704.038	677.789	928.657	668.447	989.997		78.58	1716.12	974.958	990.543	975.122	1148.52	995.036	1488.97	967.857	1733.86		7117.8	0.8893	7117.8	1.3089
					78.65	4022.48	2816.63	2839	2814	2858.71	2830.18	4093.86	2804.51	4229.82		78.47	1013.91	670.572	678.105	670.122	710.706	677	931.274	667.122	1002.17		78.48	1728.58	972.956	990.023	973.214	1188.43	996.409	1474.64	965.626	1767.54		7118	0.9452	7118	1.3666
					78.55	4070.74	2811.94	2835.93	2809.31	2859.56	2826.95	4155.33	2799.47	4301.68		78.37	982.333	669.474	677.719	669.037	719.642	676.853	931.632	665.913	1014.79		78.38	1866	970.567	989.836	970.918	1236.13	998.082	1455.72	962.985	1806.33		7118.2	1.0051	7118.2	1.4374
					78.45	4243.82	2806.58	2832.56	2803.91	2864.78	2823.01	4206.88	2793.72	4369.13		78.27	1049.93	668.123	677.435	667.694	730.92	676.64	929.316	664.441	1027.93		78.28	1874.16	968.16	989.617	968.656	1292.45	1000.57	1433.04	960.313	1850.92		7118.4	1.0671	7118.4	1.5221
					78.35	4097.74	2801.77	2829.79	2799.13	2868.19	2821.16	4248.28	2788.52	4425.7		78.17	1064.07	666.72	677.092	666.316	745.218	676.607	924.555	662.908	1041.97		78.18	1924.56	965.598	989.49	966.238	1357.3	1003.91	1406.99	957.485	1902.1		7118.6	1.1372	7118.6	1.6117
					78.25	4241.44	2796.41	2826.84	2793.76	2876.86	2818.94	4277.08	2782.74	4476.2		78.07	1097.97	665.181	676.718	664.801	762.918	676.73	917.355	661.239	1057.51		78.08	1995.2	962.85	990.644	963.604	1430.13	1008.21	1378.14	954.441	1961.38		7118.8	1.2165	7118.8	1.7038
					78.15	4432.84	2790.26	2823.28	2787.61	2889.33	2814.45	4292.08	2776.17	4516.17		77.97	1094.31	663.663	677.092	663.295	784.561	677.214	908.028	659.578	1075.96		77.98	2100.26	959.801	991.48	960.767	1509.75	1013.58	1347	951.081	2026.97		7119	1.2951	7119	1.8072
					78.05	4472.18	2783.97	2819.93	2781.35	2907.81	2811.83	4293.29	2769.41	4551.11		77.87	1110.79	662.084	677.395	661.754	810.353	678.049	896.707	657.848	1097.1		77.88	2127.88	956.66	992.983	957.849	1594.59	1020.43	1314.45	947.629	2098.82		7119.2	1.3627	7119.2	1.9094
					77.95	4497.18	2777.56	2816.87	2774.97	2934.46	2809.86	4280.56	2762.53	4581.62		77.77	1162.95	660.298	677.826	660.013	840.263	679.178	883.509	655.911	1121.53		77.78	2284.76	953.089	997.327	954.46	1681.79	1028.61	1280.76	943.707	2177.5		7119.4	1.4511	7119.4	2.0168
					77.85	4719.1	2770.27	2813.2	2767.69	2971.05	2807.91	4253.21	2754.74	4609.62		77.67	1101.56	658.759	680.124	658.499	874.595	681.127	869.169	654.202	1151.26		77.68	2323.41	949.41	999.668	951.055	1768.64	1038.68	1246.85	939.661	2255.99		7119.6	1.5539	7119.6	2.1142
					77.75	4766.47	2762.79	2810.16	2760.28	3021.29	2806.89	4212.54	2746.73	4640.29		77.57	1232.28	656.72	680.991	656.509	912.189	683.256	853.265	651.985	1183.01		77.58	2303.6	945.777	1006.73	947.769	1851.78	1051.01	1213.43	935.661	2338.19		7119.8	1.6428	7119.8	2.2108
					77.65	4828.78	2755.05	2806.9	2752.59	3088.5	2806.95	4159.43	2738.44	4677.21		77.47	1206.36	654.773	684.201	654.637	952.895	686.27	836.717	649.858	1220.2		77.48	2430.76	941.813	1016.89	944.098	1926.99	1065.38	1180.55	931.276	2419.34		7120	1.7617	7120	2.3579
					77.55	4933.98	2746.9	2804.83	2744.47	3176	2808.21	4094.89	2729.7	4726.82		77.37	1235.27	652.731	688.973	652.647	995.412	690.071	819.636	647.613	1261.4		77.38	2501.59	937.646	1031.52	940.285	1990.69	1082.09	1148.76	926.67	2497.64		7120.2	1.8603	7120.2	2.4714
					77.45	5018.12	2738.38	2802.38	2736.09	3287.17	2811.05	4020.56	2720.58	4792.72		77.27	1306.09	650.419	695.725	650.394	1038.17	694.608	802.163	645.088	1306.04		77.28	2490.83	933.496	1052.38	936.697	2039.68	1101.52	1118.6	922.083	2571.96		7120.4	1.9946	7120.4	2.5836
					77.35	5097.62	2729.58	2801.76	2727.36	3424.64	2815.84	3938.15	2711.12	4881.75		77.17	1331.89	647.998	705.371	648.101	1079.66	700.164	784.747	642.454	1353.78		77.18	2622.6	929.019	1080.91	932.709	2070.72	1123.29	1089.88	917.095	2641.05		7120.6	2.1337	7120.6	2.7428
					77.25	5184.46	2720.4	2801.24	2718.3	3589.8	2822.92	3849.43	2701.27	4995.74		77.07	1430.64	645.223	718.519	645.419	1117.78	706.562	767.349	639.431	1403.7		77.08	2627.1	924.534	1119.65	928.693	2082.23	1147.75	1063.11	912.08	2705.56		7120.8	2.2878	7120.8	2.8989
					77.15	5306.99	2710.77	2803.03	2708.84	3782.02	2832.57	3756.11	2690.89	5138.87		76.97	1489.68	642.219	736.375	642.499	1150.79	714.036	750.326	636.17	1455.39		76.98	2756.21	919.654	1170.6	924.763	2072.92	1174.44	1037.99	906.671	2767.01		7121	2.4536	7121	3.0616
					77.05	5391.2	2700.77	2806.31	2699	3998.66	2845.35	3660.18	2680.14	5309.57		76.87	1524.2	639.071	760.168	639.554	1177	722.748	733.935	632.764	1508.65		76.88	2807.63	914.708	1236.4	920.692	2043.24	1203.37	1014.76	901.096	2827.71		7121.2	2.6313	7121.2	3.2508
					76.95	5547.47	2690.17	2812.77	2688.59	4233.9	2861.41	3563.06	2668.72	5506.3		76.77	1497.63	636.058	791.322	636.714	1195.11	732.969	718.528	629.447	1563.47		76.78	2903.65	909.482	1319.18	916.323	1994.39	1234.1	993.241	895.223	2890.61		7121.4	2.8154	7121.4	3.4375
					76.85	5594.72	2679.38	2825.14	2678.09	4479.74	2881.61	3466.77	2657.07	5725.38		76.67	1583.12	632.716	830.478	633.534	1203.55	744.266	703.757	625.79	1619.35		76.68	2912.27	904.215	1420.87	912.578	1928.93	1266.46	973.587	889.307	2960.1		7121.6	3.0293	7121.6	3.6311
					76.75	5788.2	2667.82	2840.59	2666.78	4724.57	2905.73	3372.09	2644.6	5954.59		76.57	1694.19	628.933	878.383	630.047	1201.53	756.499	689.567	621.692	1676.5		76.58	3016.56	898.763	1542.02	908.913	1849.66	1299.62	955.393	883.068	3039.04		7121.8	3.2572	7121.8	3.8947
					76.65	6009.83	2655.4	2864.73	2654.71	4955.3	2934.02	3280.08	2631.2	6188.25		76.47	1719.15	625.106	935.752	626.556	1189.29	769.9	676.292	617.483	1735.47		76.48	3158.37	892.896	1681.97	904.813	1760.08	1332.84	938.405	876.394	3129.03		7122	3.5123	7122	4.1501
					76.55	6241.69	2642.04	2906.44	2641.84	5157.96	2966.66	3191.59	2616.82	6422.43		76.37	1757.98	621.124	1002.3	622.901	1167.2	784.266	663.862	613.109	1796.11		76.38	3326.53	886.517	1838.51	900.941	1663.89	1365.3	922.387	869.208	3231.51		7122.2	3.7628	7122.2	4.4065
					76.45	6444.56	2627.93	2971.72	2628.1	5319.17	3003.89	3107.43	2601.58	6650.34		76.27	1882.65	616.647	1076.66	618.866	1135.9	799.059	651.906	608.24	1857.84		76.28	3475.89	879.879	2007.58	898.365	1564.87	1396.25	907.228	861.563	3346.35		7122.4	4.0243	7122.4	4.6515
					76.35	6762.44	2612.49	3072.02	2613.32	5426.7	3045.26	3027.57	2585.01	6872.32		76.17	1968.32	611.918	1157.02	614.879	1096.94	814.162	640.509	603.024	1920.31		76.18	3399.31	873.459	2183.83	894.575	1467.05	1425.5	893.43	854.12	3467.24		7122.6	4.2999	7122.6	4.9187
					76.25	6938.57	2596.46	3224.1	2598	5472.44	3091.12	2952.79	2567.67	7096.56		76.07	1959.19	607.215	1240.83	610.907	1052.37	829.614	629.966	597.823	1981.78		76.08	3560.81	866.544	2358.75	893.059	1372.59	1451.5	880.143	846.182	3591.67		7122.8	4.603	7122.8	5.2032
					76.15	7469.77	2578.26	3447.09	2580.5	5450.54	3139.68	2881.72	2548.15	7337.04		75.97	2139.27	601.8	1323.59	606.224	1003.33	844.321	619.472	591.911	2039.18		75.98	3773.81	859.278	2523.09	892.65	1283.55	1473.23	867.069	837.596	3710.89		7123	4.9038	7123	5.5043
					76.05	7858.02	2558.6	3765.36	2561.89	5361.72	3190.92	2814.81	2527.01	7618.27		75.87	2109.74	596.618	1401.71	602.706	952.481	858.674	609.747	586.09	2091.49		75.88	3627.2	852.426	2668.26	894.939	1202.51	1490.99	855.134	829.414	3817.19		7123.2	5.2334	7123.2	5.8357
					75.95	8160.37	2537.7	4203.47	2542.28	5211.08	3244.35	2752.13	2504.57	7968.15		75.77	2075.62	591.552	1470.53	598.667	901.607	872.256	600.728	580.378	2133.45		75.78	3907.3	844.734	2783.61	899.348	1129.08	1502.79	842.971	820.387	3900.6		7123.4	5.5715	7123.4	6.1324
					75.85	8599	2515.12	4780.82	2520.83	5007.02	3298.37	2692.8	2480.3	8413.45		75.67	2156.77	586.153	1525.05	595.415	851.787	884.176	591.897	574.332	2162.82		75.68	3886.26	837.525	2861.98	907.571	1064.41	1508.95	831.357	811.395	3954.82		7123.6	5.8865	7123.6	6.4297
					75.75	8992.2	2491.01	5506.74	2498.76	4761.63	3351.93	2636.58	2454.37	8974.79		75.57	2146.12	580.99	1561.7	592.932	804.598	894.345	583.53	568.304	2176.58		75.58	3889.92	830.279	2897.33	920.49	1008.22	1508.99	820.134	802.366	3973.61		7123.8	6.2198	7123.8	6.7397
					75.65	9745.74	2463.91	6371.08	2473.97	4487.06	3402.13	2581.57	2425.34	9653.03		75.47	2171.88	575.706	1577.42	591.314	760.792	902.208	575.423	562.154	2172.1		75.48	3870.58	823.102	2886.66	939.251	960.022	1502.67	809.293	793.367	3954.16		7124	6.5414	7124	7.0704
					75.55	10487.2	2433.97	7341.35	2446.11	4197.22	3447.44	2527.35	2393.23	10427.3		75.37	2082.51	570.755	1571.18	591.297	721.363	907.823	567.957	556.323	2148.76		75.38	3948.27	816.343	2829.79	964.731	918.718	1489.66	798.487	784.114	3897.16		7124.2	6.8459	7124.2	7.3613
					75.45	11036.8	2401.77	8359.59	2418.38	3905.76	3486.9	2474.22	2358.81	11252.6		75.27	2141.12	565.889	1542.38	592.674	685.99	910.314	560.512	550.245	2106.53		75.28	3800.65	809.99	2730.69	998.766	884.05	1470.73	788.861	775.267	3806.76		7124.4	7.1898	7124.4	7.6848
					75.35	11835.1	2366.65	9342.83	2387.91	3622.5	3517.82	2420.71	2321.07	12053		75.17	1986.26	561.595	1493.46	596.696	655.475	910.261	553.861	544.737	2047.66		75.18	3722.48	803.965	2595.29	1042.26	854.86	1445.95	778.878	766.623	3688.08		7124.6	7.5261	7124.6	7.9712
					75.25	12543	2328.56	10195.5	2354.47	3356.03	3538.85	2366.77	2280.37	12738.4		75.07	1969.7	557.392	1426.82	603.324	629.071	906.964	547.437	539.273	1974.64		75.08	3660.95	799.232	2431.72	1096.05	830.181	1415.73	769.136	758.135	3551.37		7124.8	7.8739	7124.8	8.305
					75.15	13190.3	2288.26	10822.7	2324.55	3111.91	3548.6	2312.26	2236.92	13223.7		74.97	1976.88	553.704	1346.34	613.012	606.329	900.284	541.115	533.759	1891.98		74.98	3382.72	795.289	2250.05	1161.33	809.814	1381.33	760.759	750.437	3406.39		7125.1	8.2095	7125.1	8.6003
					75.05	13570.6	2246.33	11147.8	2290.03	2893.8	3546.71	2257.87	2191.79	13423.6		74.87	1823.45	550.583	1257.18	626.939	587.427	890.87	535.766	528.813	1804.7		74.88	3393.04	791.674	2059.09	1237.31	792.184	1342.6	752.328	742.687	3261.75		7125.3	8.5458	7125.3	8.8793
					74.95	13563.6	2204.78	11127.3	2262.57	2703.57	3533.53	2204.85	2146.51	13304.1		74.77	1740.63	547.923	1163.77	645.381	571.623	878.569	530.449	524.165	1716.88		74.78	3245.06	790.758	1868.33	1323.84	777.144	1300.81	744.309	735.347	3128.45		7125.5	8.8724	7125.5	9.1645
					74.85	13337.3	2164.21	10759.1	2241.48	2540.55	3508.98	2153.81	2101.94	12858.5		74.67	1603.78	546.905	1070.69	669.022	558.66	863.82	525.639	520.025	1634.61		74.68	3023.65	790.471	1685.66	1419.79	764.408	1257.03	736.918	728.636	3011.09		7125.7	9.22	7125.7	9.5248
					74.75	12172.9	2128.59	10086.4	2232.49	2405.81	3476.28	2108.28	2061.84	12128.6		74.57	1559.19	546.042	981.321	697.847	547.755	846.564	521.279	516.039	1560.61		74.58	3018.55	791.338	1516.33	1522.29	752.946	1211.48	729.666	721.92	2914.45		7125.9	9.5758	7125.9	9.9131
					74.65	11090.6	2097.69	9182.69	2237.89	2295.71	3434.89	2067.75	2025.88	11187.2		74.47	1545.39	545.728	898.428	731.866	538.406	827.033	516.992	512.091	1498		74.48	2831.88	797.801	1364.85	1628.84	743.922	1165.55	723.081	715.732	2845.39		7126.1	9.9493	7126.1	10.2297
					74.55	9820.54	2072.09	8142.58	2261.57	2207.53	3385.69	2034.43	1994.84	10129.7		74.37	1412.75	548.423	824.393	771.377	530.742	806.101	513.198	508.637	1451.05		74.38	2719.57	801.7	1233.01	1735.41	734.116	1119.82	716.806	709.855	2791.59		7126.3	10.2977	7126.3	10.5713
					74.45	8659.2	2052.13	7062.42	2306.86	2137.49	3328.84	2004.05	1968.3	9050.27		74.27	1436.09	549.601	759.618	815.282	523.899	783.605	509.301	505.08	1415.9		74.28	2710.85	812.756	1120.94	1837.34	726.167	1074.69	710.54	703.986	2762.51		7126.5	10.6835	7126.5	10.9341
					74.35	7723.82	2035.86	6025.92	2377.03	2081.71	3264.32	1977.29	1945.38	8035.22		74.17	1391.33	554.391	704.582	862.945	517.918	760.25	505.601	501.681	1397.28		74.18	2722.53	829.099	1027.68	1929.9	718.166	1030.74	704.222	698.066	2749.48		7126.7	11.0751	7126.7	11.2848
					74.25	7126.77	2024.04	5094.1	2475.09	2036.36	3191.9	1954.65	1924.75	7152.38		74.07	1383.19	561.781	658.715	912.927	513.071	736.34	502.022	498.301	1393.35		74.08	2717.86	852.614	951.537	2008.47	710.162	988.533	698.02	692.142	2748.63		7126.9	11.4071	7126.9	11.6137
					74.15	6483.2	2014.69	4303.27	2605.25	1999.55	3113.22	1934.55	1906.6	6437.53		73.97	1386.34	572.615	621.143	963.503	507.635	712.25	498.417	494.895	1401.09		73.98	2673.64	885.759	890.357	2068.95	702.925	948.597	691.945	686.33	2756.88		7127.1	11.7936	7127.1	11.9979
					74.05	5945.06	2010.3	3664.76	2770.35	1969.29	3029.43	1916.52	1890.52	5908.07		73.87	1392.86	588.019	590.746	1012.67	502.849	688.351	494.775	491.451	1420.15		73.88	2656.29	931.289	841.643	2107.74	695.931	911.144	685.903	680.553	2770.89		7127.3	12.1908	7127.3	12.3479
					73.95	5863.3	2006.81	3169.69	2970.32	1944.92	2940.4	1898.75	1874.7	5557.41		73.77	1444.96	609.181	566.187	1058.06	498.161	664.803	490.919	487.794	1448.34		73.78	2826.09	991.961	802.478	2121.89	688.422	875.817	679.346	674.26	2788.61		7127.5	12.5649	7127.5	12.7486
					73.85	5568.75	2008.17	2800.04	3205.44	1919.65	2848.7	1882.38	1859.98	5364.46		73.67	1546.47	637.532	546.117	1097.24	493.07	641.698	486.704	483.734	1483.69		73.68	2760.73	1072.1	771.413	2110.95	681.263	843.403	672.984	668.141	2811.4		7127.7	12.9558	7127.7	13.0837
					73.75	5482.28	2012.3	2531.02	3471.41	1899.34	2755.22	1866.81	1845.56	5308.29		73.57	1534.93	675.246	529.939	1128.51	488.163	619.698	482.54	479.702	1525.59		73.58	2816.79	1175.05	746.261	2074.82	674.153	813.541	666.493	661.839	2841.13		7127.9	13.3548	7127.9	13.4527
					73.65	5423.21	2021.68	2338.45	3761.32	1879.2	2661.43	1851.43	1831.31	5356.94		73.47	1551.12	724.045	516.648	1149.95	483.451	598.86	478.299	475.593	1573.29		73.48	2814.74	1304.42	725.689	2015.34	667.031	786.338	659.99	655.525	2881.18		7128.1	13.7309	7128.1	13.781
					73.55	5490.79	2038.86	2200.74	4064.24	1859.38	2568.29	1835.71	1816.74	5483.52		73.37	1563.26	785.586	505.534	1160.19	478.677	579.31	473.996	471.422	1626.18		73.38	2974.09	1462.32	708.044	1934.87	659.447	761.204	653.001	648.725	2935.26		7128.3	14.1158	7128.3	14.134
					73.45	5459.98	2061.25	2101.43	4367.01	1841.42	2477.48	1820.07	1802.23	5657.49		73.27	1696.02	860.705	495.556	1157.98	473.385	560.648	469.169	466.725	1683.81		73.28	3051.49	1650.25	694.702	1837.48	651.823	738.202	645.766	641.678	3009.84		7128.5	14.4307	7128.5	14.4607
					73.35	5735.04	2095.2	2026.83	4652.38	1822.32	2388.85	1803.55	1786.57	5856.27		73.17	1716.87	950.422	487.7	1143.6	468.19	543.308	464.28	461.931	1747.85		73.18	3104.05	1867.45	679.214	1727.69	644.024	717.213	638.386	634.456	3101.7		7128.7	14.798	7128.7	14.663
					73.25	5878.47	2153.02	1972.89	4903.72	1802.98	2303.77	1786.49	1770.28	6071.49		73.07	1826.03	1054.05	478.462	1117.25	462.558	526.929	458.954	456.699	1814.71		73.08	3269.59	2110.32	666.824	1609.85	635.718	697.699	630.517	626.727	3217.3		7128.9	15.1352	7128.9	15.0053
					73.15	6104.21	2242.17	1924.45	5104.03	1783.43	2222.54	1768.48	1753.02	6280.02		72.97	1873.99	1170.22	470.734	1080.31	456.723	511.686	453.424	451.264	1886.78		72.98	3451.95	2372.51	654.341	1488.52	626.969	679.384	622.09	618.441	3351.61		7129.1	15.4451	7129.1	15.2762
					73.05	6366.11	2378.24	1882.06	5238.7	1762.77	2145.43	1749.35	1734.65	6483.32		72.87	2054.23	1295.41	462.552	1033.93	450.256	496.986	447.182	445.116	1960.74		72.88	3625	2644.84	641.327	1367.89	617.72	662.085	613.132	609.623	3498.88		7129.3	15.7476	7129.3	15.5437
					72.95	6706.85	2582.33	1842.99	5296.67	1740.96	2072.31	1728.82	1714.85	6689.84		72.77	2074.08	1425.78	454.27	980.755	443.722	483.346	440.85	438.868	2034.38		72.78	3695.73	2915.67	629.699	1251.81	608.238	645.896	603.941	600.572	3652.39		7129.5	16.0427	7129.5	15.7774
					72.85	7104.24	2881.36	1807.48	5272.27	1717.87	2003	1706.82	1693.38	6921.87		72.67	2030.24	1555.77	446.904	923.231	437.333	470.903	434.677	432.765	2105		72.68	3905.33	3170.66	617.553	1142.58	598.16	630.215	594.14	590.88	3798.91		7129.7	16.2695	7129.7	15.9524
					72.75	7463.17	3306.92	1771.68	5165.86	1693.25	1937.55	1683.3	1670.41	7206.52		72.57	2211.74	1677.79	438.892	862.734	430.252	458.677	427.784	425.943	2166.42		72.58	4008.7	3395.35	605.076	1042.42	587.805	615.181	584.008	580.855	3925.56		7129.9	16.4874	7129.9	16.2029
					72.65	7761.07	3891.3	1738.1	4983.51	1667.57	1875.94	1658.5	1646.15	7584.15		72.47	2206.31	1785.36	430.875	802.066	423.211	447.275	420.885	419.115	2214.1		72.48	4051.55	3575.55	593.245	952.567	577.294	600.816	573.72	570.676	4019.81		7130.1	16.7192	7130.1	16.3555
					72.55	8500.12	4659.06	1701.59	4734.52	1639.06	1816.1	1630.67	1618.86	8086.69		72.37	2223.07	1871.39	423.149	742.962	416.079	436.502	413.896	412.196	2243		72.38	3978.45	3699.26	581.621	873.693	566.977	587.322	563.617	560.682	4069.09		7130.3	16.8571	7130.3	16.5015
					72.45	8857.37	5623.83	1666.1	4435.08	1609.01	1759.16	1601.37	1590.04	8744.38		72.27	2233.21	1929.92	415.375	686.909	408.884	426.282	406.855	405.212	2248.17		72.28	3887.59	3757.43	570.242	805.597	556.958	574.636	553.761	550.924	4064		7130.5	17.0683	7130.5	16.6381
					72.35	9530.36	6772.83	1627.81	4100.69	1576.34	1703.43	1569.35	1558.41	9558.37		72.17	2222.46	1956.52	407.616	635.048	401.751	416.604	399.831	398.243	2226.16		72.18	3911.73	3745.01	559.22	747.241	546.841	562.322	543.819	541.067	3999.11		7130.7	17.1815	7130.7	16.7875
					72.25	10277.8	8062.78	1587.82	3748.17	1540.68	1648.18	1534.22	1523.69	10503.4		72.07	2140.2	1949.2	400.37	588.313	394.906	407.661	393.096	391.562	2175.74		72.08	3845.75	3662.44	548.363	697.898	536.887	550.557	534.042	531.375	3873.31		7130.9	17.3097	7130.9	16.8399
					72.15	11173.4	9415.48	1544.42	3392.78	1501.31	1592.38	1495.39	1485.27	11515.4		71.97	2078.86	1907.85	393.335	546.918	388.27	399.298	386.571	385.091	2096.79		71.98	3560.11	3515.42	538.334	657.071	527.784	540.634	525.073	522.492	3691.85		7131.1	17.3737	7131.1	16.9621
					72.05	11876.6	10723.4	1498.76	3048.65	1459.13	1536.37	1453.61	1443.88	12500.4		71.87	1985.32	1835.1	386.639	510.968	381.995	391.578	380.382	378.954	1991.89		71.88	3422.9	3312.89	528.958	623.145	519.068	530.341	516.481	513.986	3460.96		7131.3	17.4569	7131.3	16.9826
					71.95	12695.5	11859.2	1450.13	2725.46	1413.58	1479.28	1408.48	1399.08	13340.8		71.77	1889.32	1735.4	380.425	480.213	376.072	384.458	374.547	373.161	1865.31		71.78	3175.26	3067.72	520.284	595.311	511.053	520.863	508.604	506.181	3192.94		7131.5	17.4977	7131.5	16.9975
					71.85	13801.6	12696.1	1397.23	2428.62	1363.45	1419.61	1358.78	1349.69	13915.3		71.67	1784.82	1614.92	374.59	454.261	370.529	377.927	369.09	367.747	1722.58		71.68	2928.56	2794.35	512.332	572.533	503.757	512.851	501.431	499.076	2901.88		7131.7	17.5333	7131.7	17.104
					71.75	14315	13133.7	1342.58	2163.7	1311.19	1359.39	1306.84	1298.06	14127.1		71.57	1597.82	1480.95	369.46	432.906	365.692	372.651	364.33	363.029	1570.85		71.58	2654.98	2507.62	505.34	553.988	497.262	505.621	495.039	492.753	2601.1		7131.9	17.5803	7131.9	17.1724
					71.65	14496.9	13113.9	1287.11	1932.4	1258.03	1299.65	1253.97	1245.5	13917.6		71.47	1420.47	1340.66	365.08	415.55	361.533	367.67	360.232	358.974	1415.85		71.48	2398.68	2221.28	499.082	538.871	491.501	499.124	489.381	487.163	2303.42		7132.1	17.553	7132.1	17.1215
					71.55	14131.6	12634.9	1233.37	1735.03	1206.12	1242.33	1202.36	1194.18	13283.2		71.37	1238.67	1200.78	361.382	401.659	358.055	363.369	356.82	355.6	1264.06		71.38	2074.75	1947.3	493.778	526.761	486.678	493.56	484.659	482.507	2020.2		7132.3	17.5817	7132.3	17.1788
					71.45	12966.5	11752	1184.07	1571.45	1158.74	1190.41	1155.23	1147.3	12275.4		71.27	1099.14	1066.88	358.216	390.558	355.101	360	353.934	352.748	1120.95		71.28	1783.51	1694.6	489.435	517.074	482.72	489.03	480.787	478.692	1760.18		7132.5	17.6303	7132.5	17.1837
					71.35	11148.1	10565.4	1142.24	1440.2	1118.43	1146.34	1115.16	1107.48	10990.4		71.17	970.349	943.345	355.592	381.75	352.648	357.161	351.531	350.38	990.128		71.18	1551.1	1469.07	485.763	510.421	479.433	485.354	477.586	475.546	1529.9		7132.7	17.5957	7132.7	17.1261
					71.25	9354	9199.06	1107.42	1336.9	1085.11	1111.38	1082.08	1074.64	9548.75		71.07	888.814	832.949	353.271	374.667	350.498	354.625	349.432	348.315	873.868		71.08	1322.36	1273.79	482.772	503.077	476.807	482.34	475.046	473.063	1328.52		7132.9	17.5762	7132.9	17.0947
					71.15	7479.34	7781.15	1080.19	1257.76	1059.19	1082.32	1056.33	1049.13	8071.26		70.97	714.869	737.584	351.619	369.343	349.007	352.749	347.992	346.909	773.748		70.98	1180	1109.17	480.276	498.43	474.611	479.736	472.917	470.989	1160.19		7133.1	17.4866	7133.1	17.0785
					71.05	5982.12	6422.04	1058.91	1197.6	1039.14	1059.11	1036.47	1029.49	6665.81		70.87	653.461	657.154	350.238	365.09	347.757	351.157	346.788	345.733	689.517		70.88	1043.27	973.812	478.174	494.178	472.813	477.528	471.188	469.311	1021.14		7133.3	17.5195	7133.3	17.0888
					70.95	4825.97	5202.76	1042.29	1151.99	1023.62	1042.13	1021.16	1014.37	5412.08		70.77	636.302	590.83	348.918	362.227	346.572	349.768	345.645	344.619	620.866		70.78	949.866	864.926	476.359	490.194	471.285	475.747	469.732	467.901	908.735		7133.5	17.4582	7133.5	17.049
					70.85	3994.6	4169.78	1029.05	1117.12	1011.42	1028.45	1009.09	1002.5	4352.38		70.67	583.478	537.473	347.805	358.89	345.586	348.577	344.701	343.703	564.518		70.68	868.503	779.006	474.838	487.256	470	474.219	468.51	466.727	820.197		7133.7	17.4152	7133.7	17.0394
					70.75	3455.4	3337.46	1017.97	1089.87	1001.31	1016.88	999.127	992.737	3498.92		70.57	508.575	495.472	347.005	356.658	344.888	347.67	344.041	343.071	520.381		70.58	765.477	712.411	473.616	484.875	469.023	472.991	467.588	465.85	751.253		7133.9	17.3817	7133.9	16.9389
					70.65	2875.31	2696.61	1009.31	1071.84	993.484	1007.57	991.434	985.24	2844.04		70.47	500.693	462.787	346.233	354.825	344.225	346.79	343.41	342.466	485.939		70.48	718.392	661.358	472.546	482.63	468.182	471.898	466.801	465.11	697.866		7134.1	17.2928	7134.1	16.9431
					70.55	2480.14	2221.59	1002.21	1052.87	987.245	1000.07	985.32	979.287	2352.87		70.37	486.164	437.663	345.522	353.045	343.615	346.025	342.836	341.915	459.13		70.38	657.655	622.611	471.695	480.779	467.519	471.008	466.197	464.545	657.084		7134.3	17.236	7134.3	16.9308
					70.45	2152.09	1880.47	996.542	1040.93	982.289	994.343	980.49	974.617	2001.98		70.27	438.355	418.65	345.013	351.631	343.187	345.472	342.442	341.545	438.671		70.28	660.429	593.185	470.834	479.205	466.858	470.182	465.583	463.971	625.995		7134.5	17.2055	7134.5	16.8692
					70.35	1964.67	1640.88	991.605	1029.72	978.068	989.343	976.386	970.674	1752.62		70.17	429.335	404.221	344.538	350.576	342.8	344.953	342.083	341.209	423.128		70.18	627.26	570.884	470.084	477.726	466.293	469.451	465.065	463.492	602.046		7134.7	17.1242	7134.7	16.7776
					70.25	1824.54	1474.74	987.331	1019.85	974.424	984.885	972.825	967.274	1577.68		70.07	443.301	393.174	344.014	349.466	342.359	344.379	341.668	340.817	410.975		70.08	627.721	553.803	469.362	476.276	465.726	468.718	464.545	463.01	583.379		7134.9	17.0607	7134.9	16.6651
					70.15	1687.57	1359.8	983.606	1012.73	971.311	980.959	969.807	964.406	1456.19		69.97	399.058	384.844	343.675	348.533	342.086	343.975	341.424	340.594	401.568		69.98	579.182	543.827	468.782	475.221	465.309	468.125	464.167	462.669	572.085		7135.1	17.0101	7135.1	16.6047
					70.05	1637.78	1279.24	980.141	1005.8	968.394	977.48	966.993	961.724	1369.43		69.87	460.927	379.684	343.097	347.594	341.58	343.383	340.943	340.132	395.621		69.88	566.65	530.871	468.25	474.201	464.93	467.61	463.829	462.364	557.87		7135.3	16.9575	7135.3	16.5191
					69.95	1513.16	1227.29	977.202	999.853	965.988	974.581	964.664	959.528	1311.94		69.77	438.87	373.156	342.608	346.739	341.159	342.873	340.545	339.753	388.313		69.78	578.99	523.394	467.705	473.145	464.514	467.08	463.454	462.022	549.181		7135.5	16.8915	7135.5	16.5341
					69.85	1426.76	1184.23	974.639	995.17	963.917	972.018	962.67	957.668	1264.3		69.67	409.92	369.368	342.24	345.992	340.847	342.474	340.256	339.484	383.756		69.68	577.598	516.632	467.163	472.233	464.106	466.553	463.083	461.683	541.353		7135.7	16.8315	7135.7	16.4934
					69.75	1412.27	1150.67	972.179	990.537	961.905	969.505	960.727	955.857	1226.24		69.57	409.86	365.976	341.872	345.342	340.537	342.073	339.967	339.214	379.695		69.58	559.279	509.922	466.685	471.414	463.755	466.079	462.763	461.397	533.634		7135.9	16.772	7135.9	16.3747
					69.65	1402.59	1123.42	969.768	986.28	959.944	967.046	958.832	954.078	1194.9		69.47	404.801	362.602	341.527	344.749	340.248	341.705	339.699	338.963	375.718		69.48	529.948	505.778	466.31	470.68	463.49	465.692	462.533	461.196	528.503		7136.1	16.7465	7136.1	16.3198
					69.55	1357.86	1103.26	967.589	982.655	958.154	964.936	957.112	952.47	1171.35		69.37	417.036	360.364	341.144	344.109	339.912	341.308	339.383	338.663	372.904		69.38	526.776	501.83	465.945	470.011	463.234	465.355	462.312	461.004	523.669		7136.3	16.6527	7136.3	16.3108
					69.45	1279.67	1085.01	965.715	979.335	956.678	963.131	955.698	951.167	1149.72		69.27	412.847	358.254	340.775	343.517	339.592	340.926	339.082	338.379	370.252		69.28	538.271	497.849	465.555	469.374	462.951	464.984	462.058	460.777	518.886		7136.5	16.5824	7136.5	16.2804
					69.35	1283.61	1071.36	963.886	976.255	955.194	961.305	954.263	949.843	1133.04		69.17	393.798	356.216	340.484	343.05	339.347	340.617	338.853	338.166	367.735		69.18	556.197	495.041	465.126	468.684	462.615	464.56	461.75	460.497	515.289		7136.7	16.5536	7136.7	16.2362
					69.25	1222.14	1058.09	962.298	973.666	953.951	959.719	953.069	948.759	1116.99		69.07	386.837	354.791	340.224	342.609	339.129	340.333	338.651	337.98	365.838		69.08	485.498	492.473	464.903	468.212	462.486	464.342	461.648	460.424	511.944		7136.9	16.4719	7136.9	16.1944
					69.15	1174.14	1048.38	960.94	971.264	952.903	958.382	952.077	947.862	1104.64		68.97	368.956	353.459	340.033	342.239	338.978	340.134	338.519	337.861	364.058		68.98	508.257	489.85	464.623	467.749	462.295	464.07	461.484	460.284	508.652		7137.1	16.4413	7137.1	16.1352
					69.05	1225.98	1038.46	959.384	968.856	951.655	956.9	950.876	946.754	1092.37		68.87	388.746	352.052	339.77	341.848	338.754	339.864	338.309	337.666	362.269		68.88	531.236	487.86	464.285	467.217	462.038	463.748	461.252	460.075	506.021		7137.3	16.3911	7137.3	16.0554
					68.95	1120.16	1030.81	958.272	967.008	950.825	955.835	950.091	946.064	1082.52		68.77	378.804	351.027	339.549	341.494	338.568	339.632	338.137	337.508	360.869		68.78	490.992	485.986	464.064	466.804	461.897	463.543	461.137	459.985	503.507		7137.5	16.3513	7137.5	16.016
					68.85	1139.06	1023.47	957.104	965.081	949.925	954.692	949.228	945.295	1073.02		68.67	389.864	349.96	339.286	341.098	338.34	339.356	337.923	337.307	359.426		68.68	469.403	484.203	463.915	466.504	461.824	463.401	461.085	459.957	501.146		7137.7	16.262	7137.7	15.9605
					68.75	1188.1	1016.85	955.751	963.121	948.835	953.35	948.174	944.328	1064.44		68.57	361.977	349.009	339.132	340.838	338.219	339.189	337.816	337.213	358.139		68.58	495.131	482.77	463.699	466.141	461.677	463.185	460.959	459.854	499.16		7137.9	16.1773	7137.9	15.9163
					68.65	1153.9	1010.96	954.558	961.374	947.876	952.217	947.259	943.494	1056.77		68.47	407.044	348.094	338.809	340.416	337.927	338.862	337.536	336.945	356.92		68.48	522.472	481.257	463.402	465.697	461.449	462.905	460.754	459.67	497.112		7138.1	16.193	7138.1	15.8738
					68.55	1108.28	1005.66	953.548	959.805	947.105	951.272	946.522	942.837	1049.73		68.37	388.583	347.25	338.556	340.063	337.704	338.605	337.325	336.747	355.771		68.38	483.877	479.888	463.225	465.39	461.336	462.742	460.662	459.599	495.245		7138.3	16.1008	7138.3	15.7681
					68.45	1065.92	1001.18	952.736	958.537	946.505	950.494	945.951	942.347	1043.67		68.27	374.923	346.47	338.358	339.775	337.534	338.4	337.167	336.6	354.702		68.28	484.142	478.792	463.053	465.106	461.225	462.579	460.569	459.527	493.687		7138.5	16.015	7138.5	15.7257
					68.35	1039.6	996.947	952.026	957.417	946.008	949.819	945.483	941.96	1037.9		68.17	372.342	345.836	338.173	339.514	337.375	338.204	337.018	336.463	353.803		68.18	475.694	477.722	462.906	464.846	461.139	462.44	460.501	459.48	492.153		7138.7	15.9598	7138.7	15.7219
					68.25	1115.45	993.053	951.041	955.992	945.215	948.855	944.722	941.269	1032.53		68.07	363.151	345.236	338.022	339.288	337.251	338.049	336.905	336.361	352.946		68.08	473.8	476.688	462.772	464.597	461.058	462.309	460.44	459.438	490.674		7138.9	15.8455	7138.9	15.6498
					68.15	1060.61	989.375	950.275	954.896	944.642	948.153	944.177	940.794	1027.55		67.97	374.299	344.607	337.832	339.02	337.084	337.856	336.749	336.215	352.071		67.98	484.07	475.81	462.611	464.349	460.95	462.162	460.349	459.366	489.404		7139.1	15.8021	7139.1	15.5172
					68.05	1061.32	986.253	949.523	953.817	944.064	947.446	943.628	940.314	1023.16		67.87	393.348	343.996	337.57	338.7	336.845	337.589	336.52	335.996	351.238		67.88	482.304	474.936	462.456	464.107	460.849	462.02	460.264	459.298	488.138		7139.3	15.6954	7139.3	15.4763
					67.95	1051.31	983.195	948.817	952.776	943.532	946.776	943.116	939.872	1018.85		67.77	383.201	343.423	337.346	338.417	336.645	337.361	336.328	335.815	350.444		67.78	475.233	474.113	462.328	463.884	460.767	461.899	460.198	459.252	486.93		7139.5	15.6547	7139.5	15.4069
					67.85	1064.6	980.415	948.068	951.774	942.947	946.053	942.553	939.375	1014.93		67.67	377.097	342.886	337.148	338.158	336.467	337.155	336.16	335.657	349.69		67.68	481.982	473.398	462.183	463.665	460.668	461.757	460.114	459.185	485.86		7139.7	15.5433	7139.7	15.255
					67.75	1033.71	977.873	947.452	950.903	942.484	945.478	942.117	939	1011.31		67.57	359.304	342.48	337.02	337.979	336.358	337.025	336.06	335.566	349.091		67.58	497.916	472.637	461.991	463.405	460.523	461.576	459.984	459.072	484.758		7139.9	15.5092	7139.9	15.2308
					67.65	987.35	975.697	947.025	950.214	942.211	945.103	941.864	938.807	1008.08		67.47	355.142	342.09	336.907	337.82	336.266	336.911	335.976	335.491	348.514		67.48	488.069	471.931	461.833	463.172	460.407	461.429	459.883	458.986	483.724		7140.1	15.398	7140.1	15.171
					67.55	972.512	973.747	946.672	949.664	941.997	944.786	941.669	938.673	1005.17		67.37	343.055	341.759	336.843	337.707	336.22	336.843	335.938	335.462	347.998		67.38	503.159	471.272	461.634	462.907	460.247	461.238	459.737	458.857	482.751		7140.3	15.3191	7140.3	15.0194
					67.45	1016.58	971.706	946.144	948.938	941.608	944.294	941.299	938.362	1002.18		67.27	373.522	341.355	336.663	337.483	336.057	336.659	335.783	335.316	347.418		67.28	448.55	470.713	461.534	462.752	460.189	461.146	459.691	458.827	481.891		7140.5	15.2659	7140.5	15.0076
					67.35	1017.21	969.855	945.63	948.213	941.222	943.798	940.929	938.048	999.405		67.17	345.641	341.058	336.589	337.373	336.002	336.582	335.735	335.276	346.957		67.18	486.639	470.127	461.388	462.546	460.08	461.002	459.594	458.745	481.012		7140.7	15.1532	7140.7	14.918
					67.25	1027.34	967.981	945.074	947.506	940.795	943.293	940.521	937.693	996.707		67.07	374.456	340.662	336.408	337.153	335.836	336.4	335.576	335.126	346.404		67.08	459.935	469.686	461.322	462.421	460.048	460.946	459.577	458.742	480.291		7140.9	15.0641	7140.9	14.8426
					67.15	978.52	966.505	944.726	946.991	940.562	942.981	940.306	937.53	994.419		66.97	327.238	340.419	336.347	337.053	335.791	336.338	335.538	335.096	346.006		66.98	483.481	469.175	461.187	462.242	459.95	460.822	459.49	458.669	479.519		7141.1	14.9812	7141.1	14.8284
					67.05	1017.24	964.874	944.225	946.33	940.179	942.515	939.936	937.213	991.994		66.87	318.946	340.145	336.256	336.933	335.715	336.244	335.469	335.035	345.587		66.88	452.827	468.742	461.112	462.118	459.908	460.753	459.459	458.652	478.831		7141.3	14.9061	7141.3	14.7335
					66.95	931.868	963.697	944.03	946.008	940.094	942.345	939.862	937.192	990.076		66.77	308.481	339.841	336.127	336.772	335.6	336.111	335.36	334.934	345.143		66.78	461.461	468.367	461.048	462.004	459.875	460.693	459.436	458.644	478.201		7141.5	14.8436	7141.5	14.6709
					66.85	944.641	962.536	943.832	945.678	940	942.176	939.786	937.162	988.196		66.67	356.777	339.579	336.015	336.629	335.503	335.999	335.269	334.85	344.744		66.68	494.028	467.896	460.887	461.806	459.747	460.539	459.32	458.54	477.494		7141.7	14.7538	7141.7	14.6222
					66.75	898.127	961.347	943.514	945.232	939.787	941.898	939.586	937.008	986.325		66.57	330.378	339.383	335.971	336.559	335.473	335.955	335.245	334.833	344.421		66.58	463.138	467.535	460.822	461.7	459.711	460.482	459.293	458.527	476.911		7141.9	14.6704	7141.9	14.4925
					66.65	934.771	960.356	943.35	944.965	939.719	941.766	939.531	936.999	984.691		66.47	345.762	339.172	335.904	336.466	335.418	335.886	335.196	334.791	344.088		66.48	418.414	427.112	420.659	421.496	419.575	420.325	419.168	418.414	436.265		7142.1	14.6331	7142.1	14.491
					66.55	958.27	959.343	943.112	944.621	939.577	941.558	939.4	936.914	983.037		66.37	314.644	338.945	335.803	336.339	335.329	335.783	335.112	334.714	343.738		66.38	424.214	432.601	426.408	427.211	425.353	426.082	424.955	424.214	441.539		7142.3	14.5326	7142.3	14.3331
					66.45	922.853	958.429	942.913	944.317	939.467	941.379	939.3	936.859	981.511		66.27	343.737	347.816	344.801	345.314	344.339	344.779	344.128	343.737	352.492		66.28	451.878	459.972	454.025	454.795	452.996	453.702	452.607	451.878	468.707		7142.5	14.497	7142.5	14.2941
					66.35	983.031	957.409	942.586	943.908	939.23	941.087	939.075	936.675	979.92		66.17	346.257	350.193	347.298	347.79	346.848	347.276	346.642	346.257	354.762		66.18	479.364	487.192	481.465	482.201	480.461	481.148	480.082	479.364	495.73		7142.7	14.4332	7142.7	14.2544
					66.25	904.141	924.12	909.919	911.149	906.644	908.45	906.5	904.141	946.077		66.07	358.009	361.816	359.028	359.498	358.589	359.005	358.387	358.009	366.278		66.08	437.99	445.552	440.045	440.75	439.067	439.736	438.697	437.99	453.896		7142.9	14.3297	7142.9	14.1486
					66.15	897.289	916.514	902.935	904.083	899.742	901.494	899.607	897.289	937.931		65.97	350.494	354.172	351.49	351.94	351.062	351.467	350.866	350.494	358.528		65.98	425.777	433.09	427.79	428.467	426.834	427.486	426.472	425.777	441.255		7143.1	14.2765	7143.1	14.1011
					66.05	864.521	883.079	870.041	871.119	866.925	868.623	866.798	864.521	903.981		65.87	309.306	312.863	310.282	310.714	309.864	310.257	309.672	309.306	317.121		65.88	418.618	425.702	420.589	421.238	419.656	420.289	419.302	418.618	433.687		7143.3	14.1802	7143.3	14.0459
					65.95	897.718	915.609	903.115	904.119	900.075	901.719	899.958	897.718	936.006		65.77	319.671	323.116	320.627	321.041	320.219	320.601	320.031	319.671	327.279		65.78	429.819	436.674	431.748	432.37	430.839	431.453	430.492	429.819	444.481		7143.5	14.1679	7143.5	14.0137
					65.85	884.589	901.872	889.868	890.805	886.901	888.502	886.793	884.589	921.796		65.67	319.171	322.505	320.106	320.503	319.709	320.081	319.526	319.171	326.574		65.68	384.271	390.912	386.162	386.76	385.273	385.873	384.934	384.271	398.558		7143.7	14.0866	7143.7	13.9262
					65.75	841.356	858.047	846.521	847.4	843.623	845.182	843.524	841.356	877.515		65.57	342.646	345.876	343.563	343.943	343.174	343.536	342.995	342.646	349.857		65.58	402.694	409.136	404.546	405.121	403.678	404.264	403.347	402.694	416.623		7143.9	14.033	7143.9	13.8872
					65.65	845.516	861.65	850.569	851.387	847.74	849.254	847.647	845.516	880.667		65.47	324.207	327.34	325.105	325.471	324.725	325.078	324.55	324.207	331.235		65.48	426.47	432.714	428.284	428.836	427.437	428.007	427.113	426.47	440.041		7144.1	13.9384	7144.1	13.7806
					65.55	852.865	868.471	857.812	858.574	855.047	856.515	854.961	852.865	887.055		65.37	296.467	299.503	297.347	297.698	296.976	297.319	296.805	296.467	303.312		65.38	447.771	453.829	449.55	450.08	448.721	449.276	448.404	447.771	461.005		7144.3	13.9003	7144.3	13.7945
					65.45	838.671	853.767	843.513	844.228	840.812	842.24	840.734	838.671	871.939		65.27	342.104	345.05	342.967	343.304	342.604	342.938	342.437	342.104	348.779		65.28	445.524	451.409	447.268	447.779	446.458	446.998	446.148	445.524	458.44		7144.5	13.8662	7144.5	13.683
					65.35	862.501	877.124	867.244	867.905	864.602	865.996	864.532	862.501	894.897		65.17	335.846	338.708	336.692	337.017	336.337	336.664	336.174	335.846	342.361		65.18	436.89	442.601	438.6	439.091	437.808	438.336	437.505	436.89	449.491		7144.7	13.7845	7144.7	13.6198
					65.25	826.289	840.444	830.933	831.551	828.352	829.709	828.287	826.289	857.831		65.07	346.131	348.908	346.96	347.272	346.613	346.932	346.454	346.131	352.485		65.08	414.344	419.894	416.022	416.492	415.246	415.762	414.95	414.344	426.645		7144.9	13.7412	7144.9	13.5549
					65.15	830.751	844.48	835.302	835.878	832.776	834.096	832.717	830.751	861.493		64.97	320.186	322.885	320.999	321.299	320.66	320.97	320.504	320.186	326.386		64.98	439.285	444.682	440.93	441.385	440.173	440.675	439.881	439.285	451.302		7145.1	13.6706	7145.1	13.5214
					65.05	858.585	871.888	863.043	863.576	860.574	861.855	860.52	858.585	888.531		64.87	311.342	313.966	312.14	312.429	311.808	312.11	311.655	311.342	317.398		64.88	423.048	428.292	424.662	425.1	423.921	424.41	423.636	423.048	434.781		7145.3	13.6324	7145.3	13.4905
					64.95	881.276	894.19	885.646	886.142	883.23	884.481	883.182	881.276	910.49		64.77	295.806	298.356	296.589	296.867	296.264	296.559	296.114	295.806	301.719		64.78	423.366	428.469	424.95	425.37	424.225	424.703	423.945	423.366	434.832		7145.5	13.5672	7145.5	13.4537
					64.85	792.481	805.01	796.764	797.226	794.399	795.621	794.358	792.481	820.974		64.67	315.225	317.706	315.993	316.26	315.675	315.964	315.529	315.225	321.002		64.68	417.499	422.467	419.054	419.459	418.344	418.812	418.07	417.499	428.711		7145.7	13.5506	7145.7	13.4253
					64.75	839.33	851.5	843.529	843.954	841.215	842.406	841.178	839.33	867.132		64.57	345.932	348.348	346.686	346.944	346.375	346.656	346.231	345.932	351.579		64.58	432.877	437.71	434.403	434.795	433.708	434.165	433.44	432.877	443.835		7145.9	13.5143	7145.9	13.394
					64.65	845.023	856.844	849.141	849.536	846.876	848.034	846.842	845.023	872.158		64.47	335.906	338.256	336.646	336.895	336.341	336.616	336.201	335.906	341.425		64.48	412.707	417.415	414.206	414.582	413.525	413.971	413.262	412.707	423.424		7146.1	13.4664	7146.1	13.3508
					64.55	832.332	843.819	836.371	836.736	834.152	835.281	834.125	832.332	858.824		64.37	352.893	355.182	353.62	353.859	353.321	353.589	353.184	352.893	358.29		64.38	404.352	408.94	405.824	406.186	405.157	405.592	404.899	404.352	414.837		7146.3	13.3941	7146.3	13.2436
					64.45	822.472	833.642	826.435	826.768	824.261	825.365	824.239	822.472	848.35		64.27	348.842	351.073	349.555	349.786	349.263	349.525	349.129	348.842	354.122		64.28	418.064	422.532	419.509	419.86	418.856	419.282	418.604	418.064	428.323		7146.5	13.3803	7146.5	13.152
																																						7146.7	13.3043	7146.7	13.1592
																																						7146.9	13.3015	7146.9	13.0993
																																						7147.1	13.2003	7147.1	13.0975
																																						7147.3	13.1557	7147.3	13.0671
																																						7147.5	13.1054	7147.5	13.0009
																																						7147.7	13.0546	7147.7	12.9782
																																						7147.9	13.0343	7147.9	12.9682
																																						7148.1	12.96	7148.1	12.8878
																																						7148.3	12.8989	7148.3	12.8583
																																						7148.5	12.8725	7148.5	12.779
																																						7148.7	12.8416	7148.7	12.6814
																																						7148.9	12.7439	7148.9	12.6852
																																						7149.1	12.673	7149.1	12.6348
																																						7149.3	12.6171	7149.3	12.5872
																																						7149.5	12.5827	7149.5	12.5853
																																						7149.7	12.5023	7149.7	12.5161
																																						7149.9	12.4208	7149.9	12.4963
																																						7150.1	12.4218	7150.1	12.4249
																																						7150.3	12.3339	7150.3	12.3591
																																						7150.5	12.2963	7150.5	12.3084
																																						7150.7	12.2037	7150.7	12.277
																																						7150.9	12.1932	7150.9	12.1584
																																						7151.1	12.1737	7151.1	12.1592
																																						7151.3	12.055	7151.3	12.1212
																																						7151.5	12.0108	7151.5	12.1006
																																						7151.7	11.9212	7151.7	12.0397
																																						7151.9	11.8918	7151.9	11.9878
																																						7152.1	11.8297	7152.1	11.9363
																																						7152.3	11.7554	7152.3	11.8908
																																						7152.5	11.7187	7152.5	11.8188
																																						7152.7	11.6809	7152.7	11.8168
																																						7152.9	11.6291	7152.9	11.8051
																																						7153.1	11.5971	7153.1	11.6536
																																						7153.3	11.5407	7153.3	11.6687
																																						7153.5	11.4966	7153.5	11.6611
																																						7153.7	11.46	7153.7	11.6457
																																						7153.9	11.4204	7153.9	11.5323
																																						7154.1	11.3517	7154.1	11.4056
																																						7154.3	11.3173	7154.3	11.5025
																																						7154.5	11.287	7154.5	11.49
																																						7154.7	11.2389	7154.7	11.4233
																																						7154.9	11.1723	7154.9	11.4337
																																						7155.1	11.1795	7155.1	11.379
																																						7155.3	11.1236	7155.3	11.3152
																																						7155.5	11.1022	7155.5	11.2772
																																						7155.7	11.0693	7155.7	11.2445
																																						7155.9	11.056	7155.9	11.2364
																																						7156.1	11.0183	7156.1	11.2337
																																						7156.3	10.9729	7156.3	11.1648
																																						7156.5	10.9479	7156.5	11.1212
																																						7156.7	10.9089	7156.7	11.058
																																						7156.9	10.8852	7156.9	11.0776
																																						7157.1	10.8569	7157.1	11.1429
																																						7157.3	10.8183	7157.3	11.1081
																																						7157.5	10.8069	7157.5	11.0503
																																						7157.7	10.8016	7157.7	11.0305
																																						7157.9	10.7459	7157.9	11.0252
																																						7158.1	10.7638	7158.1	10.982
																																						7158.3	10.7422	7158.3	11.0122
																																						7158.5	10.7498	7158.5	10.9495
																																						7158.7	10.7213	7158.7	10.9319
																																						7158.9	10.6947	7158.9	11.0054
																																						7159.1	10.6917	7159.1	10.9417
																																						7159.3	10.6743	7159.3	10.9116
																																						7159.5	10.694	7159.5	10.9521
																																						7159.7	10.69	7159.7	10.8547
																																						7159.9	10.6839	7159.9	10.8602
																																						7160.1	10.6545	7160.1	10.8619
																																						7160.3	10.6505	7160.3	10.8585
																																						7160.5	10.6403	7160.5	10.8804
																																						7160.7	10.6607	7160.7	10.867
																																						7160.9	10.6863	7160.9	10.8652
																																						7161.1	10.6642	7161.1	10.8929
																																						7161.3	10.6619	7161.3	10.8777
																																						7161.5	10.6671	7161.5	10.8693
																																						7161.7	10.6693	7161.7	10.8946
																																						7161.9	10.6713	7161.9	10.8736
																																						7162.1	10.678	7162.1	10.9094
																																						7162.3	10.7043	7162.3	10.9784
																																						7162.5	10.7125	7162.5	10.9685
																																						7162.7	10.7242	7162.7	10.9301
																																						7162.9	10.7305	7162.9	10.8688
																																						7163.1	10.7452	7163.1	10.9102
																																						7163.3	10.7338	7163.3	10.9893
																																						7163.5	10.7795	7163.5	11.0115
																																						7163.7	10.7735	7163.7	11.0373
																																						7163.9	10.7747	7163.9	11.0235
																																						7164.1	10.7929	7164.1	10.979
																																						7164.3	10.8457	7164.3	11.0593
																																						7164.5	10.8922	7164.5	11.0919
																																						7164.7	10.8944	7164.7	11.0694
																																						7164.9	10.9046	7164.9	11.1292
																																						7165.1	10.9163	7165.1	11.1416
																																						7165.3	10.9433	7165.3	11.0938
																																						7165.5	10.9737	7165.5	11.1756
																																						7165.7	10.9903	7165.7	11.1384
																																						7165.9	10.9986	7165.9	11.1845
																																						7166.1	11.0341	7166.1	11.1684
																																						7166.3	11.063	7166.3	11.2051
																																						7166.5	11.0954	7166.5	11.2613
																																						7166.7	11.118	7166.7	11.2706
																																						7166.9	11.1256	7166.9	11.265
																																						7167.1	11.166	7167.1	11.2812
																																						7167.3	11.1807	7167.3	11.3416
																																						7167.5	11.2432	7167.5	11.3566
																																						7167.7	11.2418	7167.7	11.3715
																																						7167.9	11.2694	7167.9	11.3829
																																						7168.1	11.267	7168.1	11.439
																																						7168.3	11.2921	7168.3	11.4677
																																						7168.5	11.3136	7168.5	11.4989
																																						7168.7	11.4009	7168.7	11.4829
																																						7168.9	11.4401	7168.9	11.5079
																																						7169.1	11.4614	7169.1	11.5734
																																						7169.3	11.51	7169.3	11.6155
																																						7169.5	11.5442	7169.5	11.5957
																																						7169.7	11.5848	7169.7	11.5948
																																						7169.9	11.581	7169.9	11.6847
																																						7170.1	11.6258	7170.1	11.6747
																																						7170.3	11.6234	7170.3	11.7072
																																						7170.5	11.6396	7170.5	11.7448
																																						7170.7	11.655	7170.7	11.7471
																																						7170.9	11.7088	7170.9	11.8105
																																						7171.1	11.798	7171.1	11.7915
																																						7171.3	11.779	7171.3	11.7839
																																						7171.5	11.8069	7171.5	11.8033
																																						7171.7	11.8557	7171.7	11.8373
																																						7171.9	11.8821	7171.9	11.8464
																																						7172.1	11.896	7172.1	11.9162
																																						7172.3	11.9204	7172.3	11.9018
																																						7172.5	11.9711	7172.5	11.9614
																																						7172.7	12.0067	7172.7	12.0179
																																						7172.9	12.042	7172.9	12.0425
																																						7173.1	12.0636	7173.1	12.0534
																																						7173.3	12.0599	7173.3	12.0785
																																						7173.5	12.1095	7173.5	12.0916
																																						7173.7	12.136	7173.7	12.0943
																																						7173.9	12.1951	7173.9	12.126
																																						7174.1	12.2377	7174.1	12.1331
																																						7174.3	12.2451	7174.3	12.2535
																																						7174.5	12.2891	7174.5	12.3009
																																						7174.7	12.2797	7174.7	12.3552
																																						7174.9	12.3316	7174.9	12.3995
																																						7175.2	12.3648	7175.2	12.4282
																																						7175.4	12.4071	7175.4	12.4344
																																						7175.6	12.4275	7175.6	12.3459
																																						7175.8	12.4711	7175.8	12.3628
																																						7176	12.4902	7176	12.3865
																																						7176.2	12.498	7176.2	12.4525
																																						7176.4	12.5394	7176.4	12.4255
																																						7176.6	12.5176	7176.6	12.3946
																																						7176.8	12.5727	7176.8	12.4082
																																						7177	12.5824	7177	12.353
																																						7177.2	12.5849	7177.2	12.5327
																																						7177.4	12.5906	7177.4	12.5904
																																						7177.6	12.5915	7177.6	12.6204
																																						7177.8	12.6493	7177.8	12.5823
																																						7178	12.6564	7178	12.4869
																																						7178.2	12.6509	7178.2	12.5245
																																						7178.4	12.6865	7178.4	12.5856
																																						7178.6	12.6955	7178.6	12.6416
																																						7178.8	12.7108	7178.8	12.5771
																																						7179	12.7007	7179	12.5358
																																						7179.2	12.716	7179.2	12.5106
																																						7179.4	12.7442	7179.4	12.6004
																																						7179.6	12.7607	7179.6	12.6609
																																						7179.8	12.7334	7179.8	12.5796
																																						7180	12.7814	7180	12.5212
																																						7180.2	12.7843	7180.2	12.5599
																																						7180.4	12.7583	7180.4	12.5701
																																						7180.6	12.7744	7180.6	12.5515
																																						7180.8	12.8021	7180.8	12.5724
																																						7181	12.7995	7181	12.4922
																																						7181.2	12.8096	7181.2	12.5206
																																						7181.4	12.8046	7181.4	12.5728
																																						7181.6	12.7429	7181.6	12.5899
																																						7181.8	12.7778	7181.8	12.5867
																																						7182	12.8012	7182	12.6408
																																						7182.2	12.8218	7182.2	12.541
																																						7182.4	12.812	7182.4	12.5701
																																						7182.6	12.838	7182.6	12.6241
																																						7182.8	12.827	7182.8	12.6092
																																						7183	12.841	7183	12.5681
																																						7183.2	12.8337	7183.2	12.5119
																																						7183.4	12.7752	7183.4	12.5245
																																						7183.6	12.8154	7183.6	12.6082
																																						7183.8	12.8383	7183.8	12.6036
																																						7184	12.815	7184	12.5624
																																						7184.2	12.8119	7184.2	12.6743
																																						7184.4	12.8529	7184.4	12.6432
																																						7184.6	12.8371	7184.6	12.69
																																						7184.8	12.8048	7184.8	12.6557
																																						7185	12.821	7185	12.5852
																																						7185.2	12.821	7185.2	12.5716
																																						7185.4	12.8246	7185.4	12.5004
																																						7185.6	12.8222	7185.6	12.6371
																																						7185.8	12.794	7185.8	12.7183
																																						7186	12.7646	7186	12.6602
																																						7186.2	12.7981	7186.2	12.7161
																																						7186.4	12.8244	7186.4	12.6803
																																						7186.6	12.7552	7186.6	12.6492
																																						7186.8	12.8112	7186.8	12.6245
																																						7187	12.7644	7187	12.5638
																																						7187.2	12.8083	7187.2	12.6177
																																						7187.4	12.8052	7187.4	12.5726
																																						7187.6	12.7982	7187.6	12.5553
																																						7187.8	12.8032	7187.8	12.5234
																																						7188	12.7634	7188	12.5633
																																						7188.2	12.7688	7188.2	12.5382
																																						7188.4	12.768	7188.4	12.6455
																																						7188.6	12.7296	7188.6	12.6633
																																						7188.8	12.7586	7188.8	12.6307
																																						7189	12.7597	7189	12.6423
																																						7189.2	12.7515	7189.2	12.599
																																						7189.4	12.7915	7189.4	12.6144
																																						7189.6	12.7828	7189.6	12.6828
																																						7189.8	12.7779	7189.8	12.6929
																																						7190	12.7908	7190	12.7231
																																						7190.2	12.788	7190.2	12.7477
																																						7190.4	12.7581	7190.4	12.6324
																																						7190.6	12.7616	7190.6	12.5778
																																						7190.8	12.7754	7190.8	12.6501
																																						7191	12.7595	7191	12.6018
																																						7191.2	12.7346	7191.2	12.658
																																						7191.4	12.782	7191.4	12.6504
																																						7191.6	12.7749	7191.6	12.6639
																																						7191.8	12.7626	7191.8	12.6861
																																						7192	12.7517	7192	12.6245
																																						7192.2	12.7382	7192.2	12.6063
																																						7192.4	12.7408	7192.4	12.6205
																																						7192.6	12.7486	7192.6	12.596
																																						7192.8	12.8032	7192.8	12.5501
																																						7193	12.7165	7193	12.576
																																						7193.2	12.7634	7193.2	12.591
																																						7193.4	12.7357	7193.4	12.58
																																						7193.6	12.7399	7193.6	12.5236
																																						7193.8	12.7543	7193.8	12.5354
																																						7194	12.7059	7194	12.5587
																																						7194.2	12.689	7194.2	12.5074
																																						7194.4	12.7035	7194.4	12.5762
																																						7194.6	12.7235	7194.6	12.5378
																																						7194.8	12.6991	7194.8	12.503
																																						7195	12.7015	7195	12.4438
																																						7195.2	12.7308	7195.2	12.4598
																																						7195.4	12.6658	7195.4	12.5105
																																						7195.6	12.6623	7195.6	12.4589
																																						7195.8	12.681	7195.8	12.4924
																																						7196	12.6295	7196	12.458
																																						7196.2	12.6692	7196.2	12.4693
																																						7196.4	12.6698	7196.4	12.3786
																																						7196.6	12.6527	7196.6	12.4473
																																						7196.8	12.6339	7196.8	12.4954
																																						7197	12.6791	7197	12.4349
																																						7197.2	12.6337	7197.2	12.4102
																																						7197.4	12.6633	7197.4	12.4227
																																						7197.6	12.6521	7197.6	12.4388
																																						7197.8	12.6302	7197.8	12.3968
																																						7198	12.5911	7198	12.3868
																																						7198.2	12.5697	7198.2	12.3298
																																						7198.4	12.59	7198.4	12.3056
																																						7198.6	12.6059	7198.6	12.3143
																																						7198.8	12.579	7198.8	12.2944
																																						7199	12.5742	7199	12.3394
																																						7199.2	12.5659	7199.2	12.3749
																																						7199.4	12.5837	7199.4	12.2178
																																						7199.6	12.5869	7199.6	12.2612
																																						7199.8	12.5567	7199.8	12.2639
																																						7200	12.5567	7200	12.2639

## Sheet: Fig. 2
Fig.2a									Fig. 2b												Fig.2c
E	i( Fe-N-C	E	i (Pt/Fe-N-C)	E	i (Pt/N-C)	E	i (N-C)		E	j (NC-ORR)	std dev	E	j (FeNC-ORR)	std dev	E	j (Pt/NC-ORR)	std dev	E	j (Pt/FeNC-ORR)		Catalyst	MA@0.8V	Std dev.
V (vs. RHE)	A	V (vs. RHE)	A	V (vs. RHE)	A	V (vs. RHE)	A		V (vs. RHE)	mA cm-2		V (vs. RHE)	mA cm-2		V (vs. RHE)	mA cm-2		V (vs. RHE)	mA cm-2			A g-1powder
0.102844	0.000119659	0.102905	0.00013208	0.103943	0.000130188	0.102814	9.73511e-05		1.00082	0.00482676	0.00176	1.00082	0.0160062	0.0151	1.00082	0.0159594	77.0685	1.00082	-0.00210198		N-C Aero	0.0129307	0.00776511
0.105499	0.000118744	0.105682	0.000132233	0.106781	0.00013089	0.105591	9.79004e-05		0.999756	0.0077851	0.00352	0.99976	0.0117244	0.0184	0.99976	0.0161151	0.00121	0.99976	-0.00396261		Fe-N-C Aero	2.71422	0.426197
0.108276	0.000120056	0.108429	0.000132904	0.109497	0.000131592	0.108276	9.78699e-05		0.998688	0.00521601	0.00429	0.99869	0.0153834	0.02054	0.99869	0.0152588	0.00132	0.99869	7.7851e-06		Pt/N-C Aero	1.193	0.46
0.111023	0.000120117	0.111206	0.000132721	0.112335	0.000132355	0.111053	9.78699e-05		0.99762	0.00918641	0.00727	0.99762	0.0153989	0.01586	0.99762	0.0144803	0.0055	0.99762	0.000256908		Pt/Fe-N-C Aero	3.95192	0.814391
0.11377	0.000120361	0.113983	0.000133026	0.115021	0.000132782	0.1138	9.8053e-05		0.996552	0.00910856	0.00848	0.99655	0.0121681	0.0186	0.99655	0.0138575	0.00661	0.99655	-0.000739584
0.116547	0.000120392	0.116699	0.000133453	0.117859	0.000133759	0.116486	9.84497e-05		0.995483	0.00965352	0.00683	0.99548	0.0141611	0.01596	0.99548	0.013079	0.00374	0.99548	-0.00127676
0.119263	0.000120972	0.119476	0.000133606	0.120605	0.000134155	0.119141	9.86023e-05		0.994415	0.00801865	0.00672	0.99442	0.0110548	0.01537	0.99442	0.0116776	0.0033	0.99442	-0.0030829
0.122009	0.000121307	0.122192	0.000134003	0.123413	0.000134247	0.121948	9.88464e-05		0.993347	0.00692874	0.00561	0.99335	0.0139198	0.01436	0.99335	0.0141689	0.00396	0.99335	0.00137796
0.124756	0.000121368	0.124908	0.000134277	0.12616	0.000134399	0.124695	9.92432e-05		0.992279	0.00716229	0.0011	0.99228	0.012028	0.02229	0.99228	0.0147917	0.0033	0.99228	-0.00523158
0.127472	0.000121887	0.127716	0.000134491	0.128906	0.000135529	0.127472	9.92737e-05		0.991211	0.00879716	0.00539	0.99121	0.0121214	0.01735	0.99121	0.0116776	0.00506	0.99121	0.000264693
0.130219	0.000122711	0.130463	0.000134918	0.131653	0.000135681	0.130188	9.95789e-05		0.990143	0.00770725	0.00385	0.99014	0.0104476	0.01054	0.99014	0.0123783	0.00473	0.99014	-0.00483454
0.132965	0.000122711	0.133179	0.000134857	0.134491	0.000136322	0.132935	9.9823e-05		0.989075	0.00918641	0.01057	0.98907	0.0109692	0.01833	0.98907	0.0103542	0.0065	0.98907	-0.00301283
0.135742	0.000122803	0.135925	0.000135071	0.137268	0.00013623	0.135681	9.9884e-05		0.988007	0.00599452	0.00297	0.98801	0.0112183	0.01191	0.98801	0.0123783	0.00209	0.98801	-0.00200077
0.138397	0.00012262	0.138672	0.000135162	0.139954	0.000136597	0.138367	0.000100403		0.986938	0.00677303	0.00738	0.98694	0.00998049	0.0162	0.98694	0.0118333	0.00484	0.98694	0.000910856
0.141235	0.000122681	0.141449	0.000135132	0.142731	0.000137054	0.141144	0.000100525		0.98587	0.00770725	0.00451	0.98587	0.0144803	0.02497	0.98587	0.0123783	0.00561	0.98587	-0.00407161
0.143951	0.000123138	0.144196	0.000135803	0.145538	0.000137756	0.14389	0.000100311		0.984802	0.00724014	0.00716	0.9848	0.00999606	0.01766	0.9848	0.0112105	0.00286	0.9848	-0.00562862
0.146698	0.00012381	0.146942	0.000136047	0.148315	0.000138062	0.146606	0.000100708		0.983734	0.00724014	0.00936	0.98373	0.00889837	0.01424	0.98373	0.0140132	0.00484	0.98373	-0.00503696
0.149445	0.000123901	0.149658	0.000136444	0.151093	0.000138214	0.149384	0.000101013		0.982666	0.00739584	0.00495	0.98267	0.0139431	0.01383	0.98267	0.0128454	0.00341	0.98267	-0.00629814
0.152222	0.000124268	0.152435	0.000136597	0.1539	0.000138367	0.152161	0.000100983		0.981598	0.00833005	0.00517	0.9816	0.0155235	0.01025	0.9816	0.0120669	0.00231	0.9816	-0.00438301
0.154968	0.000124664	0.155151	0.00013678	0.156616	0.000138306	0.154816	0.000101318		0.98053	0.00576097	0.00198	0.98053	0.0136862	0.01773	0.98053	0.0101985	0.00473	0.98053	-0.00498246
0.157654	0.000123993	0.157959	0.000137054	0.159454	0.000139343	0.157593	0.000101624		0.979462	0.00521601	0.00363	0.97946	0.00824442	0.01501	0.97946	0.00910856	0.00584	0.97946	-0.00732578
0.16037	0.000124847	0.160675	0.000137512	0.162231	0.000139069	0.160339	0.000101685		0.978394	0.00724014	99.0881	0.97839	0.0133281	0.01204	0.97839	0.0102763	0.00396	0.97839	-0.00351108
0.163116	0.000125549	0.163422	0.000137543	0.164917	0.000139557	0.163025	0.000101837		0.977325	0.00786295	0.00451	0.97733	0.0096613	0.01124	0.97733	0.00973137	0.00385	0.97733	-0.00272478
0.165894	0.000126099	0.166138	0.000137054	0.167633	0.000139771	0.165771	0.000102386		0.976257	0.00786295	0.00561	0.97626	0.00327753	0.0177	0.97626	0.0108213	0.00451	0.97626	-0.0083067
0.168579	0.000126312	0.168945	0.000138062	0.170471	0.000140167	0.168549	0.000102081		0.975189	0.00934212	0.00661	0.97519	0.00514595	0.01603	0.97519	0.0119112	0.00209	0.97519	-0.0057454
0.171326	0.000126526	0.171631	0.000137817	0.173309	0.000140411	0.171326	0.000102386		0.974121	0.00537172	0.00429	0.97412	0.0145348	0.01762	0.97412	0.00949782	0.00176	0.97412	-0.00829891
0.174103	0.000126465	0.174408	0.000138275	0.176056	0.000140717	0.174072	0.000102325		0.973053	0.00653948	0.0055	0.97305	0.00439858	0.01641	0.97305	0.00724014	0.00275	0.97305	-0.00793301
0.176819	0.000127136	0.177155	0.00013797	0.178864	0.000140991	0.176758	0.0001026		0.971985	0.00965352	0.00639	0.97198	0.0126897	0.0122	0.97198	0.00801865	0.00539	0.97198	-0.00432851
0.179565	0.000127014	0.179932	0.000138458	0.18161	0.000141113	0.179565	0.000102661		0.970917	0.00630593	0.00606	0.97092	0.0119112	0.01682	0.97092	0.00957567	0.00539	0.97092	-0.0105644
0.182312	0.000127716	0.182709	0.00013913	0.184326	0.000141327	0.182281	0.000102997		0.969849	0.00583882	0.00253	0.96985	0.00727128	0.01572	0.96985	0.0126119	22.0196	0.96985	-0.00740363
0.184998	0.000127594	0.185364	0.000139496	0.187164	0.000141907	0.185028	0.000102844		0.968781	0.00358114	0.0011	0.96878	0.0143401	0.0189	0.96878	0.0130011	77.0685	0.96878	-0.00674968
0.187714	0.000128143	0.188141	0.000139832	0.18988	0.000141785	0.187775	0.00010321		0.967712	0.00677303	0.0065	0.96771	0.00442193	0.0174	0.96771	0.00856361	44.0392	0.96771	-0.00731799
0.190491	0.000127258	0.190887	0.000139709	0.19278	0.000142059	0.190491	0.000103394		0.966644	0.00646163	0.00341	0.96664	0.00766053	0.01657	0.96664	0.00817435	0.00209	0.96664	-0.0110938
0.193237	0.000128937	0.193665	0.000140442	0.195465	0.00014209	0.193237	0.000103363		0.965576	0.00490461	0.00341	0.96558	0.0134371	0.01092	0.96558	0.0082522	0.0033	0.96558	-0.00966909
0.195953	0.000128815	0.19632	0.000140472	0.198212	0.000142609	0.195953	0.000103821		0.964508	0.00506031	0.00187	0.96451	0.0124484	0.0114	0.96451	0.00755154	33.0294	0.96451	-0.00821328
0.19873	0.000129517	0.199097	0.000140869	0.200989	0.000142853	0.19873	0.000103699		0.96344	0.00801865	0.00606	0.96344	0.00466327	0.0144	0.96344	0.00817435	0.00209	0.96344	-0.0115453
0.201477	0.000129578	0.201874	0.000141113	0.203766	0.000143311	0.201447	0.000104034		0.962372	0.00498246	0.0011	0.96237	0.00783181	0.01376	0.96237	0.00864146	0.00385	0.96237	-0.0142701
0.204224	0.000129974	0.204651	0.000141327	0.206512	0.000143127	0.204163	0.000103943		0.961304	0.0042818	77.0685	0.9613	0.00460099	0.01453	0.9613	0.00887501	0.00176	0.9613	-0.0144102
0.20697	0.000129822	0.207397	0.000141693	0.209229	0.000143036	0.20694	0.000104095		0.960236	0.0039704	0.00121	0.96024	0.00734135	0.02042	0.96024	0.00677303	77.0685	0.96024	-0.0122226
0.209778	0.00013089	0.210175	0.000142273	0.212097	0.000143829	0.209686	0.000104492		0.959167	0.00350329	77.0685	0.95917	0.00487347	0.01168	0.95917	0.00786295	0.00341	0.95917	-0.0131646
0.212463	0.000130005	0.21286	0.000142395	0.214844	0.000143616	0.212372	0.000104401		0.958099	0.00124562	22.0196	0.9581	0.0075749	0.00952	0.9581	0.00739584	77.0685	0.9581	-0.0124717
0.21521	0.000130981	0.215637	0.000142639	0.217621	0.000143921	0.215179	0.000104218		0.957031	0.0038147	0.00165	0.95703	0.00407161	0.01055	0.95703	0.00638378	1.22663e-13	0.95703	-0.0139042
0.217957	0.000131134	0.218292	0.000142487	0.220428	0.000144196	0.217804	0.000104523		0.955963	0.00583882	0.0065	0.95596	0.00615023	0.01384	0.95596	0.00755154	0.00606	0.95596	-0.0145036
0.220673	0.000131348	0.221161	0.000143158	0.223206	0.000144287	0.220612	0.000105042		0.954895	0.00762939	0.00242	0.9549	0.00765275	0.01011	0.9549	0.00576097	0.00352	0.9549	-0.0141689
0.22345	0.0001315	0.223907	0.000143433	0.225983	0.000144318	0.223328	0.000105042		0.953827	0.00856361	0.00595	0.95383	0.00776953	0.00921	0.95383	0.00615023	0.00297	0.95383	-0.0164499
0.226227	0.000131927	0.226624	0.000143555	0.228699	0.000143707	0.226044	0.000105194		0.952759	0.00373685	66.0587	0.95276	0.00645384	0.0128	0.95276	0.00833005	11.0098	0.95276	-0.0181003
0.228912	0.00013147	0.229309	0.000144073	0.231537	0.000144409	0.22879	0.000105469		0.951691	0.00630593	0.00561	0.95169	0.00925648	0.00881	0.95169	0.00848576	0.00143	0.95169	-0.0164343
0.231689	0.000131989	0.232117	0.000144104	0.234253	0.000144196	0.231628	0.000105164		0.950623	0.00334759	0.00385	0.95062	0.00728685	0.01277	0.95062	0.00560527	22.0196	0.95062	-0.0215803
0.234375	0.000131836	0.234802	0.000144257	0.237061	0.000144409	0.234375	0.000105774		0.949554	0.00669518	0.00639	0.94955	0.00738806	0.01729	0.94955	0.00560527	0.0022	0.94955	-0.0161229
0.237122	0.000132416	0.237579	0.000144562	0.239746	0.000144043	0.23703	0.000105652		0.948486	0.00560527	0.0022	0.94849	0.00625922	0.01779	0.94849	0.0082522	0.0033	0.94849	-0.0212922
0.239868	0.00013266	0.240326	0.000144714	0.242554	0.000144196	0.239777	0.000105682		0.947418	0.00661733	0.00319	0.94742	0.00770725	0.00911	0.94742	0.00615023	55.0489	0.94742	-0.020685
0.242615	0.000133728	0.243042	0.000144653	0.245392	0.000144928	0.242584	0.000105988		0.94635	0.00326974	0.0022	0.94635	0.00518487	0.01563	0.94635	0.0082522	0.00132	0.94635	-0.0189256
0.2453	0.000133698	0.24585	0.000145233	0.248108	0.000144012	0.2453	0.000106049		0.945282	0.00179057	0.00143	0.94528	0.0048579	0.01247	0.94528	0.00646163	77.0685	0.94528	-0.0259477
0.248108	0.000133118	0.248596	0.000145111	0.250946	0.000144318	0.247986	0.00010614		0.944214	0.00646163	77.0685	0.94421	0.0057999	0.02014	0.94421	0.00622808	0.0011	0.94421	-0.0174542
0.250824	0.000134308	0.251373	0.000145325	0.253693	0.000144257	0.250763	0.000106476		0.943146	0.00615023	0.00429	0.94315	0.00243674	0.01573	0.94315	0.00521601	77.0685	0.94315	-0.0261579
0.25354	0.000134399	0.25415	0.000145813	0.256409	0.000144257	0.25351	0.000106964		0.942078	0.00389255	0.00374	0.94208	0.0085169	0.02116	0.94208	0.00420395	0.00286	0.94208	-0.0262124
0.256287	0.000134705	0.256836	0.000145905	0.259186	0.000144531	0.256226	0.000106445		0.94101	0.00249123	0.00462	0.94101	0.000404825	0.01734	0.94101	0.0042818	55.0489	0.94101	-0.0259166
0.259033	0.00013446	0.259644	0.000145721	0.261963	0.000144226	0.258972	0.000106689		0.939941	0.0041261	0.00209	0.93994	0.00247566	0.01493	0.93994	0.00451536	0.00176	0.93994	-0.0261112
0.26178	0.000135132	0.262421	0.00014621	0.264801	0.000144287	0.261688	0.00010675		0.938873	0.00350329	0.00209	0.93887	0.0126741	0.01911	0.93887	0.0041261	0.00187	0.93887	-0.0250758
0.264526	0.00013504	0.265045	0.000146057	0.267456	0.000144104	0.264435	0.000106995		0.937805	0.00661733	0.00473	0.93781	0.00264693	0.01511	0.93781	0.00256908	77.0685	0.93781	-0.0327597
0.267303	0.000135437	0.267853	0.000145935	0.270264	0.00014444	0.267181	0.000107391		0.936737	0.00459321	55.0489	0.93674	0.00112884	0.01087	0.93674	-0.000389255	0.00341	0.93674	-0.0282833
0.27005	0.000135712	0.270569	0.000146606	0.273041	0.000144226	0.269928	0.000106842		0.935669	0.00358114	0.00176	0.93567	0.00887501	0.01567	0.93567	0.00326974	0.00132	0.93567	-0.0322147
0.272736	0.000136017	0.273376	0.000146667	0.275787	0.000144562	0.272705	0.000106964		0.934601	0.00599452	0.00297	0.9346	0.00770725	0.01008	0.9346	0.00217983	0.00154	0.9346	-0.0316698
0.275452	0.000136078	0.276093	0.000146637	0.278564	0.000144287	0.27533	0.000107086		0.933533	0.00264693	0.00154	0.93353	0.00118333	0.0097	0.93353	0.00140132	88.0783	0.93353	-0.0311404
0.278198	0.000136505	0.278809	0.000146393	0.281372	0.000144714	0.278137	0.000106995		0.932465	0.00342544	0.00374	0.93246	-0.00444529	0.01437	0.93246	0.000467106	0.00418	0.93246	-0.0337717
0.280975	0.0001362	0.281586	0.00014682	0.284119	0.000144653	0.280853	0.000107452		0.931396	0.00677303	0.00297	0.9314	0.00345658	0.01114	0.9314	0.00163487	0.00275	0.9314	-0.0340209
0.283691	0.000137115	0.284302	0.000146729	0.286865	0.000144684	0.28363	0.0001073		0.930328	0.00576097	0.00396	0.93033	0.000140132	0.01386	0.93033	0.00108991	1.4413e-13	0.93033	-0.0362085
0.286469	0.000137238	0.287048	0.000146942	0.289673	0.000144897	0.286346	0.000107391		0.92926	0.00249123	0.00198	0.92926	0.00695988	0.01525	0.92926	-0.000155702	0.0022	0.92926	-0.0368313
0.289154	0.000137329	0.289764	0.000147644	0.292389	0.000144531	0.289032	0.000107574		0.928192	0.00319189	99.0881	0.92819	-0.00227325	0.01503	0.92819	-0.00210198	33.0294	0.92819	-0.0403112
0.291931	0.000137421	0.292542	0.000147858	0.295135	0.000144745	0.291748	0.000107239		0.927124	0.00217983	0.00396	0.92712	-0.00476448	0.01466	0.92712	-0.00132347	0.00209	0.92712	-0.0391902
0.294617	0.00013327	0.295319	0.000147766	0.297943	0.000144531	0.294525	0.000107574		0.926056	0.00147917	0.00231	0.92606	0.00188399	0.01598	0.92606	0.000233553	55.0489	0.92606	-0.0386919
0.297363	0.000138153	0.298065	0.000147888	0.30072	0.000144714	0.297241	0.000108185		0.924988	0.00358114	0.0022	0.92499	0.00173608	0.01332	0.92499	-0.00459321	99.0881	0.92499	-0.0467806
0.30011	0.000138763	0.300812	0.000148041	0.303497	0.000144836	0.300049	0.000108154		0.92392	0.00474891	77.0685	0.92392	0.00307511	0.01147	0.92392	-0.00373685	0.00154	0.92392	-0.0474424
0.302917	0.000138428	0.303558	0.000148041	0.306244	0.000145355	0.302765	0.000108276		0.922852	0.00295834	0.00132	0.92285	-0.00309068	0.01287	0.92285	-0.00249123	0.00595	0.92285	-0.0447332
0.305603	0.00013858	0.306274	0.000148224	0.309021	0.000145081	0.305481	0.000108704		0.921783	0.00225768	0.00231	0.92178	-0.00570648	0.01263	0.92178	-0.00249123	0.00374	0.92178	-0.0497078
0.30835	0.000138245	0.309082	0.000148468	0.311768	0.000145142	0.308228	0.00010849		0.920715	0.00544957	0.00308	0.92072	-0.00251459	0.01284	0.92072	-0.00474891	0.00275	0.92072	-0.0510002
0.311096	0.000138367	0.311798	0.000148651	0.314575	0.000145294	0.310974	0.000108459		0.919647	0.00256908	0.00143	0.91965	-0.000210198	0.00924	0.91965	-0.00404825	0.00396	0.91965	-0.0507666
0.313873	0.000138672	0.314575	0.000148712	0.317383	0.000145142	0.313721	0.000108459		0.918579	0.0041261	0.00253	0.91858	-0.00723235	0.0113	0.91858	-0.00202413	0.00374	0.91858	-0.0517086
0.316589	0.000139374	0.317352	0.000148926	0.320099	0.000145233	0.316406	0.000108734		0.917511	0.00241338	0.00275	0.91751	-0.00419617	0.01304	0.91751	-0.00311404	0.00264	0.91751	-0.054846
0.319336	0.000139648	0.320038	0.000149475	0.322876	0.000145569	0.319153	0.00010907		0.916443	0.00529387	0.0022	0.91644	-0.00821328	0.01278	0.91644	-0.0041261	0.00738	0.91644	-0.0575474
0.322021	0.000139832	0.322784	0.000149445	0.325684	0.000145844	0.321899	0.000109161		0.915375	0.00630593	0.00319	0.91537	-0.00506031	0.01271	0.91537	-0.00895286	0.00143	0.91537	-0.063285
0.324799	0.000140167	0.325592	0.000149292	0.3284	0.000145599	0.324677	0.000109039		0.914307	0.00303619	11.0098	0.91431	-0.00938883	0.0121	0.91431	-0.00700659	0.00528	0.91431	-0.0601554
0.327576	0.000140106	0.328308	0.000149597	0.331177	0.000145935	0.327393	0.000109039		0.913239	0.00241338	0.00297	0.91324	-0.00224211	0.0104	0.91324	-0.00871931	0.00727	0.91324	-0.0655194
0.330292	0.000140289	0.331024	0.00015033	0.333954	0.000145538	0.330109	0.000108795		0.91217	0.00467106	0.00308	0.91217	-0.0128298	0.01581	0.91217	-0.00918641	0.00374	0.91217	-0.0633863
0.333008	0.000140625	0.333801	0.000149994	0.3367	0.000145874	0.332855	0.000109131		0.911102	0.00241338	77.0685	0.9111	-0.0124172	0.01141	0.9111	-0.00949782	0.00639	0.9111	-0.0683609
0.335785	0.000140503	0.336578	0.000150696	0.339508	0.000145508	0.335571	0.000109253		0.910034	5.42101e-19	0.00132	0.91003	-0.014309	0.01445	0.91003	-0.0116776	0.00859	0.91003	-0.0692406
0.338531	0.000141388	0.339325	0.000150787	0.342285	0.00014624	0.338379	0.000109039		0.908966	0.0038147	11.0098	0.90897	-0.0114285	0.01569	0.90897	-0.0116776	0.00484	0.90897	-0.0735925
0.341248	0.000140991	0.342072	0.000150513	0.345032	0.000145935	0.341064	0.000109741		0.907898	0.00249123	44.0392	0.9079	-0.0136473	0.01483	0.9079	-0.0123005	0.00925	0.9079	-0.076037
0.343964	0.000141663	0.344788	0.000150635	0.347809	0.00014624	0.343842	0.000109589		0.90683	0.00225768	0.00231	0.90683	-0.00654727	0.01748	0.90683	-0.013079	0.00286	0.90683	-0.0795403
0.346741	0.000141632	0.347504	0.000150879	0.350586	0.000145813	0.346558	0.000109589		0.905762	0.00303619	0.00275	0.90576	-0.0149941	0.01349	0.90576	-0.0153366	0.00584	0.90576	-0.0792834
0.349487	0.000141113	0.350311	0.000151581	0.353394	0.000146667	0.349274	0.000109436		0.904694	0.00506031	0.00187	0.90469	-0.0152744	0.01351	0.90469	-0.0138575	0.00154	0.90469	-0.0863134
0.352234	0.000141541	0.353058	0.000151611	0.356201	0.000146027	0.352081	0.000109619		0.903625	0.00342544	0.0033	0.90363	-0.0181548	0.01144	0.90363	-0.0149474	0.00639	0.90363	-0.084951
0.35495	0.000141327	0.355774	0.00015152	0.358917	0.000146271	0.354797	0.000109833		0.902557	0.000856361	0.00231	0.90256	-0.0146983	0.01391	0.90256	-0.01775	0.00683	0.90256	-0.0885399
0.357697	0.000142548	0.358551	0.000151825	0.361603	0.000145966	0.357513	0.000109741		0.901489	0.00140132	0.00132	0.90149	-0.0165044	0.01344	0.90149	-0.0150252	0.00517	0.90149	-0.0907898
0.360474	0.000142151	0.361298	0.000151672	0.36441	0.000146332	0.360229	0.000109711		0.900421	0.00288049	55.0489	0.90042	-0.0198364	0.01475	0.90042	-0.0181393	0.0065	0.90042	-0.0974538
0.36322	0.000142334	0.364014	0.000152252	0.367188	0.000146667	0.363037	0.000109924		0.899353	0.000934212	0.00154	0.89935	-0.0214635	0.01159	0.89935	-0.0175165	0.0076	0.89935	-0.0975706
0.365906	0.000142365	0.366821	0.000152283	0.369995	0.000146942	0.365723	0.000109802		0.898285	0.00116776	99.0881	0.89828	-0.022966	0.01092	0.89828	-0.0179836	0.00738	0.89828	-0.100256
0.368652	0.000142731	0.369568	0.000152527	0.372772	0.000146729	0.368469	0.000109955		0.897217	0.00288049	33.0294	0.89722	-0.0216426	0.01256	0.89722	-0.0183728	0.00837	0.89722	-0.10499
0.371399	0.000142487	0.372284	0.000152374	0.375488	0.000146637	0.371185	0.000110016		0.896149	0.00132347	33.0294	0.89615	-0.0280886	0.02105	0.89615	-0.0222654	0.00418	0.89615	-0.109443
0.374146	0.000143127	0.375031	0.000152893	0.378296	0.000146637	0.373962	0.000110046		0.895081	0.00171272	0.00308	0.89508	-0.0243596	0.01613	0.89508	-0.0210976	0.00958	0.89508	-0.112113
0.376892	0.000143188	0.377808	0.000152954	0.381012	0.000146271	0.376648	0.000110565		0.894012	0.00233553	88.0783	0.89401	-0.0263759	0.01672	0.89401	-0.0252237	0.00925	0.89401	-0.115274
0.379578	0.000143127	0.380524	0.000152924	0.38382	0.000146881	0.379456	0.000110199		0.892944	0.00358114	44.0392	0.89294	-0.0316853	0.01418	0.89294	-0.0217983	0.01145	0.89294	-0.119634
0.382416	0.000143921	0.38327	0.000153229	0.386627	0.000146942	0.382141	0.000110107		0.891876	0.0041261	0.00165	0.89188	-0.0334214	0.0208	0.89188	-0.0246009	0.00749	0.89188	-0.121292
0.385132	0.000142944	0.386047	0.000153503	0.389313	0.000146973	0.384888	0.000110443		0.890808	0.00186842	88.0783	0.89081	-0.0411131	0.0175	0.89081	-0.0242895	0.01211	0.89081	-0.127341
0.387878	0.000143463	0.388794	0.00015329	0.39212	0.000147034	0.387634	0.000110504		0.88974	0.00116776	99.0881	0.88974	-0.038326	0.01719	0.88974	-0.0248345	0.01266	0.88974	-0.134604
0.390594	0.000144073	0.391479	0.000153351	0.394867	0.000146667	0.39032	0.000110596		0.888672	-0.000233553	0.00143	0.88867	-0.0285947	0.01491	0.88867	-0.0290384	0.01508	0.88867	-0.132962
0.393341	0.000143982	0.394257	0.000153839	0.397675	0.000147278	0.393188	0.000110474		0.887604	0.000700659	11.0098	0.8876	-0.0443361	0.01936	0.8876	-0.0284156	0.0153	0.8876	-0.14049
0.396027	0.000144592	0.396942	0.000153748	0.400421	0.000147339	0.395935	0.000110474		0.886536	0.00194627	33.0294	0.88654	-0.0369714	0.01447	0.88654	-0.0307511	0.01156	0.88654	-0.140739
0.398804	0.000144165	0.39975	0.000153961	0.403168	0.000146912	0.39859	0.000110992		0.885468	0.000389255	77.0685	0.88547	-0.0397896	0.01565	0.88547	-0.0345658	0.01475	0.88547	-0.149505
0.401611	0.00014447	0.402435	0.000153961	0.405975	0.000147186	0.401398	0.000110657		0.884399	0.000311404	0.00352	0.8844	-0.0479484	0.01872	0.8844	-0.0325417	0.01431	0.8844	-0.153701
0.404297	0.000144073	0.405243	0.000154327	0.408722	0.00014682	0.404114	0.000110901		0.883331	0.000311404	0.0011	0.88333	-0.0484155	0.01462	0.88333	-0.0351886	0.01673	0.88333	-0.157695
0.407043	0.000144684	0.408051	0.000154419	0.411499	0.000147369	0.40686	0.000110596		0.882263	0.00225768	77.0685	0.88226	-0.0497468	0.01432	0.88226	-0.0361228	0.01409	0.88226	-0.16302
0.40976	0.000144775	0.410706	0.000154633	0.414337	0.000147247	0.409576	0.000111176		0.881195	0.00132347	0.00121	0.8812	-0.0512259	0.01123	0.8812	-0.0395483	0.01651	0.8812	-0.16766
0.412506	0.000144409	0.413544	0.000154541	0.417114	0.000147308	0.412354	0.00011087		0.880127	0.00311404	0.00242	0.88013	-0.0504708	0.01675	0.88013	-0.0386919	0.01905	0.88013	-0.174962
0.415222	0.000144989	0.416229	0.000154816	0.41983	0.000147278	0.41507	0.000110687		0.879059	0.000934212	0.00198	0.87906	-0.0623431	0.02129	0.87906	-0.039704	0.01872	0.87906	-0.178216
0.417938	0.000144562	0.418976	0.000155029	0.422607	0.000147217	0.417755	0.000110992		0.877991	0.00295834	0.0011	0.87799	-0.0578511	0.01652	0.87799	-0.0402489	0.01949	0.87799	-0.183954
0.420715	0.000144287	0.421722	0.000154633	0.425323	0.000147308	0.420471	0.000110718		0.876923	-0.00210198	77.0685	0.87692	-0.059735	0.0169	0.87692	-0.0408718	0.01949	0.87692	-0.190501
0.423492	0.000145081	0.42453	0.00015506	0.428162	0.000147736	0.42334	0.000111115		0.875854	0.00101206	0.00341	0.87585	-0.0670141	0.01842	0.87585	-0.0481897	0.01927	0.87585	-0.195351
0.426239	0.000145142	0.427307	0.000155212	0.430908	0.000147369	0.426056	0.000110809		0.874786	-2.71051e-18	88.0783	0.87479	-0.0697155	0.01905	0.87479	-0.0467884	0.02059	0.87479	-0.204429
0.428925	0.00014502	0.429993	0.000155334	0.433655	0.000147644	0.428711	0.000111023		0.873718	-0.000622808	88.0783	0.87372	-0.0673489	0.01398	0.87372	-0.0494354	0.01773	0.87372	-0.209045
0.431641	0.000144867	0.432678	0.000155182	0.436401	0.000147552	0.431458	0.000110443		0.87265	0.00171272	0.0011	0.87265	-0.0734835	0.01681	0.87265	-0.0527051	0.01707	0.87265	-0.211871
0.434448	0.000145294	0.435486	0.000154846	0.439209	0.000147278	0.434235	0.000110809		0.871582	0.00116776	77.0685	0.87158	-0.076185	0.021	0.87158	-0.0540286	0.0229	0.87158	-0.222373
0.437164	0.000145264	0.438232	0.000155396	0.442017	0.000148041	0.436951	0.000110931		0.870514	0.00163487	0.00143	0.87051	-0.0789954	0.02247	0.87051	-0.0561305	0.02389	0.87051	-0.227387
0.439911	0.000144989	0.440948	0.00015564	0.444733	0.000147552	0.439728	0.000111053		0.869446	0.00194627	0.00209	0.86945	-0.0883375	0.01992	0.86945	-0.0535615	0.0262	0.86945	-0.232393
0.442627	0.000145081	0.443665	0.000155731	0.44754	0.000147644	0.442444	0.000111023		0.868378	0.00233553	0.00132	0.86838	-0.0901047	0.02301	0.86838	-0.0600231	0.02455	0.86838	-0.244981
0.445404	0.000145111	0.446472	0.000156158	0.450256	0.000147766	0.44516	0.000110962		0.86731	0.00179057	0.00275	0.86731	-0.0914749	0.02662	0.86731	-0.0617358	0.02521	0.86731	-0.248601
0.44812	0.000145233	0.449188	0.000155914	0.453064	0.000147827	0.447906	0.000111328		0.866241	7.7851e-05	11.0098	0.86624	-0.0936625	0.02067	0.86624	-0.0618137	0.02686	0.86624	-0.253156
0.450897	0.000145233	0.451965	0.000155975	0.45578	0.000147278	0.450592	0.000111328		0.865173	0.00202413	0.00154	0.86517	-0.0962394	0.02035	0.86517	-0.0652391	0.02863	0.86517	-0.262584
0.453552	0.000145691	0.454651	0.000156067	0.458618	0.000147827	0.453339	0.00011145		0.864105	0.00186842	0.00242	0.86411	-0.10077	0.01502	0.86411	-0.065317	0.0283	0.86411	-0.274845
0.456268	0.000145538	0.457458	0.000156097	0.461365	0.000147675	0.456085	0.00011145		0.863037	-0.000622808	1.53329e-13	0.86304	-0.115796	0.02369	0.86304	-0.0708444	0.02885	0.86304	-0.277173
0.459076	0.000145508	0.460205	0.000156036	0.464111	0.000147614	0.458801	0.000111328		0.861969	0.000934212	0.00242	0.86197	-0.11346	0.02094	0.86197	-0.0727128	0.03039	0.86197	-0.284662
0.461792	0.000146271	0.462891	0.000156067	0.466919	0.000147827	0.461578	0.000111053		0.860901	0.00140132	0.00352	0.8609	-0.114098	0.01905	0.8609	-0.0748926	0.02841	0.8609	-0.293716
0.464508	0.000145203	0.465698	0.000155823	0.469696	0.000147675	0.464294	0.000111023		0.859833	-0.00140132	44.0392	0.85983	-0.127341	0.02405	0.85983	-0.0811986	0.03204	0.85983	-0.305495
0.467255	0.000145477	0.468414	0.000156494	0.472443	0.000147552	0.467041	0.000111267		0.858765	0.000233553	0.00231	0.85876	-0.131747	0.02377	0.85876	-0.0811986	0.03468	0.85876	-0.312712
0.470001	0.000146179	0.471161	0.000156525	0.475159	0.000148224	0.469788	0.00011142		0.857697	-0.00116776	0.00231	0.8577	-0.135422	0.03068	0.8577	-0.0827556	0.03622	0.8577	-0.319656
0.472687	0.000146057	0.473877	0.000156219	0.477966	0.000148041	0.472473	0.00011145		0.856628	0.000155702	66.0587	0.85663	-0.138769	0.0198	0.85663	-0.0863367	0.03688	0.85663	-0.328547
0.475464	0.000145813	0.476685	0.000156586	0.480743	0.000147705	0.475281	0.000111328		0.85556	-0.000311404	0.00242	0.85556	-0.145542	0.02287	0.85556	-0.0875823	0.04085	0.85556	-0.339088
0.478149	0.000145813	0.479401	0.000156372	0.48349	0.000148346	0.478027	0.000111542		0.854492	0.00217983	0.00198	0.85449	-0.147823	0.0259	0.85449	-0.0916306	0.03798	0.85449	-0.349014
0.480896	0.00014566	0.482086	0.000156769	0.486237	0.000147919	0.480774	0.000111481		0.853424	0.00256908	0.00187	0.85342	-0.152697	0.02796	0.85342	-0.0965352	0.04074	0.85342	-0.355911
0.483643	0.000146179	0.484894	0.000156281	0.489044	0.000147522	0.483521	0.000111542		0.852356	-0.00101206	0.00165	0.85236	-0.165363	0.02374	0.85236	-0.100506	0.0393	0.85236	-0.367729
0.486359	0.000146179	0.48764	0.000156586	0.491791	0.000147186	0.486145	0.000111237		0.851288	-0.000622808	66.0587	0.85129	-0.168898	0.02674	0.85129	-0.102841	0.04107	0.85129	-0.380574
0.489166	0.000146149	0.490356	0.000156708	0.494629	0.000148163	0.488922	0.00011142		0.85022	-0.00303619	0.00341	0.85022	-0.17817	0.02684	0.85022	-0.104787	0.04206	0.85022	-0.389395
0.491882	0.000146362	0.493164	0.00015683	0.497375	0.000148132	0.491669	0.000111267		0.849152	7.7851e-05	0.00209	0.84915	-0.180801	0.02837	0.84915	-0.108057	0.04514	0.84915	-0.394712
0.494629	0.000145416	0.49585	0.000156952	0.500092	0.000147705	0.494354	0.000111298		0.848083	-0.00420395	0.00506	0.84808	-0.186757	0.03333	0.84808	-0.109225	0.04393	0.84808	-0.407433
0.497284	0.000146698	0.498596	0.000156586	0.502838	0.000147736	0.497131	0.000111755		0.847015	0.00077851	0.0022	0.84702	-0.200388	0.03041	0.84702	-0.116154	0.0425	0.84702	-0.418675
0.500031	0.000146149	0.501373	0.000156738	0.505676	0.000147125	0.499847	0.000111298		0.845947	0.00311404	0.0022	0.84595	-0.207193	0.03452	0.84595	-0.12098	0.04646	0.84595	-0.433521
0.502808	0.000146912	0.504059	0.000157074	0.508484	0.000147827	0.502563	0.000111511		0.844879	-0.00249123	66.0587	0.84488	-0.213802	0.03118	0.84488	-0.124795	0.04723	0.84488	-0.439406
0.505524	0.000146423	0.506805	0.000156738	0.51123	0.000147644	0.50528	0.000111267		0.843811	-0.00350329	55.0489	0.84381	-0.223269	0.03591	0.84381	-0.12643	0.05395	0.84381	-0.449745
0.508301	0.000146881	0.509583	0.000156799	0.513977	0.000147583	0.508057	0.000111603		0.842743	-0.000389255	77.0685	0.84274	-0.226741	0.04154	0.84274	-0.130867	0.05274	0.84274	-0.465486
0.510986	0.000146454	0.512299	0.000157013	0.516785	0.000147491	0.510773	0.00011145		0.841675	0.000544957	33.0294	0.84167	-0.238535	0.03407	0.84167	-0.133203	0.05384	0.84167	-0.479795
0.513733	0.000146667	0.515076	0.000156677	0.519531	0.000147766	0.51358	0.000111755		0.840607	0.00108991	22.0196	0.84061	-0.249964	0.03532	0.84061	-0.140677	0.0545	0.84061	-0.485876
0.51651	0.00014679	0.517761	0.000156342	0.522308	0.000147614	0.516205	0.000111542		0.839539	0.00140132	22.0196	0.83954	-0.258995	0.04262	0.83954	-0.143713	0.05505	0.83954	-0.502396
0.519287	0.000146881	0.520508	0.000156464	0.525055	0.000147278	0.518982	0.00011142		0.83847	-0.000389255	11.0098	0.83847	-0.269466	0.04564	0.83847	-0.149474	0.05681	0.83847	-0.514992
0.521942	0.00014621	0.523315	0.000156586	0.527863	0.000147369	0.521729	0.000111542		0.837402	-0.000544957	77.0685	0.8374	-0.277749	0.04051	0.8374	-0.154301	0.06342	0.8374	-0.531294
0.524689	0.000145782	0.526062	0.000156616	0.530579	0.000147858	0.524475	0.00011145		0.836334	-0.00186842	0.00286	0.83633	-0.282062	0.04274	0.83633	-0.154768	0.06232	0.83633	-0.541609
0.527405	0.000146484	0.52887	0.000156616	0.533386	0.000147644	0.527191	0.000111694		0.835266	7.7851e-05	33.0294	0.83527	-0.296783	0.04558	0.83527	-0.162241	0.06672	0.83527	-0.55159
0.530182	0.000146454	0.531494	0.000156464	0.536133	0.000147278	0.529907	0.000111633		0.834198	-0.00171272	0.00132	0.8342	-0.304164	0.05323	0.8342	-0.16481	0.06551	0.8342	-0.56888
0.532928	0.000146271	0.53421	0.00015625	0.53891	0.000147247	0.532745	0.000111664		0.83313	-0.000934212	66.0587	0.83313	-0.317788	0.04471	0.83313	-0.172985	0.06672	0.83313	-0.581173
0.535675	0.000146576	0.537079	0.000156097	0.541718	0.000146912	0.535431	0.000111511		0.832062	0.000934212	88.0783	0.83206	-0.333661	0.04743	0.83206	-0.178045	0.06683	0.83206	-0.595178
0.5383	0.000146545	0.539764	0.00015625	0.544434	0.000146759	0.538147	0.000111481		0.830994	0.00225768	0.00187	0.83099	-0.344989	0.05503	0.83099	-0.185752	0.0698	0.83099	-0.602434
0.541138	0.000146759	0.54245	0.000156128	0.547272	0.000146881	0.540833	0.000111481		0.829926	0.00124562	5.42633e-11	0.82993	-0.347908	0.05249	0.82993	-0.188477	0.07123	0.82993	-0.62723
0.543854	0.000146729	0.545197	0.000156403	0.549988	0.000146637	0.54364	0.000111328		0.828857	-0.00241338	0.00209	0.82886	-0.371964	0.06609	0.82886	-0.191669	0.07597	0.82886	-0.643796
0.54657	0.000146027	0.548004	0.000156036	0.552795	0.000146606	0.546356	0.000111725		0.827789	-0.00147917	77.0685	0.82779	-0.383883	0.05521	0.82779	-0.197041	0.07982	0.82779	-0.652749
0.549347	0.000145905	0.55072	0.000155884	0.555511	0.000146332	0.549103	0.000111389		0.826721	-0.000934212	0.00242	0.82672	-0.397608	0.05598	0.82672	-0.205916	0.07916	0.82672	-0.66705
0.552063	0.000146271	0.553467	0.00015564	0.55835	0.000146301	0.551849	0.000111115		0.825653	-7.7851e-05	0.00121	0.82565	-0.405463	0.0567	0.82565	-0.212455	0.07982	0.82565	-0.681219
0.55484	0.000146637	0.556183	0.000155731	0.561096	0.000146637	0.554596	0.000110992		0.824585	0.000467106	0.00462	0.82458	-0.42006	0.062	0.82458	-0.217983	0.08081	0.82458	-0.703998
0.557465	0.00014624	0.558899	0.000155457	0.563843	0.000146515	0.557281	0.000111359		0.823517	-0.000856361	0.00275	0.82352	-0.433248	0.06666	0.82352	-0.225612	0.08301	0.82352	-0.713636
0.560303	0.000145813	0.561676	0.000155182	0.566559	0.000146179	0.560028	0.000111084		0.822449	-0.00116776	0.00363	0.82245	-0.451372	0.07183	0.82245	-0.231373	0.09226	0.82245	-0.72856
0.562988	0.000145721	0.564392	0.000155548	0.569366	0.000146301	0.562805	0.00011142		0.821381	-0.000467106	0.00198	0.82138	-0.466755	0.06616	0.82138	-0.237523	0.09457	0.82138	-0.747307
0.565704	0.000146057	0.567139	0.000155029	0.572113	0.000145935	0.565491	0.000111145		0.820312	0.000389255	33.0294	0.82031	-0.490204	0.07163	0.82031	-0.242194	0.09854	0.82031	-0.766832
0.568451	0.000145996	0.569885	0.000154572	0.57489	0.000146118	0.568237	0.000111267		0.819244	-0.00334759	0.00165	0.81924	-0.501134	0.073	0.81924	-0.2485	0.10085	0.81924	-0.781818
0.571228	0.000145874	0.572662	0.000154724	0.577667	0.000145721	0.570984	0.000111145		0.818176	0.00077851	0.00154	0.81818	-0.518207	0.07287	0.81818	-0.258465	0.09733	0.81818	-0.796703
0.573914	0.000145538	0.575378	0.000154358	0.580414	0.000145966	0.5737	0.000110992		0.817108	-0.00217983	44.0392	0.81711	-0.531333	0.07473	0.81711	-0.266328	0.09413	0.81711	-0.811176
0.576721	0.00014505	0.578094	0.000154114	0.583252	0.000146179	0.576477	0.000110962		0.81604	-0.00217983	0.0033	0.81604	-0.544318	0.07541	0.81604	-0.278084	0.09931	0.81604	-0.833332
0.579437	0.000145325	0.580811	0.000154144	0.586029	0.000145538	0.579193	0.000110413		0.814972	-0.00288049	99.0881	0.81497	-0.569277	0.07943	0.81497	-0.284	0.10305	0.81497	-0.850779
0.582153	0.000145172	0.583618	0.000154236	0.588776	0.000145416	0.58194	0.000110779		0.813904	-0.00077851	3.06659e-13	0.8139	-0.590297	0.08239	0.8139	-0.292408	0.10768	0.8139	-0.870428
0.584869	0.000144989	0.586273	0.000154022	0.591522	0.000145325	0.584656	0.000110626		0.812836	-0.00490461	0.00495	0.81284	-0.607985	0.08289	0.81284	-0.297391	0.11274	0.81284	-0.884371
0.587616	0.000145264	0.58905	0.000153503	0.594269	0.00014502	0.587433	0.000110779		0.811768	-0.00202413	0.00176	0.81177	-0.622699	0.08562	0.81177	-0.303385	0.11373	0.81177	-0.908575
0.590393	0.000145111	0.591797	0.000153534	0.597015	0.000144287	0.590088	0.000110413		0.810699	-0.003659	0.00165	0.8107	-0.644419	0.08753	0.8107	-0.320045	0.11153	0.8107	-0.924013
0.593079	0.000144745	0.594543	0.000153198	0.599854	0.000144806	0.592896	0.000110291		0.809631	-0.00171272	0.0022	0.80963	-0.66382	0.08544	0.80963	-0.328531	0.11582	0.80963	-0.940634
0.595856	0.000144562	0.59726	0.000153015	0.602661	0.000144562	0.595642	0.000110229		0.808563	-0.00171272	66.0587	0.80856	-0.687914	0.10066	0.80856	-0.338185	0.11736	0.80856	-0.955691
0.598572	0.000144836	0.599976	0.000152405	0.605408	0.000144531	0.598358	0.000110291		0.807495	-0.00334759	0.00165	0.8075	-0.706996	0.09646	0.8075	-0.347137	0.1188	0.8075	-0.983748
0.601288	0.000144318	0.602722	0.000152191	0.608215	0.000144287	0.601135	0.000109863		0.806427	-0.00280263	0.00286	0.80643	-0.728965	0.09972	0.80643	-0.355857	0.12694	0.80643	-1.00416
0.604065	0.000144501	0.605499	0.000152222	0.610901	0.000144287	0.603821	0.000109833		0.805359	-0.00358114	88.0783	0.80536	-0.750997	0.09717	0.80536	-0.360216	0.13135	0.80536	-1.02109
0.60675	0.000144073	0.608276	0.000152313	0.613678	0.000143799	0.606537	0.000109955		0.804291	-0.00233553	0.00308	0.80429	-0.77844	0.10822	0.80429	-0.374463	0.13674	0.80429	-1.03324
0.609528	0.00014444	0.611023	0.000151825	0.616455	0.000143646	0.609314	0.00010965		0.803223	-0.00210198	0.00297	0.80322	-0.79791	0.11545	0.80322	-0.387698	0.12925	0.80322	-1.05582
0.612213	0.000144165	0.613739	0.000151886	0.619232	0.000143585	0.612061	0.000109802		0.802155	-0.00256908	77.0685	0.80215	-0.819483	0.10524	0.80215	-0.39922	0.13564	0.80215	-1.08545
0.614929	0.000143524	0.616516	0.000151367	0.62204	0.00014325	0.614746	0.000109161		0.801086	-0.00288049	0.00275	0.80109	-0.847307	0.11822	0.80109	-0.410742	0.13916	0.80109	-1.09926
0.617737	0.00014386	0.619263	0.000150879	0.624817	0.000143158	0.617523	0.000109497		0.800018	-0.00513816	0.00308	0.80002	-0.873558	0.1149	0.80002	-0.419617	0.14533	0.80002	-1.11256
0.620392	0.000143646	0.621948	0.000150726	0.627563	0.000143158	0.620239	0.000109406		0.79895	-0.00350329	77.0685	0.79895	-0.897217	0.11796	0.79895	-0.427791	0.15315	0.79895	-1.13634
0.623169	0.000143646	0.624725	0.000150421	0.63031	0.000142578	0.622986	0.00010907		0.797882	-0.00295834	88.0783	0.79788	-0.91622	0.1172	0.79788	-0.437678	0.15414	0.79788	-1.16168
0.625946	0.000143097	0.627472	0.000149902	0.633087	0.000142883	0.625702	0.000108643		0.796814	-0.00194627	0.0065	0.79681	-0.940689	0.12174	0.79681	-0.449511	0.15458	0.79681	-1.18541
0.628632	0.000142242	0.630219	0.000149567	0.635803	0.00014267	0.628479	0.000108704		0.795746	-0.00513816	0.00374	0.79575	-0.971035	0.12805	0.79575	-0.46407	0.15447	0.79575	-1.1982
0.631378	0.000143127	0.632874	0.00014917	0.638641	0.000142181	0.631134	0.000108704		0.794678	-0.00163487	55.0489	0.79468	-0.995784	0.1294	0.79468	-0.475747	0.15094	0.79468	-1.21698
0.634094	0.000142578	0.635681	0.000148743	0.641388	0.00014209	0.63385	0.000108673		0.79361	-0.00342544	66.0587	0.79361	-1.03173	0.1387	0.79361	-0.495132	0.15832	0.79361	-1.24456
0.636841	0.000142059	0.638367	0.000148499	0.644135	0.000141754	0.636627	0.000108643		0.792542	-0.00295834	0.0011	0.79254	-1.05597	0.13526	0.79254	-0.508133	0.15865	0.79254	-1.26569
0.639618	0.000142151	0.641144	0.000147736	0.646881	0.000141815	0.639343	0.000108368		0.791473	-0.0039704	77.0685	0.79147	-1.08198	0.13591	0.79147	-0.516775	0.15854	0.79147	-1.28204
0.642273	0.000141968	0.64386	0.000147125	0.649658	0.000141266	0.64209	0.000107971		0.790405	-0.00490461	0.00363	0.79041	-1.10695	0.1473	0.79041	-0.532033	0.16361	0.79041	-1.30029
0.645111	0.000141693	0.646637	0.000146698	0.652466	0.000141113	0.644867	0.000107849		0.789337	-0.00467106	0.00198	0.78934	-1.14	0.14201	0.78934	-0.534758	0.16261	0.78934	-1.33226
0.647858	0.000141571	0.649353	0.000146759	0.655212	0.000140747	0.647614	0.000107849		0.788269	-0.00163487	55.0489	0.78827	-1.1685	0.15236	0.78827	-0.550017	0.18023	0.78827	-1.35153
0.650513	0.000141052	0.6521	0.000146149	0.657959	0.000140564	0.650299	0.000107513		0.787201	-0.00560527	0.00198	0.7872	-1.19702	0.15023	0.7872	-0.56839	0.1875	0.7872	-1.36548
0.65329	0.000141022	0.654846	0.000145721	0.660797	0.000140045	0.653046	0.000107574		0.786133	-0.0041261	77.0685	0.78613	-1.22432	0.15093	0.78613	-0.587463	0.19047	0.78613	-1.38668
0.656067	0.000140717	0.657654	0.000145111	0.663574	0.000140076	0.655792	0.000107239		0.785065	-0.00389255	0.00374	0.78506	-1.25602	0.15983	0.78506	-0.603812	0.18651	0.78506	-1.41131
0.658722	0.000140076	0.660309	0.000144775	0.666321	0.000140045	0.658508	0.000107147		0.783997	-0.0044375	0.00253	0.784	-1.29039	0.1588	0.784	-0.62055	0.18067	0.784	-1.43505
0.661499	0.000139404	0.663086	0.00014447	0.669098	0.000139557	0.661285	0.000106903		0.782928	-0.00498246	3.06659e-13	0.78293	-1.31534	0.16376	0.78293	-0.638456	0.18177	0.78293	-1.45238
0.664246	0.000139557	0.665863	0.000143646	0.671814	0.000139526	0.663971	0.000107117		0.78186	-0.0082522	0.00661	0.78186	-1.34804	0.1679	0.78186	-0.647798	0.19058	0.78186	-1.46815
0.666992	0.000139618	0.668579	0.000143494	0.674652	0.000138947	0.666748	0.000106812		0.780792	-0.00724014	11.0098	0.78079	-1.37996	0.17009	0.78079	-0.660176	0.2039	0.78079	-1.49384
0.669678	0.000139191	0.671265	0.000142761	0.677429	0.000138733	0.669434	0.000106812		0.779724	-0.00622808	0.00352	0.77972	-1.40242	0.1703	0.77972	-0.678471	0.20665	0.77972	-1.52205
0.672424	0.000138641	0.674072	0.000142517	0.680176	0.000138153	0.672211	0.000106689		0.778656	-0.00731799	0.00176	0.77866	-1.43472	0.17393	0.77866	-0.694742	0.20676	0.77866	-1.5395
0.675232	0.000138641	0.676788	0.000141998	0.682953	0.000138153	0.674927	0.000106506		0.777588	-0.00747369	0.00484	0.77759	-1.46858	0.17312	0.77759	-0.716852	0.20016	0.77759	-1.55036
0.677917	0.000138092	0.679474	0.000141266	0.685669	0.000137756	0.677673	0.000105804		0.77652	-0.00568312	0.00209	0.77652	-1.50388	0.18437	0.77652	-0.731721	0.19652	0.77652	-1.57
0.680664	0.000137451	0.68222	0.000140686	0.688477	0.000137939	0.68045	0.000105988		0.775452	-0.00599452	0.00231	0.77545	-1.52488	0.18449	0.77545	-0.744333	0.20533	0.77545	-1.6035
0.683411	0.000137238	0.684998	0.000139923	0.691223	0.000137756	0.683105	0.000105865		0.774384	-0.00350329	0.00209	0.77438	-1.55837	0.186	0.77438	-0.759358	0.21271	0.77438	-1.62102
0.686157	0.000137115	0.687714	0.000139526	0.694031	0.000136963	0.685852	0.000105591		0.773315	-0.00700659	0.00132	0.77332	-1.59714	0.18561	0.77332	-0.777887	0.22196	0.77332	-1.63697
0.688843	0.000136414	0.69046	0.000139343	0.696777	0.000136871	0.688629	0.000105469		0.772247	-0.0080965	0.0022	0.77225	-1.62197	0.19001	0.77225	-0.794703	0.22878	0.77225	-1.65864
0.691589	0.000136993	0.693176	0.000138367	0.699554	0.000136688	0.691345	0.000105408		0.771179	-0.00716229	0.00154	0.77118	-1.65651	0.19656	0.77118	-0.822184	0.21524	0.77118	-1.68938
0.694336	0.0001362	0.695892	0.000137756	0.702301	0.000136719	0.694122	0.00010498		0.770111	-0.00467106	0.00352	0.77011	-1.68226	0.19155	0.77011	-0.839233	0.20654	0.77011	-1.70574
0.697083	0.000136627	0.698669	0.000137878	0.705048	0.000136292	0.696838	0.000104919		0.769043	-0.00716229	66.0587	0.76904	-1.71281	0.20119	0.76904	-0.859397	0.21436	0.76904	-1.71727
0.699829	0.000135986	0.701385	0.000136658	0.707825	0.000136139	0.699554	0.000104767		0.767975	-0.00833005	0.00539	0.76797	-1.75106	0.20054	0.76797	-0.871775	0.22328	0.76797	-1.74163
0.702576	0.000135376	0.704132	0.000136536	0.710571	0.000135437	0.702271	0.000104584		0.766907	-0.0107434	66.0587	0.76691	-1.77601	0.20221	0.76691	-0.882596	0.23792	0.76691	-1.76721
0.705322	0.000134979	0.706909	0.000135834	0.713348	0.000135681	0.705048	0.00010437		0.765839	-0.00973137	0.00451	0.76584	-1.80528	0.21328	0.76584	-0.909377	0.24211	0.76584	-1.79349
0.708038	0.000134949	0.709595	0.000135864	0.716217	0.000134979	0.707825	0.000104614		0.764771	-0.0077851	3.06659e-13	0.76477	-1.8419	0.21327	0.76477	-0.930085	0.23616	0.76477	-1.79769
0.710876	0.00013501	0.712372	0.000135162	0.718933	0.00013562	0.710541	0.000103943		0.763702	-0.00934212	88.0783	0.7637	-1.86697	0.20932	0.7637	-0.9571	0.22614	0.7637	-1.81596
0.713562	0.00013446	0.715057	0.000134949	0.72168	0.000134796	0.713287	0.000104034		0.762634	-0.00716229	0.00286	0.76263	-1.90142	0.215	0.76263	-0.968777	0.21469	0.76263	-1.85214
0.716278	0.000133972	0.717804	0.000133942	0.724396	0.000134583	0.716034	0.000103821		0.761566	-0.0111327	0.00253	0.76157	-1.92382	0.21705	0.76157	-0.983102	0.23054	0.76157	-1.86642
0.718994	0.000133881	0.720551	0.000133789	0.727142	0.000134827	0.718781	0.000103333		0.760498	-0.0101206	0.0011	0.7605	-1.95774	0.21835	0.7605	-0.998049	0.24354	0.7605	-1.86656
0.721741	0.000133392	0.723267	0.000133362	0.730011	0.000134827	0.721527	0.000103607		0.75943	-0.00941997	55.0489	0.75943	-1.97919	0.21749	0.75943	-1.01603	0.24981	0.75943	-1.89258
0.724457	0.000133179	0.726074	0.000132538	0.732697	0.000134613	0.724213	0.000103149		0.758362	-0.00871931	0.0022	0.75836	-2.00677	0.2173	0.75836	-1.0485	0.23451	0.75836	-1.92167
0.727264	0.000132721	0.72879	0.000132599	0.735565	0.000134033	0.726868	0.000103088		0.757294	-0.00918641	0.00264	0.75729	-2.03629	0.22953	0.75729	-1.07613	0.23748	0.75729	-1.94642
0.72995	0.000133087	0.731537	0.000131866	0.738281	0.000134369	0.729645	0.000102692		0.756226	-0.0112884	0.00209	0.75623	-2.07036	0.23401	0.75623	-1.09949	0.23594	0.75623	-1.95563
0.732697	0.000132568	0.734222	0.000131195	0.741058	0.000133392	0.732422	0.000103027		0.755157	-0.00903071	88.0783	0.75516	-2.10007	0.22961	0.75516	-1.11607	0.22878	0.75516	-1.97189
0.735382	0.000132019	0.736969	0.000130981	0.743835	0.000134033	0.735199	0.000102509		0.754089	-0.00918641	0.0022	0.75409	-2.12991	0.22963	0.75409	-1.12814	0.23726	0.75409	-1.99221
0.738159	0.000132141	0.739716	0.000130432	0.746582	0.00013327	0.737885	0.00010257		0.753021	-0.0133904	0.00286	0.75302	-2.14552	0.23719	0.75302	-1.14433	0.24431	0.75302	-2.01587
0.740906	0.000132019	0.742493	0.000129944	0.749359	0.000133026	0.74057	0.000102478		0.751953	-0.0113662	22.0196	0.75195	-2.18142	0.23656	0.75195	-1.15998	0.25741	0.75195	-2.03167
0.743591	0.000131805	0.745239	0.000129486	0.752563	0.000133209	0.743347	0.000102112		0.750885	-0.014636	66.0587	0.75089	-2.21061	0.2335	0.75089	-1.18513	0.26038	0.75089	-2.04368
0.746399	0.000131287	0.747894	0.000128784	0.755005	0.000132629	0.746063	0.000102081		0.749817	-0.0127676	6.90595e-11	0.74982	-2.22862	0.24483	0.74982	-1.22148	0.24442	0.74982	-2.06023
0.749084	0.000130951	0.750732	0.000128662	0.757751	0.000133148	0.748779	0.000102112		0.748749	-0.0132347	0.00506	0.74875	-2.25353	0.2386	0.74875	-1.24102	0.23682	0.74875	-2.08736
0.752258	0.000131042	0.752869	0.000127838	0.761108	0.000132599	0.751953	0.000101776		0.747681	-0.0123005	0.00198	0.74768	-2.28409	0.24278	0.74768	-1.26025	0.22856	0.74768	-2.10358
0.7547	0.000130737	0.756531	0.000127808	0.76355	0.000132477	0.753784	0.000101654		0.746613	-0.0138575	0.00617	0.74661	-2.30555	0.2452	0.74661	-1.26936	0.24122	0.74661	-2.11305
0.757141	0.000130859	0.758362	0.00012738	0.766602	0.000132507	0.756531	0.000101654		0.745544	-0.0127676	44.0392	0.74554	-2.33722	0.24875	0.74554	-1.28812	0.26732	0.74554	-2.13182
0.760498	0.00013028	0.761719	0.000126709	0.769653	0.000132324	0.759583	0.000101196		0.744476	-0.0144803	0.00374	0.74448	-2.35586	0.24647	0.74448	-1.31233	0.26214	0.74448	-2.14898
0.762939	0.000129852	0.764465	0.000126495	0.77179	0.000132324	0.762939	0.000100983		0.743408	-0.0137796	0.00341	0.74341	-2.37459	0.25111	0.74341	-1.34713	0.24706	0.74341	-2.17164
0.766296	0.000130157	0.766907	0.000126251	0.774536	0.000132111	0.765076	0.000101135		0.74234	-0.0151809	0.00187	0.74234	-2.40042	0.24679	0.74234	-1.3715	0.23528	0.74234	-2.18071
0.768127	0.000130646	0.769653	0.000125488	0.777893	0.000132019	0.767822	0.000100983		0.741272	-0.0115998	99.0881	0.74127	-2.41973	0.24779	0.74127	-1.38972	0.23132	0.74127	-2.19783
0.771179	0.000129974	0.7724	0.000125214	0.780334	0.000131836	0.770874	0.000100983		0.740204	-0.0133125	77.0685	0.7402	-2.44822	0.2497	0.7402	-1.40365	0.23737	0.7402	-2.21248
0.773621	0.000129059	0.775452	0.000124939	0.782776	0.000131927	0.773926	0.000100647		0.739136	-0.0161151	0.00275	0.73914	-2.47115	0.25265	0.73914	-1.41922	0.24508	0.73914	-2.23347
0.776367	0.000129242	0.778198	0.000124634	0.785828	0.000131805	0.775757	0.000100769		0.738068	-0.0176722	0.00517	0.73807	-2.49026	0.25991	0.73807	-1.43534	0.26302	0.73807	-2.24839
0.779114	0.000129211	0.781555	0.000124634	0.787964	0.000131592	0.779114	0.000100769		0.737	-0.0189956	0.00683	0.737	-2.52133	0.26335	0.737	-1.45784	0.2671	0.737	-2.2595
0.78186	0.000129181	0.783997	0.000123596	0.791321	0.000131836	0.78186	0.000100586		0.735931	-0.0158037	33.0294	0.73593	-2.52651	0.26003	0.73593	-1.48314	0.26501	0.73593	-2.27758
0.784302	0.0001297	0.786438	0.000123505	0.794373	0.0001315	0.784302	0.000100708		0.734863	-0.0165044	0.00198	0.73486	-2.54765	0.2634	0.73486	-1.51451	0.24023	0.73486	-2.2947
0.787659	0.000129333	0.788879	0.000123108	0.796814	0.000131622	0.787354	0.00010025		0.733795	-0.0196963	0.00363	0.7338	-2.57645	0.26502	0.7338	-1.54332	0.22328	0.7338	-2.30287
0.7901	0.000129059	0.791931	0.000122864	0.799561	0.000131439	0.789185	0.000100647		0.732727	-0.0192292	0.00231	0.73273	-2.59506	0.26684	0.73273	-1.55842	0.21887	0.73273	-2.32057
0.792847	0.000129059	0.794067	0.000122864	0.801697	0.00013147	0.792542	0.000100189		0.731659	-0.0194627	0.0033	0.73166	-2.61206	0.2598	0.73166	-1.57173	0.23396	0.73166	-2.3399
0.795593	0.000129181	0.797119	0.000122437	0.805359	0.000131531	0.795593	0.000100067		0.730591	-0.0199298	0.00418	0.73059	-2.63167	0.25969	0.73059	-1.58567	0.25917	0.73059	-2.35523
0.79834	0.000128662	0.800171	0.000122406	0.8078	0.000130676	0.798035	0.000100525		0.729523	-0.0189956	0.00176	0.72952	-2.65959	0.26842	0.72952	-1.61689	0.25598	0.72952	-2.36363
0.801086	0.000129028	0.802002	0.000121979	0.810547	0.000131256	0.800781	0.000100555		0.728455	-0.0190735	77.0685	0.72845	-2.66942	0.27289	0.72845	-1.65044	0.2301	0.72845	-2.37445
0.803833	0.000128754	0.805664	0.000121674	0.813904	0.000131439	0.803528	0.000100372		0.727386	-0.0201634	0.00121	0.72739	-2.68544	0.27235	0.72739	-1.67551	0.21733	0.72739	-2.38935
0.806885	0.000128815	0.8078	0.000121643	0.816345	0.000131165	0.805969	0.000100128		0.726318	-0.021409	77.0685	0.72632	-2.71358	0.26812	0.72632	-1.69591	0.21161	0.72632	-2.40985
0.809631	0.000128754	0.810852	0.000121429	0.818787	0.000131042	0.808716	0.000100494		0.72525	-0.0236667	0.00176	0.72525	-2.72053	0.26723	0.72525	-1.69972	0.22779	0.72525	-2.42221
0.811768	0.000128387	0.813904	0.000121155	0.821533	0.000131317	0.811462	0.00010022		0.724182	-0.0199298	0.00154	0.72418	-2.73186	0.2706	0.72418	-1.70836	0.23869	0.72418	-2.43251
0.813904	0.00012851	0.81665	0.00012085	0.823975	0.000131348	0.814209	0.000100128		0.723114	-0.0230439	0.00264	0.72311	-2.75849	0.27735	0.72311	-1.72705	0.24266	0.72311	-2.44527
0.817261	0.000128967	0.819397	0.000120453	0.827026	0.000131439	0.81665	0.000100128		0.722046	-0.0224989	0.00209	0.72205	-2.77866	0.27583	0.72205	-1.76722	0.22108	0.72205	-2.46282
0.820312	0.000128784	0.822144	0.000120453	0.829773	0.000131836	0.819702	0.000100403		0.720978	-0.0230439	0.0022	0.72098	-2.78593	0.28065	0.72098	-1.81105	0.20687	0.72098	-2.47627
0.823059	0.000128754	0.82489	0.000119965	0.83313	0.000131439	0.821838	0.000100433		0.71991	-0.0242895	0.00484	0.71991	-2.80657	0.26816	0.71991	-1.82934	0.21645	0.71991	-2.48675
0.825806	0.000128235	0.827026	0.000120117	0.835266	0.000131409	0.825195	0.000100372		0.718842	-0.0268586	0.00297	0.71884	-2.82414	0.28176	0.71884	-1.83417	0.2257	0.71884	-2.49423
0.828247	0.000129333	0.830383	0.000119843	0.838623	0.0001315	0.828552	0.000100555		0.717773	-0.0276371	0.00275	0.71777	-2.84176	0.28144	0.71777	-1.84071	0.23869	0.71777	-2.50255
0.830994	0.000128845	0.832825	0.000119568	0.840759	0.000131714	0.830994	0.00010022		0.716705	-0.0269364	0.00573	0.71671	-2.85894	0.2868	0.71671	-1.86694	0.2192	0.71671	-2.5288
0.834351	0.000128632	0.835876	0.000119446	0.843811	0.000131897	0.83374	0.000100281		0.715637	-0.0264693	0.00286	0.71564	-2.86246	0.28372	0.71564	-1.90096	0.19972	0.71564	-2.53739
0.836792	0.000128815	0.838318	0.000119598	0.846863	0.000131866	0.837097	0.000100128		0.714569	-0.0270143	0.00253	0.71457	-2.88534	0.27794	0.71457	-1.93693	0.19003	0.71457	-2.53968
0.839539	0.000129211	0.841064	0.000119232	0.848999	0.00013205	0.839539	0.000100372		0.713501	-0.0283378	0.00639	0.7135	-2.89559	0.2863	0.7135	-1.95826	0.19245	0.7135	-2.553
0.84259	0.000129364	0.843811	0.000119537	0.852356	0.000132477	0.842285	0.000100281		0.712433	-0.0289606	0.00418	0.71243	-2.91418	0.28506	0.71243	-1.96979	0.21381	0.71243	-2.57746
0.844727	0.000128815	0.846558	0.00011908	0.854797	0.000132263	0.844116	0.000100464		0.711365	-0.0326196	0.012	0.71136	-2.9256	0.2842	0.71136	-1.97189	0.22999	0.71136	-2.58791
0.847473	0.000129242	0.849609	0.000118835	0.857544	0.000131989	0.847473	0.000100311		0.710297	-0.0295055	0.00517	0.7103	-2.93378	0.28511	0.7103	-1.99205	0.20853	0.7103	-2.58914
0.849915	0.00012973	0.851746	0.000118896	0.860291	0.000132172	0.849915	0.000100403		0.709229	-0.0279485	77.0685	0.70923	-2.94726	0.28158	0.70923	-2.03619	0.17473	0.70923	-2.59982
0.853271	0.000129456	0.855103	0.00011853	0.862732	0.000132202	0.853271	0.00010083		0.70816	-0.0321524	0.00495	0.70816	-2.96948	0.29479	0.70816	-2.07263	0.1723	0.70816	-2.62173
0.855713	0.000129669	0.857544	0.000118713	0.866089	0.000132629	0.855103	0.000100708		0.707092	-0.0316853	0.00429	0.70709	-2.97977	0.2896	0.70709	-2.08119	0.19256	0.70709	-2.62942
0.858765	0.000129578	0.860291	0.000118652	0.86853	0.000132629	0.858154	0.000100464		0.706024	-0.0333981	0.00231	0.70602	-2.99495	0.29112	0.70602	-2.09349	0.20775	0.70602	-2.63526
0.861206	0.000130005	0.863037	0.00011853	0.870972	0.000132935	0.860901	0.0001008		0.704956	-0.0350329	0.00242	0.70496	-3.00405	0.28903	0.70496	-2.09489	0.21062	0.70496	-2.64465
0.864258	0.000129944	0.865479	0.000118317	0.874634	0.000132965	0.863342	0.000100861		0.703888	-0.0351108	0.00407	0.70389	-3.02491	0.28909	0.70389	-2.11646	0.19796	0.70389	-2.66036
0.867004	0.000130127	0.86853	0.00011853	0.876465	0.000133392	0.865784	0.000101044		0.70282	-0.0358893	0.00804	0.70282	-3.02839	0.29243	0.70282	-2.1539	0.16548	0.70282	-2.67463
0.869446	0.000130127	0.871277	0.000118439	0.879822	0.000133301	0.868835	0.000101166		0.701752	-0.0376799	0.00947	0.70175	-3.03493	0.28895	0.70175	-2.19423	0.1483	0.70175	-2.68153
0.872192	0.000130188	0.873413	0.000118439	0.882263	0.000133514	0.872192	0.000101471		0.700684	-0.0357336	0.00209	0.70068	-3.05042	0.30309	0.70068	-2.22179	0.15601	0.70068	-2.69046
0.875244	0.000130798	0.876465	0.000118622	0.88501	0.000133667	0.874939	0.000101105		0.699615	-0.0352665	0.00341	0.69962	-3.06298	0.30039	0.69962	-2.23424	0.16328	0.69962	-2.69914
0.877075	0.000130707	0.879822	0.000118469	0.888367	0.000133942	0.87738	0.000101166		0.698547	-0.0382248	0.00429	0.69855	-3.08108	0.29613	0.69855	-2.23238	0.18551	0.69855	-2.72056
0.880737	0.000130951	0.882568	0.000118561	0.890808	0.000134125	0.879822	0.000101685		0.697479	-0.0403268	0.00617	0.69748	-3.09141	0.29686	0.69748	-2.23977	0.18805	0.69748	-2.72209
0.883179	0.000130951	0.885315	0.00011853	0.894165	0.000134674	0.882263	0.000101837		0.696411	-0.0397818	0.0065	0.69641	-3.10171	0.29367	0.69641	-2.26507	0.17142	0.69641	-2.72368
0.885925	0.000131714	0.887451	0.000118286	0.896301	0.000134827	0.885315	0.000101654		0.695343	-0.0423509	0.00418	0.69534	-3.10787	0.29645	0.69534	-2.31474	0.13663	0.69534	-2.73593
0.888977	0.000131561	0.890198	0.000118652	0.899048	0.000135284	0.887451	0.000101837		0.694275	-0.0420395	0.0044	0.69427	-3.11563	0.29216	0.69427	-2.34487	0.12507	0.69427	-2.75026
0.891418	0.000131897	0.892639	0.000118591	0.9021	0.000134827	0.890198	0.000102264		0.693207	-0.0425066	0.00573	0.69321	-3.12627	0.30163	0.69321	-2.34915	0.14918	0.69321	-2.76154
0.89386	0.000131958	0.895386	0.000118835	0.904236	0.000135315	0.89325	0.00010257		0.692139	-0.0431294	0.00396	0.69214	-3.1397	0.29928	0.69214	-2.35055	0.18309	0.69214	-2.76595
0.897217	0.000132385	0.899048	0.000118713	0.907593	0.000135712	0.896606	0.000102783		0.691071	-0.0409496	0.00396	0.69107	-3.15713	0.30373	0.69107	-2.36278	0.17924	0.69107	-2.77332
0.899963	0.000132568	0.901184	0.00011853	0.910339	0.000135925	0.899353	0.000102631		0.690002	-0.0432073	0.00275	0.69	-3.16168	0.30676	0.69	-2.38481	0.15381	0.69	-2.785
0.90271	0.000132782	0.904236	0.000118805	0.913086	0.000136139	0.9021	0.000102936		0.688934	-0.0487347	0.01013	0.68893	-3.17115	0.28688	0.68893	-2.4228	0.12254	0.68893	-2.79528
0.905151	0.000133087	0.906372	0.000119141	0.916138	0.000136627	0.904541	0.000103424		0.687866	-0.0446086	0.00584	0.68787	-3.17351	0.30364	0.68787	-2.4625	0.10691	0.68787	-2.79356
0.908508	0.000133087	0.909729	0.000118958	0.918579	0.000137085	0.907288	0.000103271		0.686798	-0.0486569	0.00848	0.6868	-3.18831	0.30192	0.6868	-2.48158	0.12463	0.6868	-2.81272
0.91095	0.000133881	0.912476	0.000119324	0.920715	0.000137207	0.910034	0.000103821		0.68573	-0.0469441	0.00297	0.68573	-3.19872	0.29675	0.68573	-2.472	0.16416	0.68573	-2.82507
0.913391	0.000134979	0.915222	0.000119171	0.924072	0.000137543	0.912476	0.000103485		0.684662	-0.0527051	0.00826	0.68466	-3.2102	0.2982	0.68466	-2.48415	0.16548	0.68466	-2.82935
0.916443	0.000134918	0.917358	0.000119202	0.926819	0.000137634	0.915527	0.000104095		0.683594	-0.0518487	0.00947	0.68359	-3.22273	0.30941	0.68359	-2.50805	0.14467	0.68359	-2.83414
0.918579	0.00013504	0.921021	0.000119507	0.930176	0.000138062	0.918274	0.000104126		0.682526	-0.0550406	0.00848	0.68253	-3.23108	0.29595	0.68253	-2.53016	0.11648	0.68253	-2.84185
0.921021	0.000135468	0.923157	0.000119659	0.932312	0.000138306	0.921021	0.000104401		0.681458	-0.0532501	0.00595	0.68146	-3.23445	0.30127	0.68146	-2.57905	0.072	0.68146	-2.85785
0.924072	0.000135742	0.925903	0.000119904	0.935364	0.000138672	0.923767	0.000104889		0.680389	-0.0555077	0.00716	0.68039	-3.24069	0.29853	0.68039	-2.59275	0.07002	0.68039	-2.86858
0.927124	0.000136383	0.92865	0.000119904	0.937805	0.000139404	0.925903	0.000105133		0.679321	-0.0552742	0.00749	0.67932	-3.25528	0.31099	0.67932	-2.60583	0.09006	0.67932	-2.86549
0.929871	0.000136932	0.931091	0.000120056	0.940857	0.000139618	0.92926	0.000105347		0.678253	-0.0564419	0.00958	0.67825	-3.2659	0.30674	0.67825	-2.62132	0.12606	0.67825	-2.87779
0.932007	0.000137421	0.934143	0.000120453	0.943298	0.000140137	0.931702	0.000105713		0.677185	-0.0614244	0.00958	0.67719	-3.27571	0.31231	0.67719	-2.62373	0.13938	0.67719	-2.88434
0.935059	0.000137543	0.93689	0.000120667	0.946045	0.000140594	0.934143	0.00010614		0.676117	-0.057454	0.00727	0.67612	-3.28754	0.30465	0.67612	-2.64678	0.12948	0.67612	-2.89842
0.937805	0.000138245	0.939331	0.00012088	0.948792	0.0001409	0.9375	0.000106293		0.675049	-0.0601788	0.00539	0.67505	-3.28354	0.29626	0.67505	-2.68547	0.07189	0.67505	-2.89997
0.940247	0.000138947	0.942688	0.000120667	0.952148	0.000141785	0.939941	0.000106812		0.673981	-0.0630593	0.00793	0.67398	-3.29602	0.29742	0.67398	-2.71505	0.04855	0.67398	-2.90659
0.942688	0.000138611	0.944519	0.00012146	0.954895	0.000142181	0.942688	0.000107117		0.672913	-0.0646942	0.0065	0.67291	-3.30094	0.30959	0.67291	-2.73327	0.0545	0.67291	-2.92514
0.945435	0.000139404	0.948486	0.000121704	0.957642	0.00014209	0.945435	0.000107574		0.671844	-0.0674189	0.01211	0.67184	-3.31153	0.30598	0.67184	-2.73529	0.08489	0.67184	-2.92963
0.948181	0.000140167	0.950928	0.000121918	0.960388	0.000143005	0.948181	0.000108032		0.670776	-0.0648499	0.00363	0.67078	-3.31978	0.30651	0.67078	-2.73428	0.12045	0.67078	-2.9289
0.951843	0.000141022	0.953064	0.000122375	0.961609	0.000143921	0.950623	0.000108215		0.669708	-0.070533	0.01211	0.66971	-3.32585	0.30906	0.66971	-2.76472	0.10801	0.66971	-2.93982
0.953979	0.000141815	0.956421	0.000122589	0.965881	0.000144897	0.953674	0.000108795		0.66864	-0.0664847	0.00859	0.66864	-3.33707	0.30412	0.66864	-2.7982	0.0578	0.66864	-2.9482
0.957031	0.000142395	0.958557	0.000123047	0.968323	0.000145325	0.956421	0.000109802		0.667572	-0.0697545	0.00903	0.66757	-3.34371	0.2999	0.66757	-2.82007	0.02444	0.66757	-2.95313
0.959778	0.000142975	0.961304	0.000123352	0.971069	0.000145905	0.958862	0.000110077		0.666504	-0.0731021	0.01178	0.6665	-3.35232	0.30475	0.6665	-2.83969	0.02973	0.6665	-2.9623
0.96283	0.000144104	0.96405	0.000123505	0.974121	0.00014682	0.962219	0.00011087		0.665436	-0.0739584	0.01123	0.66544	-3.35992	0.30192	0.66544	-2.83222	0.05923	0.66544	-2.96262
0.965881	0.000144958	0.967102	0.00012381	0.976562	0.000147522	0.964661	0.000110992		0.664368	-0.0738027	0.00881	0.66437	-3.35956	0.31165	0.66437	-2.84475	0.08775	0.66437	-2.97591
0.967407	0.000146454	0.969849	0.000124512	0.979614	0.000148346	0.967102	0.000111755		0.6633	-0.0743477	0.00694	0.6633	-3.37426	0.30894	0.6633	-2.86608	0.09678	0.6633	-2.98625
0.969849	0.000147095	0.971985	0.000125061	0.982361	0.000148804	0.970459	0.000112488		0.662231	-0.0759047	0.0087	0.66223	-3.37967	0.30438	0.66223	-2.90446	0.05395	0.66223	-2.98319
0.973206	0.000147858	0.975037	0.000125397	0.984802	0.000149536	0.972595	0.000113251		0.661163	-0.0783959	0.00672	0.66116	-3.38953	0.3119	0.66116	-2.93459	0.01244	0.66116	-2.9918
0.975952	0.000149445	0.978088	0.000125824	0.987549	0.000150696	0.975647	0.000113861		0.660095	-0.0776174	0.00517	0.6601	-3.3925	0.29887	0.6601	-2.94923	0.00738	0.6601	-3.0033
0.978699	0.000149658	0.980835	0.00012619	0.990906	0.000152008	0.978699	0.00011438		0.659027	-0.0847018	0.01167	0.65903	-3.39977	0.30889	0.65903	-2.96285	0.02488	0.65903	-3.01293
0.982056	0.000150757	0.983582	0.000127014	0.993347	0.000152985	0.98114	0.000115234		0.657959	-0.0848576	0.01453	0.65796	-3.40617	0.30598	0.65796	-2.95756	0.06738	0.65796	-3.02104
0.984497	0.000152649	0.986023	0.000127777	0.996094	0.000153839	0.983276	0.000115936		0.656891	-0.0878937	0.01266	0.65689	-3.41977	0.31475	0.65689	-2.96425	0.07861	0.65689	-3.01841
0.986938	0.000153351	0.98877	0.00012854	0.99884	0.000139526	0.986633	0.000116852		0.655823	-0.0891394	0.01266	0.65582	-3.42386	0.30449	0.65582	-2.98122	0.05109	0.65582	-3.01602
0.98999	0.000155731	0.991821	0.000128967	0.996704	3.32947e-05	0.989075	0.000117218		0.654755	-0.0892951	0.00958	0.65475	-3.4321	0.30477	0.65475	-3.00855	0.01949	0.65475	-3.03789
0.992432	0.000157043	0.995178	0.000129395	0.994263	1.26648e-05	0.992126	0.000118744		0.653687	-0.091397	0.01123	0.65369	-3.43957	0.3059	0.65369	-3.04934	0.02389	0.65369	-3.03824
0.995178	0.000158112	0.996704	0.000130402	0.992432	2.04468e-06	0.994873	0.000119659		0.652618	-0.0938104	0.01398	0.65262	-3.4446	0.30857	0.65262	-3.06546	0.00506	0.65262	-3.04034
0.997925	0.000159668	0.999146	9.09119e-05	0.990295	-4.27246e-06	0.997925	0.000120667		0.65155	-0.0924869	0.00793	0.65155	-3.45166	0.30674	0.65155	-3.06966	0.02664	0.65155	-3.04543
0.997925	7.50732e-06	0.997314	6.28662e-06	0.988159	-9.09424e-06	0.99823	4.45862e-05		0.650482	-0.0958345	0.01574	0.65048	-3.45449	0.31233	0.65048	-3.06273	0.05868	0.65048	-3.05964
0.995483	-1.29395e-05	0.995178	-1.01624e-05	0.985718	-1.33972e-05	0.996399	-5.06592e-06		0.649414	-0.0982479	0.01167	0.64941	-3.46427	0.31165	0.64941	-3.09138	0.04459	0.64941	-3.06414
0.993042	-2.11487e-05	0.993042	-1.78833e-05	0.984192	-1.63269e-05	0.993652	-2.01111e-05		0.648346	-0.101051	0.01321	0.64835	-3.46529	0.31321	0.64835	-3.13529	0.01817	0.64835	-3.07067
0.991211	-2.76184e-05	0.990601	-2.32239e-05	0.982056	-1.94092e-05	0.992126	-2.70386e-05		0.647278	-0.0981701	0.00848	0.64728	-3.4771	0.30779	0.64728	-3.14829	0.03986	0.64728	-3.06293
0.989075	-3.25928e-05	0.98877	-2.70996e-05	0.979614	-2.22778e-05	0.98938	-3.15552e-05		0.64621	-0.100194	0.00738	0.64621	-3.48524	0.31961	0.64621	-3.14822	11.0098	0.64621	-3.08432
0.987549	-3.68958e-05	0.986938	-3.01514e-05	0.977783	-2.44751e-05	0.988159	-3.48511e-05		0.645142	-0.104398	0.01266	0.64514	-3.47754	0.31595	0.64514	-3.1416	0.04228	0.64514	-3.09277
0.984497	-4.04968e-05	0.983887	-3.25623e-05	0.975647	-2.58179e-05	0.985107	-3.7384e-05		0.644073	-0.11086	0.0185	0.64407	-3.49232	0.29619	0.64407	-3.15919	0.0502	0.64407	-3.09369
0.982666	-4.35486e-05	0.982056	-3.48816e-05	0.973206	-2.73743e-05	0.982971	-3.93372e-05		0.643005	-0.109926	0.00903	0.64301	-3.49856	0.30886	0.64301	-3.20178	0.00253	0.64301	-3.08986
0.980835	-4.6051e-05	0.980225	-3.67737e-05	0.970764	-3.01819e-05	0.980835	-4.11072e-05		0.641937	-0.114908	0.01718	0.64194	-3.50138	0.31465	0.64194	-3.21649	0.03303	0.64194	-3.10547
0.977783	-4.84619e-05	0.978088	-3.85742e-05	0.968933	-3.10364e-05	0.979004	-4.26331e-05		0.640869	-0.114441	0.01497	0.64087	-3.51254	0.30728	0.64087	-3.24288	0.05164	0.64087	-3.10958
0.976257	-5.08118e-05	0.975647	-4.01001e-05	0.967102	-3.25012e-05	0.976562	-4.40979e-05		0.639801	-0.115842	0.01431	0.6398	-3.51145	0.30536	0.6398	-3.25129	0.03138	0.6398	-3.11156
0.973816	-5.29175e-05	0.973816	-4.14429e-05	0.964661	-3.35999e-05	0.974426	-4.56238e-05		0.638733	-0.118645	0.01916	0.63873	-3.51431	0.30714	0.63873	-3.24016	0.01585	0.63873	-3.11382
0.97229	-5.42908e-05	0.971375	-4.27856e-05	0.96283	-3.49731e-05	0.972595	-4.64783e-05		0.637665	-0.120046	0.01211	0.63766	-3.52269	0.3148	0.63766	-3.25324	0.03787	0.63766	-3.12464
0.970154	-5.6488e-05	0.969849	-4.37927e-05	0.960693	-3.63464e-05	0.970154	-4.75159e-05		0.636597	-0.125029	0.01629	0.6366	-3.52948	0.30427	0.6366	-3.27029	33.0294	0.6366	-3.12994
0.967712	-5.74951e-05	0.966797	-4.49829e-05	0.958252	-3.67737e-05	0.968018	-4.8645e-05		0.635529	-0.127053	0.01563	0.63553	-3.53609	0.30941	0.63553	-3.32027	0.07233	0.63553	-3.14117
0.965271	-5.82581e-05	0.966187	-4.59595e-05	0.956726	-3.81775e-05	0.965576	-4.93774e-05		0.63446	-0.128143	0.01541	0.63446	-3.54834	0.30222	0.63446	-3.32649	0.07079	0.63446	-3.1348
0.96344	-6.00281e-05	0.96344	-4.65698e-05	0.954285	-3.86353e-05	0.96405	-5.02319e-05		0.633392	-0.131646	0.01773	0.63339	-3.54329	0.31026	0.63339	-3.31396	0.01872	0.63339	-3.13784
0.960999	-6.11572e-05	0.960693	-4.74854e-05	0.952454	-3.97034e-05	0.961609	-5.08423e-05		0.632324	-0.133125	0.01673	0.63232	-3.55579	0.308	0.63232	-3.31458	0.00947	0.63232	-3.15396
0.959473	-6.18286e-05	0.959167	-4.80347e-05	0.950623	-4.04968e-05	0.959778	-5.16357e-05		0.631256	-0.135383	0.01993	0.63126	-3.56001	0.32527	0.63126	-3.34043	0.00506	0.63126	-3.15792
0.956726	-6.30798e-05	0.956726	-4.84619e-05	0.948792	-4.13513e-05	0.957336	-5.23071e-05		0.630188	-0.138185	0.01707	0.63019	-3.56885	0.30969	0.63019	-3.38628	0.04789	0.63019	-3.15289
0.95459	-6.35071e-05	0.954285	-4.93164e-05	0.94574	-4.18091e-05	0.9552	-5.2948e-05		0.62912	-0.145036	0.01861	0.62912	-3.56626	0.30727	0.62912	-3.39352	0.07883	0.62912	-3.15901
0.952454	-6.43311e-05	0.952454	-4.97742e-05	0.943909	-4.24805e-05	0.953369	-5.31921e-05		0.628052	-0.147216	0.02037	0.62805	-3.57527	0.31022	0.62805	-3.39921	0.0796	0.62805	-3.16797
0.950012	-6.5033e-05	0.950317	-5.0415e-05	0.941772	-4.37317e-05	0.950928	-5.3772e-05		0.626984	-0.146126	0.01222	0.62698	-3.58038	0.30777	0.62698	-3.39228	0.048	0.62698	-3.18182
0.948486	-6.55212e-05	0.948181	-5.09033e-05	0.939331	-4.44031e-05	0.948486	-5.39551e-05		0.625916	-0.151109	0.01927	0.62592	-3.59391	0.31574	0.62592	-3.39181	0.01057	0.62592	-3.18189
0.946045	-6.65283e-05	0.945435	-5.13e-05	0.9375	-4.47083e-05	0.946655	-5.45044e-05		0.624847	-0.154223	0.01905	0.62485	-3.58568	0.30382	0.62485	-3.42054	0.01883	0.62485	-3.17582
0.943604	-6.70166e-05	0.943909	-5.15137e-05	0.935974	-4.53796e-05	0.944519	-5.50842e-05		0.623779	-0.153756	0.01684	0.62378	-3.59246	0.31788	0.62378	-3.44226	0.02841	0.62378	-3.1806
0.941467	-6.79321e-05	0.941162	-5.20325e-05	0.933228	-4.58984e-05	0.942383	-5.53284e-05		0.622711	-0.159828	0.02169	0.62271	-3.60885	0.30792	0.62271	-3.49092	0.06595	0.62271	-3.19382
0.939941	-6.78406e-05	0.939331	-5.24292e-05	0.931091	-4.62952e-05	0.940857	-5.59082e-05		0.621643	-0.162553	0.02202	0.62164	-3.60413	0.29985	0.62164	-3.49909	0.08808	0.62164	-3.20634
0.9375	-6.79932e-05	0.937195	-5.26428e-05	0.92926	-4.69055e-05	0.93811	-5.60913e-05		0.620575	-0.163876	0.01905	0.62057	-3.6158	0.30541	0.62057	-3.49909	0.09755	0.62057	-3.19411
0.935669	-6.90918e-05	0.934753	-5.31921e-05	0.926819	-4.73938e-05	0.936584	-5.64575e-05		0.619507	-0.169715	0.02268	0.61951	-3.61175	0.30502	0.61951	-3.4815	0.07641	0.61951	-3.20842
0.933838	-6.90613e-05	0.933228	-5.35889e-05	0.924683	-4.81567e-05	0.934753	-5.6366e-05		0.618439	-0.167535	0.01497	0.61844	-3.62503	0.31489	0.61844	-3.47721	0.036	0.61844	-3.21471
0.931091	-6.97021e-05	0.931396	-5.35583e-05	0.922546	-4.89502e-05	0.931396	-5.70068e-05		0.617371	-0.169871	0.01982	0.61737	-3.62673	0.31483	0.61737	-3.49886	0.0327	0.61737	-3.22052
0.92926	-7.04651e-05	0.928345	-5.41077e-05	0.92041	-4.8584e-05	0.929871	-5.70679e-05		0.616302	-0.175165	0.01718	0.6163	-3.6404	0.3084	0.6163	-3.55693	0.06969	0.6163	-3.21278
0.927124	-7.05872e-05	0.926208	-5.41992e-05	0.918579	-4.91333e-05	0.927734	-5.71899e-05		0.615234	-0.183962	0.02411	0.61523	-3.63381	0.30578	0.61523	-3.57484	0.09171	0.61523	-3.22196
0.924988	-7.11365e-05	0.924988	-5.45654e-05	0.916443	-4.96216e-05	0.925903	-5.75867e-05		0.614166	-0.188477	0.02984	0.61417	-3.63311	0.30682	0.61417	-3.5641	0.08643	0.61417	-3.22943
0.922546	-7.1228e-05	0.922241	-5.46265e-05	0.914307	-5.0293e-05	0.923462	-5.77393e-05		0.613098	-0.188633	0.02852	0.6131	-3.64736	0.31058	0.6131	-3.54868	0.07476	0.6131	-3.23046
0.9198	-7.1106e-05	0.920715	-5.50537e-05	0.91217	-5.09338e-05	0.921021	-5.80139e-05		0.61203	-0.192292	0.02136	0.61203	-3.64926	0.30465	0.61203	-3.54019	0.04514	0.61203	-3.23357
0.918884	-7.15637e-05	0.917969	-5.52979e-05	0.909729	-5.13611e-05	0.918579	-5.8197e-05		0.610962	-0.189489	0.0207	0.61096	-3.65956	0.31523	0.61096	-3.55857	0.03215	0.61096	-3.24062
0.915527	-7.22351e-05	0.915833	-5.5481e-05	0.907288	-5.18188e-05	0.917358	-5.83191e-05		0.609894	-0.193615	0.02059	0.60989	-3.66693	0.30625	0.60989	-3.59259	0.03886	0.60989	-3.24446
0.914307	-7.24792e-05	0.914001	-5.57556e-05	0.905762	-5.20325e-05	0.914001	-5.84412e-05		0.608826	-0.199454	0.02312	0.60883	-3.65845	0.31258	0.60883	-3.62513	0.07916	0.60883	-3.25657
0.911865	-7.26013e-05	0.91156	-5.57861e-05	0.903625	-5.23682e-05	0.912781	-5.87769e-05		0.607758	-0.20794	0.02609	0.60776	-3.66738	0.3108	0.60776	-3.64958	0.12694	0.60776	-3.25192
0.910034	-7.2937e-05	0.909729	-5.6427e-05	0.901184	-5.2948e-05	0.910339	-5.89294e-05		0.606689	-0.212222	0.02907	0.60669	-3.66852	0.31069	0.60669	-3.65113	0.12298	0.60669	-3.24921
0.908203	-7.30286e-05	0.908203	-5.63049e-05	0.899353	-5.32227e-05	0.908203	-5.92651e-05		0.605621	-0.215647	0.02422	0.60562	-3.67555	0.30539	0.60562	-3.6523	0.08852	0.60562	-3.26045
0.904846	-7.35474e-05	0.905457	-5.65796e-05	0.897217	-5.33142e-05	0.906067	-5.93567e-05		0.604553	-0.218761	0.03105	0.60455	-3.68314	0.31178	0.60455	-3.65292	0.07421	0.60455	-3.26814
0.90332	-7.33337e-05	0.903015	-5.69153e-05	0.895386	-5.33142e-05	0.903931	-5.93262e-05		0.603485	-0.22172	0.02422	0.60349	-3.6989	0.30779	0.60349	-3.64568	0.04217	0.60349	-3.27167
0.901184	-7.41882e-05	0.901184	-5.70679e-05	0.893555	-5.41077e-05	0.901794	-5.97229e-05		0.602417	-0.222809	0.02907	0.60242	-3.68542	0.31163	0.60242	-3.66429	0.04976	0.60242	-3.26882
0.898743	-7.35474e-05	0.898743	-5.72205e-05	0.890808	-5.45349e-05	0.899658	-5.96313e-05		0.601349	-0.229271	0.0338	0.60135	-3.69442	0.31017	0.60135	-3.70142	0.11505	0.60135	-3.27304
0.897217	-7.39746e-05	0.896606	-5.7373e-05	0.888977	-5.42908e-05	0.897827	-6.00281e-05		0.600281	-0.232852	0.02521	0.60028	-3.69887	0.30311	0.60028	-3.71762	0.13729	0.60028	-3.28615
0.894775	-7.40356e-05	0.89447	-5.77087e-05	0.887146	-5.49011e-05	0.895081	-5.98755e-05		0.599213	-0.238302	0.02984	0.59921	-3.69518	0.3041	0.59921	-3.70656	0.11836	0.59921	-3.29387
0.892639	-7.41882e-05	0.892029	-5.83191e-05	0.884399	-5.53589e-05	0.89325	-5.9967e-05		0.598145	-0.241805	0.03083	0.59814	-3.71246	0.30768	0.59814	-3.69644	0.05362	0.59814	-3.2843
0.890198	-7.43713e-05	0.890503	-5.8197e-05	0.882263	-5.56335e-05	0.891113	-6.00281e-05		0.597076	-0.240092	0.02774	0.59708	-3.71851	0.31722	0.59708	-3.71676	0.04294	0.59708	-3.28952
0.888367	-7.45239e-05	0.888062	-5.8197e-05	0.880127	-5.56946e-05	0.888977	-6.02722e-05		0.596008	-0.252315	0.03424	0.59601	-3.72299	0.31545	0.59601	-3.75662	0.11142	0.59601	-3.30177
0.885925	-7.47681e-05	0.886536	-5.85327e-05	0.878296	-5.59998e-05	0.88623	-6.06995e-05		0.59494	-0.254806	0.0349	0.59494	-3.73063	0.30848	0.59494	-3.76799	0.13696	0.59494	-3.29987
0.884399	-7.49207e-05	0.883789	-5.86548e-05	0.87616	-5.62744e-05	0.884399	-6.06995e-05		0.593872	-0.259166	0.03402	0.59387	-3.72439	0.31273	0.59387	-3.76215	0.12276	0.59387	-3.29828
0.882263	-7.54395e-05	0.881653	-5.88074e-05	0.874023	-5.64575e-05	0.882568	-6.05774e-05		0.592804	-0.263837	0.03358	0.5928	-3.72808	0.30277	0.5928	-3.73731	0.07795	0.5928	-3.30041
0.879822	-7.51038e-05	0.879822	-5.91431e-05	0.871582	-5.72815e-05	0.880127	-6.08521e-05		0.591736	-0.266484	0.03622	0.59174	-3.73718	0.3097	0.59174	-3.73731	0.06452	0.59174	-3.313
0.877075	-7.59888e-05	0.877075	-5.9082e-05	0.869751	-5.70068e-05	0.877991	-6.08215e-05		0.590668	-0.269831	0.03061	0.59067	-3.74069	0.30693	0.59067	-3.78768	0.09545	0.59067	-3.31236
0.875244	-7.66296e-05	0.875854	-5.94788e-05	0.867615	-5.74646e-05	0.875549	-6.12183e-05		0.5896	-0.271388	0.03259	0.5896	-3.73638	0.30981	0.5896	-3.82606	0.1341	0.5896	-3.31282
0.873413	-7.59277e-05	0.872803	-5.96313e-05	0.865479	-5.76172e-05	0.873718	-6.14014e-05		0.588531	-0.280653	0.03886	0.58853	-3.74771	0.31412	0.58853	-3.84023	0.12815	0.58853	-3.31999
0.870667	-7.64771e-05	0.870972	-5.97839e-05	0.863953	-5.78308e-05	0.871277	-6.14014e-05		0.587463	-0.286102	0.03644	0.58746	-3.75905	0.30596	0.58746	-3.82365	0.11395	0.58746	-3.32305
0.868835	-7.60803e-05	0.868225	-5.98755e-05	0.861206	-5.81665e-05	0.868835	-6.19507e-05		0.586395	-0.293965	0.03699	0.5864	-3.75245	0.3071	0.5864	-3.80364	0.08962	0.5864	-3.32763
0.86731	-7.67517e-05	0.866394	-6.01807e-05	0.859985	-5.83496e-05	0.86731	-6.22559e-05		0.585327	-0.294043	0.03534	0.58533	-3.75109	0.31462	0.58533	-3.80123	0.08026	0.58533	-3.32965
0.864563	-7.71484e-05	0.864868	-6.05774e-05	0.857849	-5.88989e-05	0.864868	-6.21033e-05		0.584259	-0.298792	0.03721	0.58426	-3.7601	0.30666	0.58426	-3.83914	0.11957	0.58426	-3.32199
0.862732	-7.70874e-05	0.862427	-6.08521e-05	0.854492	-5.91736e-05	0.862732	-6.22559e-05		0.583191	-0.300738	0.03292	0.58319	-3.77131	0.30585	0.58319	-3.88391	0.1505	0.58319	-3.32722
0.860291	-7.69653e-05	0.860901	-6.08826e-05	0.852966	-5.92041e-05	0.860596	-6.26831e-05		0.582123	-0.308368	0.03358	0.58212	-3.78129	0.3082	0.58212	-3.88718	0.15094	0.58212	-3.33929
0.858459	-7.79419e-05	0.858154	-6.13098e-05	0.850525	-5.95398e-05	0.85907	-6.23779e-05		0.581055	-0.314129	0.0371	0.58105	-3.78131	0.31365	0.58105	-3.89068	0.12419	0.58105	-3.34893
0.856018	-7.76062e-05	0.856323	-6.14014e-05	0.848389	-6.02112e-05	0.856323	-6.2439e-05		0.579987	-0.322381	0.04415	0.57999	-3.7883	0.30488	0.57999	-3.87098	0.11902	0.57999	-3.33832
0.854187	-7.71484e-05	0.854187	-6.1676e-05	0.846863	-6.00281e-05	0.854492	-6.26221e-05		0.578918	-0.328064	0.04272	0.57892	-3.78174	0.30606	0.57892	-3.85137	0.08533	0.57892	-3.34827
0.852051	-7.76672e-05	0.85144	-6.19202e-05	0.845032	-6.0791e-05	0.85144	-6.26831e-05		0.57785	-0.329387	0.04195	0.57785	-3.7884	0.30228	0.57785	-3.84973	0.09314	0.57785	-3.35334
0.849609	-7.80029e-05	0.849304	-6.21033e-05	0.84259	-6.13708e-05	0.849915	-6.30798e-05		0.576782	-0.335927	0.04239	0.57678	-3.7913	0.30831	0.57678	-3.8811	0.12386	0.57678	-3.35392
0.847473	-7.83691e-05	0.847778	-6.24084e-05	0.840454	-6.11877e-05	0.848389	-6.28357e-05		0.575714	-0.338807	0.04052	0.57571	-3.79857	0.31413	0.57571	-3.90812	0.1341	0.57571	-3.35116
0.845642	-7.87354e-05	0.845642	-6.28052e-05	0.838623	-6.13098e-05	0.846252	-6.30493e-05		0.574646	-0.348694	0.04107	0.57465	-3.79854	0.31277	0.57465	-3.95008	0.14742	0.57465	-3.36044
0.843506	-7.84607e-05	0.842896	-6.26831e-05	0.835876	-6.19812e-05	0.843506	-6.3385e-05		0.573578	-0.35212	0.04393	0.57358	-3.80538	0.30553	0.57358	-3.95171	0.14665	0.57358	-3.35934
0.840759	-7.901e-05	0.841064	-6.29578e-05	0.834045	-6.17981e-05	0.84137	-6.3385e-05		0.57251	-0.359204	0.04712	0.57251	-3.8053	0.31097	0.57251	-3.94159	0.14379	0.57251	-3.36518
0.838928	-7.94983e-05	0.838928	-6.31409e-05	0.831909	-6.21338e-05	0.839233	-6.35681e-05		0.571442	-0.362474	0.04778	0.57144	-3.80501	0.31022	0.57144	-3.91333	0.12628	0.57144	-3.35866
0.837402	-7.93762e-05	0.837097	-6.3446e-05	0.830078	-6.23474e-05	0.837402	-6.35681e-05		0.570374	-0.368079	0.04712	0.57037	-3.82601	0.3072	0.57037	-3.90135	0.09303	0.57037	-3.37181
0.834961	-7.9834e-05	0.834351	-6.37817e-05	0.827637	-6.26526e-05	0.835571	-6.34766e-05		0.569305	-0.373451	0.04195	0.56931	-3.82198	0.30396	0.56931	-3.91692	0.07696	0.56931	-3.37624
0.832825	-7.96509e-05	0.832214	-6.39038e-05	0.8255	-6.33545e-05	0.83252	-6.34766e-05		0.568237	-0.382637	0.04899	0.56824	-3.831	0.30824	0.56824	-3.95078	0.07971	0.56824	-3.39338
0.830383	-8.03833e-05	0.830383	-6.43005e-05	0.822754	-6.31409e-05	0.830994	-6.36597e-05		0.567169	-0.387309	0.04965	0.56717	-3.83035	0.29493	0.56717	-3.98589	0.13949	0.56717	-3.37939
0.828552	-8.02307e-05	0.828247	-6.45447e-05	0.821228	-6.35681e-05	0.829163	-6.35681e-05		0.566101	-0.394471	0.05186	0.5661	-3.82746	0.31321	0.5661	-3.98955	0.17153	0.5661	-3.37417
0.826111	-8.0719e-05	0.826111	-6.46973e-05	0.818481	-6.40564e-05	0.826721	-6.39648e-05		0.565033	-0.401322	0.04899	0.56503	-3.82841	0.30848	0.56503	-3.995	0.1821	0.56503	-3.3946
0.823975	-8.12683e-05	0.82428	-6.50024e-05	0.81665	-6.44226e-05	0.82428	-6.43921e-05		0.563965	-0.402567	0.05031	0.56396	-3.84166	0.30132	0.56396	-3.97935	0.15425	0.56396	-3.38514
0.822449	-8.09937e-05	0.821533	-6.5155e-05	0.814819	-6.50024e-05	0.822449	-6.40869e-05		0.562897	-0.411364	0.05131	0.5629	-3.84329	0.31149	0.5629	-3.95039	0.10668	0.5629	-3.39184
0.819092	-8.12988e-05	0.820007	-6.54907e-05	0.812378	-6.48193e-05	0.820007	-6.44836e-05		0.561829	-0.41767	0.0545	0.56183	-3.84252	0.31409	0.56183	-3.96425	0.09832	0.56183	-3.38737
0.817261	-8.14819e-05	0.817871	-6.57654e-05	0.810852	-6.48193e-05	0.818176	-6.43616e-05		0.56076	-0.423976	0.05593	0.56076	-3.85158	0.30715	0.56076	-4.00045	0.12925	0.56076	-3.40085
0.81543	-8.1604e-05	0.81604	-6.61316e-05	0.808716	-6.53687e-05	0.815735	-6.47888e-05		0.559692	-0.433241	0.05802	0.55969	-3.8546	0.30352	0.55969	-4.04786	0.1668	0.55969	-3.40561
0.813599	-8.24585e-05	0.813293	-6.64368e-05	0.806274	-6.58875e-05	0.814209	-6.52771e-05		0.558624	-0.439157	0.05736	0.55862	-3.86299	0.3018	0.55862	-4.05315	0.15689	0.55862	-3.40842
0.810852	-8.19397e-05	0.811462	-6.6864e-05	0.804138	-6.604e-05	0.811157	-6.50024e-05		0.557556	-0.441026	0.0534	0.55756	-3.85502	0.31033	0.55756	-4.03805	0.15006	0.55756	-3.39368
0.809021	-8.27026e-05	0.809326	-6.71082e-05	0.802002	-6.60706e-05	0.809631	-6.52771e-05		0.556488	-0.450134	0.05945	0.55649	-3.86347	0.31084	0.55649	-4.01477	0.13168	0.55649	-3.39994
0.80658	-8.28857e-05	0.80719	-6.73828e-05	0.800171	-6.64368e-05	0.80719	-6.56738e-05		0.55542	-0.458153	0.05934	0.55542	-3.87063	0.30625	0.55542	-4.00458	0.08312	0.55542	-3.41524
0.805359	-8.28247e-05	0.804749	-6.77795e-05	0.798035	-6.66199e-05	0.805359	-6.53076e-05		0.554352	-0.465782	0.0611	0.55435	-3.87247	0.31958	0.55435	-4.02178	0.07927	0.55435	-3.41857
0.802612	-8.25806e-05	0.802307	-6.79626e-05	0.795593	-6.71692e-05	0.802917	-6.56738e-05		0.553284	-0.474657	0.05736	0.55328	-3.87312	0.31117	0.55328	-4.07122	0.13927	0.55328	-3.41738
0.800476	-8.33435e-05	0.799561	-6.81458e-05	0.793762	-6.68945e-05	0.800476	-6.56738e-05		0.552216	-0.477616	0.06132	0.55222	-3.87192	0.30491	0.55222	-4.09582	0.16482	0.55222	-3.41204
0.798645	-8.39233e-05	0.79834	-6.85425e-05	0.791931	-6.78711e-05	0.798645	-6.57654e-05		0.551147	-0.483766	0.05989	0.55115	-3.88209	0.31023	0.55115	-4.06935	0.16592	0.55115	-3.43057
0.795898	-8.34961e-05	0.795898	-6.86951e-05	0.789185	-6.77795e-05	0.796509	-6.5918e-05		0.550079	-0.488671	0.06	0.55008	-3.89003	0.30082	0.55008	-4.03867	0.12826	0.55008	-3.42081
0.794067	-8.38928e-05	0.794678	-6.90613e-05	0.787354	-6.80542e-05	0.794678	-6.59485e-05		0.549011	-0.496533	0.06364	0.54901	-3.89107	0.31026	0.54901	-4.04436	0.10856	0.54901	-3.42582
0.791931	-8.39539e-05	0.792236	-6.9458e-05	0.785217	-6.84204e-05	0.792847	-6.61316e-05		0.547943	-0.505097	0.0632	0.54794	-3.89686	0.30697	0.54794	-4.0755	0.1341	0.54794	-3.42165
0.790405	-8.44727e-05	0.78949	-6.97937e-05	0.782776	-6.87866e-05	0.791016	-6.66809e-05		0.546875	-0.512181	0.06441	0.54688	-3.89356	0.30348	0.54688	-4.12135	0.15337	0.54688	-3.43836
0.787354	-8.46558e-05	0.787659	-7.00378e-05	0.780334	-6.87561e-05	0.788269	-6.65894e-05		0.545807	-0.519188	0.06132	0.54581	-3.9033	0.31327	0.54581	-4.12906	0.16559	0.54581	-3.44222
0.785828	-8.49304e-05	0.785522	-7.0282e-05	0.778503	-6.9458e-05	0.786133	-6.67114e-05		0.544739	-0.528063	0.06793	0.54474	-3.90518	0.31009	0.54474	-4.10314	0.16438	0.54474	-3.4394
0.783691	-8.49609e-05	0.783081	-7.07703e-05	0.776367	-6.99158e-05	0.783997	-6.70776e-05		0.543671	-0.531411	0.06364	0.54367	-3.90943	0.30692	0.54367	-4.06631	0.12727	0.54367	-3.43327
0.780945	-8.5907e-05	0.78125	-7.1167e-05	0.774231	-6.98547e-05	0.782166	-6.71997e-05		0.542603	-0.542543	0.06859	0.5426	-3.90739	0.30244	0.5426	-4.06631	0.09182	0.5426	-3.43789
0.779419	-8.54797e-05	0.779724	-7.15027e-05	0.7724	-6.98547e-05	0.779724	-6.72607e-05		0.541534	-0.55064	0.06463	0.54153	-3.91361	0.30858	0.54153	-4.1043	0.12661	0.54153	-3.44647
0.776672	-8.54797e-05	0.776672	-7.18079e-05	0.769958	-7.05566e-05	0.776978	-6.70776e-05		0.540466	-0.559281	0.06892	0.54047	-3.91814	0.31158	0.54047	-4.15312	0.17847	0.54047	-3.44
0.775146	-8.59985e-05	0.774231	-7.20215e-05	0.768738	-7.08618e-05	0.775452	-6.74744e-05		0.539398	-0.565276	0.07277	0.5394	-3.91829	0.31456	0.5394	-4.15693	0.17462	0.5394	-3.44906
0.772095	-8.64868e-05	0.77301	-7.24792e-05	0.766602	-7.08923e-05	0.772705	-6.74744e-05		0.53833	-0.575708	0.07432	0.53833	-3.91698	0.30726	0.53833	-4.12291	0.16768	0.53833	-3.44757
0.770569	-8.63037e-05	0.770264	-7.27844e-05	0.764465	-7.1167e-05	0.771179	-6.7688e-05		0.537262	-0.580068	0.07233	0.53726	-3.92882	0.31081	0.53726	-4.11372	0.10999	0.53726	-3.45478
0.768127	-8.69141e-05	0.768127	-7.29675e-05	0.761719	-7.16248e-05	0.768738	-6.82068e-05		0.536194	-0.584349	0.06914	0.53619	-3.9323	0.30787	0.53619	-4.0973	0.109	0.53619	-3.46
0.766602	-8.70056e-05	0.766296	-7.36084e-05	0.759583	-7.22656e-05	0.766602	-6.80237e-05		0.535126	-0.591589	0.0741	0.53513	-3.93071	0.30768	0.53513	-4.11808	0.13641	0.53513	-3.46684
0.76416	-8.69751e-05	0.764465	-7.37305e-05	0.757141	-7.21436e-05	0.764465	-6.82068e-05		0.534058	-0.605058	0.07905	0.53406	-3.94199	0.30462	0.53406	-4.16744	0.18706	0.53406	-3.45687
0.761719	-8.7738e-05	0.762329	-7.42493e-05	0.755615	-7.22961e-05	0.762634	-6.83594e-05		0.53299	-0.615723	0.08026	0.53299	-3.94184	0.30057	0.53299	-4.18192	0.18816	0.53299	-3.46455
0.760193	-8.77991e-05	0.760193	-7.48291e-05	0.753479	-7.26318e-05	0.760193	-6.86646e-05		0.531921	-0.622341	0.07839	0.53192	-3.94371	0.32038	0.53192	-4.1588	0.13916	0.53192	-3.4727
0.758057	-8.82568e-05	0.757751	-7.51343e-05	0.751343	-7.34863e-05	0.758057	-6.87866e-05		0.530853	-0.627479	0.07905	0.53085	-3.94585	0.31497	0.53085	-4.14658	0.09149	0.53085	-3.46389
0.755615	-8.80127e-05	0.75531	-7.56836e-05	0.749023	-7.36389e-05	0.756226	-6.89697e-05		0.529785	-0.638067	0.08235	0.52979	-3.9434	0.30223	0.52979	-4.15942	0.13124	0.52979	-3.46204
0.753174	-8.84399e-05	0.753174	-7.59277e-05	0.746857	-7.41577e-05	0.754089	-6.89697e-05		0.528717	-0.645307	0.0818	0.52872	-3.95562	0.29691	0.52872	-4.19103	0.2028	0.52872	-3.47731
0.751343	-8.85315e-05	0.751343	-7.65381e-05	0.744781	-7.3761e-05	0.751343	-6.93054e-05		0.527649	-0.653792	0.08125	0.52765	-3.96305	0.30733	0.52765	-4.19095	0.19873	0.52765	-3.47851
0.749054	-8.9325e-05	0.749237	-7.65991e-05	0.742706	-7.44934e-05	0.749451	-6.93359e-05		0.526581	-0.666326	0.08467	0.52658	-3.96989	0.31073	0.52658	-4.16939	0.16339	0.52658	-3.47142
0.746887	-8.87451e-05	0.747162	-7.70264e-05	0.74057	-7.47681e-05	0.747345	-6.95496e-05		0.525513	-0.67271	0.08797	0.52551	-3.95994	0.30841	0.52551	-4.1588	0.10459	0.52551	-3.47374
0.744751	-8.93555e-05	0.744995	-7.73621e-05	0.738464	-7.4707e-05	0.745178	-6.97937e-05		0.524445	-0.682597	0.09094	0.52444	-3.96513	0.29527	0.52444	-4.16658	0.0872	0.52444	-3.48818
0.742584	-8.95691e-05	0.742828	-7.77893e-05	0.736328	-7.55005e-05	0.743011	-7.03125e-05		0.523376	-0.689526	0.08489	0.52338	-3.96492	0.31102	0.52338	-4.17297	0.1178	0.52338	-3.49102
0.740509	-8.97522e-05	0.740662	-7.83691e-05	0.734253	-7.58362e-05	0.740906	-7.02209e-05		0.522308	-0.694664	0.08467	0.52231	-3.97801	0.30508	0.52231	-4.21057	0.17296	0.52231	-3.48568
0.738342	-9.04236e-05	0.738586	-7.87659e-05	0.732147	-7.60193e-05	0.73877	-7.01904e-05		0.52124	-0.703306	0.08786	0.52124	-3.97844	0.30567	0.52124	-4.23136	0.20456	0.52124	-3.48266
0.736206	-9.03625e-05	0.736359	-7.92847e-05	0.72995	-7.65686e-05	0.736572	-7.02209e-05		0.520172	-0.715373	0.09171	0.52017	-3.97709	0.31309	0.52017	-4.21547	0.17395	0.52017	-3.489
0.7341	-9.07593e-05	0.734283	-7.94983e-05	0.727814	-7.69348e-05	0.734497	-7.07397e-05		0.519104	-0.724325	0.09336	0.5191	-3.98565	0.30323	0.5191	-4.17709	0.10735	0.5191	-3.49622
0.731934	-9.07898e-05	0.732117	-7.9895e-05	0.725677	-7.69043e-05	0.7323	-7.06787e-05		0.518036	-0.737482	0.0959	0.51804	-3.98142	0.3105	0.51804	-4.18947	0.1101	0.51804	-3.49295
0.729767	-9.1095e-05	0.730042	-8.06274e-05	0.723694	-7.724e-05	0.730194	-7.12585e-05		0.516968	-0.744333	0.09722	0.51697	-3.99374	0.30073	0.51697	-4.24202	0.15997	0.51697	-3.49656
0.727661	-9.20105e-05	0.727936	-8.08105e-05	0.721558	-7.75146e-05	0.727936	-7.14111e-05		0.5159	-0.748615	0.09314	0.5159	-3.99079	0.29998	0.5159	-4.25253	0.17131	0.5159	-3.50331
0.725555	-9.2041e-05	0.7258	-8.12988e-05	0.719421	-7.80945e-05	0.725922	-7.13196e-05		0.514832	-0.758424	0.09534	0.51483	-3.99572	0.31103	0.51483	-4.25565	0.19135	0.51483	-3.49514
0.723389	-9.24072e-05	0.723663	-8.1604e-05	0.717285	-7.83081e-05	0.723755	-7.1991e-05		0.513763	-0.768078	0.09336	0.51376	-3.99132	0.31498	0.51376	-4.21259	0.16922	0.51376	-3.503
0.721222	-9.24072e-05	0.721497	-8.22754e-05	0.71521	-7.87964e-05	0.721619	-7.14417e-05		0.512695	-0.774929	0.0916	0.5127	-4.00334	0.30391	0.5127	-4.19321	0.11142	0.5127	-3.50405
0.719055	-9.25903e-05	0.71933	-8.27942e-05	0.713135	-7.89185e-05	0.719513	-7.15637e-05		0.511627	-0.78902	0.10206	0.51163	-4.00595	0.30377	0.51163	-4.21758	0.10536	0.51163	-3.50664
0.716949	-9.32312e-05	0.717194	-8.30688e-05	0.710968	-7.901e-05	0.717316	-7.16858e-05		0.510559	-0.798984	0.1058	0.51056	-4.00858	0.31459	0.51056	-4.23813	0.12694	0.51056	-3.5072
0.714813	-9.34448e-05	0.715057	-8.37097e-05	0.708832	-7.95593e-05	0.71524	-7.21436e-05		0.509491	-0.809572	0.10757	0.50949	-4.00848	0.31204	0.50949	-4.25494	0.14918	0.50949	-3.50938
0.712708	-9.34753e-05	0.71286	-8.38623e-05	0.706787	-8.01697e-05	0.713013	-7.26624e-05		0.508423	-0.821795	0.11076	0.50842	-4.01901	0.31014	0.50842	-4.26974	0.18794	0.50842	-3.5151
0.71051	-9.39026e-05	0.710846	-8.44116e-05	0.704651	-8.01086e-05	0.710968	-7.25708e-05		0.507355	-0.827556	0.10679	0.50735	-4.01225	0.30221	0.50735	-4.27098	0.18838	0.50735	-3.5135
0.708466	-9.41467e-05	0.708649	-8.48694e-05	0.702515	-8.06885e-05	0.708832	-7.27844e-05		0.506287	-0.833317	0.10437	0.50629	-4.01799	0.31093	0.50629	-4.25588	0.16878	0.50629	-3.51988
0.706207	-9.46655e-05	0.706543	-8.52966e-05	0.700409	-8.11157e-05	0.706696	-7.27539e-05		0.505219	-0.843282	0.10239	0.50522	-4.01642	0.3135	0.50522	-4.21516	0.12617	0.50522	-3.51907
0.704102	-9.50623e-05	0.704376	-8.58459e-05	0.698334	-8.10852e-05	0.704529	-7.31506e-05		0.50415	-0.859085	0.11285	0.50415	-4.03048	0.30465	0.50415	-4.23143	0.11924	0.50415	-3.52199
0.701935	-9.57336e-05	0.702271	-8.62732e-05	0.696259	-8.19092e-05	0.702362	-7.32727e-05		0.503082	-0.867026	0.11197	0.50308	-4.0204	0.30785	0.50308	-4.2818	0.15039	0.50308	-3.5228
0.699799	-9.51843e-05	0.700165	-8.66394e-05	0.694092	-8.23364e-05	0.700226	-7.34863e-05		0.502014	-0.877847	0.11626	0.50201	-4.0321	0.30438	0.50201	-4.30313	0.18342	0.50201	-3.53499
0.697693	-9.60693e-05	0.698059	-8.72498e-05	0.691986	-8.28552e-05	0.69812	-7.39746e-05		0.500946	-0.886022	0.11307	0.50095	-4.03221	0.30672	0.50095	-4.28064	0.19344	0.50095	-3.52743
0.695557	-9.58557e-05	0.695862	-8.74634e-05	0.689911	-8.34351e-05	0.695984	-7.36389e-05		0.499878	-0.892483	0.10878	0.49988	-4.04011	0.30217	0.49988	-4.24708	0.15304	0.49988	-3.52612
0.69339	-9.70459e-05	0.693726	-8.81348e-05	0.687714	-8.35266e-05	0.693848	-7.38831e-05		0.49881	-0.900424	0.11472	0.49881	-4.04792	0.31413	0.49881	-4.23377	0.13993	0.49881	-3.52629
0.691223	-9.72595e-05	0.691589	-8.86841e-05	0.685669	-8.35266e-05	0.691681	-7.44019e-05		0.497742	-0.912958	0.11946	0.49774	-4.03467	0.30596	0.49774	-4.26109	0.15524	0.49774	-3.52555
0.689148	-9.729e-05	0.689453	-8.92029e-05	0.683563	-8.41675e-05	0.689514	-7.42493e-05		0.496674	-0.926271	0.11869	0.49667	-4.03626	0.30484	0.49667	-4.28367	0.16118	0.49667	-3.52963
0.686981	-9.75037e-05	0.687347	-8.97217e-05	0.681396	-8.43811e-05	0.687408	-7.50122e-05		0.495605	-0.937793	0.12265	0.49561	-4.05261	0.30951	0.49561	-4.32851	0.1821	0.49561	-3.53805
0.684906	-9.83582e-05	0.685211	-9.03015e-05	0.67923	-8.51135e-05	0.685242	-7.53174e-05		0.494537	-0.950405	0.12133	0.49454	-4.05587	0.30885	0.49454	-4.30944	0.15667	0.49454	-3.54124
0.682678	-9.79309e-05	0.683044	-9.06982e-05	0.677216	-8.47778e-05	0.683136	-7.50427e-05		0.493469	-0.95819	0.12375	0.49347	-4.0598	0.30207	0.49347	-4.2811	0.14764	0.49347	-3.54255
0.680542	-9.8877e-05	0.680908	-9.1095e-05	0.67514	-8.55408e-05	0.68103	-7.51038e-05		0.492401	-0.966286	0.12573	0.4924	-4.05223	0.30706	0.4924	-4.25144	0.12815	0.4924	-3.54694
0.678345	-9.8999e-05	0.678833	-9.19189e-05	0.673004	-8.58154e-05	0.678864	-7.5531e-05		0.491333	-0.973682	0.1188	0.49133	-4.06943	0.31131	0.49133	-4.2442	0.10448	0.49133	-3.54581
0.6763	-9.89685e-05	0.676666	-9.22546e-05	0.670807	-8.64868e-05	0.676666	-7.58057e-05		0.490265	-0.985126	0.12595	0.49026	-4.05954	0.30721	0.49026	-4.27783	0.10162	0.49026	-3.54388
0.674133	-9.97009e-05	0.6745	-9.26819e-05	0.668732	-8.6731e-05	0.674561	-7.59277e-05		0.489197	-0.997037	0.12782	0.4892	-4.06929	0.31227	0.4892	-4.29831	0.11582	0.4892	-3.54488
0.671997	-0.00010022	0.672455	-9.33838e-05	0.666565	-8.71582e-05	0.672424	-7.6355e-05		0.488129	-1.01222	0.13432	0.48813	-4.06707	0.30176	0.48813	-4.32914	0.1843	0.48813	-3.55387
0.669891	-0.000100403	0.670319	-9.36584e-05	0.664459	-8.74329e-05	0.670227	-7.64771e-05		0.487061	-1.02117	0.13509	0.48706	-4.07008	0.30305	0.48706	-4.32299	0.21194	0.48706	-3.55715
0.667725	-0.000100311	0.668121	-9.42078e-05	0.662445	-8.7738e-05	0.668121	-7.65381e-05		0.485992	-1.02919	0.12992	0.48599	-4.07006	0.30749	0.48599	-4.32088	0.20985	0.48599	-3.55496
0.665588	-0.000100861	0.665985	-9.50012e-05	0.660309	-8.80127e-05	0.665955	-7.68433e-05		0.484924	-1.03845	0.12584	0.48492	-4.07259	0.31599	0.48492	-4.31053	0.18596	0.48492	-3.54997
0.663361	-0.000101257	0.663879	-9.56116e-05	0.658112	-8.84094e-05	0.663849	-7.70264e-05		0.483856	-1.05216	0.13905	0.48386	-4.07883	0.30782	0.48386	-4.30438	0.15414	0.48386	-3.56124
0.661255	-0.000101654	0.661743	-9.57947e-05	0.656067	-8.88672e-05	0.661743	-7.724e-05		0.482788	-1.05963	0.13531	0.48279	-4.08013	0.31881	0.48279	-4.2892	0.10382	0.48279	-3.56036
0.659149	-0.000101562	0.659546	-9.62524e-05	0.653931	-8.92029e-05	0.659546	-7.7301e-05		0.48172	-1.0731	0.13498	0.48172	-4.08575	0.30068	0.48172	-4.29255	0.09534	0.48172	-3.55922
0.657043	-0.00010202	0.657471	-9.67102e-05	0.651855	-8.99048e-05	0.657349	-7.74536e-05		0.480652	-1.08734	0.14148	0.48065	-4.0951	0.2972	0.48065	-4.2987	0.11439	0.48065	-3.56283
0.654877	-0.00010318	0.655273	-9.71985e-05	0.649658	-8.99963e-05	0.655243	-7.79724e-05		0.479584	-1.0977	0.14841	0.47958	-4.09371	0.31009	0.47958	-4.33163	0.18959	0.47958	-3.56706
0.652802	-0.000102661	0.653198	-9.78699e-05	0.647522	-9.03931e-05	0.653168	-7.76672e-05		0.478516	-1.10712	0.14214	0.47852	-4.09485	0.31169	0.47852	-4.34253	0.2224	0.47852	-3.57454
0.650574	-0.000102692	0.651154	-9.83887e-05	0.645477	-9.08813e-05	0.651031	-7.79419e-05		0.477448	-1.11856	0.14511	0.47745	-4.08002	0.30475	0.47745	-4.32454	0.17252	0.47745	-3.568
0.648468	-0.000103821	0.648865	-9.90295e-05	0.643372	-9.12476e-05	0.648865	-7.83997e-05		0.476379	-1.12907	0.1439	0.47638	-4.09855	0.30397	0.47638	-4.30905	0.12243	0.47638	-3.56248
0.646362	-0.000103577	0.646729	-9.94263e-05	0.641205	-9.14917e-05	0.646698	-7.84302e-05		0.475311	-1.14122	0.14698	0.47531	-4.09611	0.31038	0.47531	-4.30321	0.08885	0.47531	-3.57311
0.644196	-0.000104401	0.644684	-0.000100006	0.639038	-9.19495e-05	0.644531	-7.8949e-05		0.474243	-1.15391	0.15083	0.47424	-4.10239	0.30961	0.47424	-4.31738	0.10735	0.47424	-3.58132
0.641998	-0.000104523	0.642487	-0.000100433	0.637054	-9.2041e-05	0.642426	-7.90405e-05		0.473175	-1.16442	0.15557	0.47318	-4.11231	0.30968	0.47318	-4.33957	0.15414	0.47318	-3.57466
0.639954	-0.000104736	0.64035	-0.000101013	0.634857	-9.23462e-05	0.640228	-7.91016e-05		0.472107	-1.17952	0.1635	0.47211	-4.1109	0.29421	0.47211	-4.36012	0.21293	0.47211	-3.56963
0.637878	-0.000105255	0.638214	-0.000101166	0.632782	-9.27429e-05	0.638123	-7.91016e-05		0.471039	-1.18442	0.15017	0.47104	-4.10568	0.30999	0.47104	-4.33754	0.19862	0.47104	-3.57484
0.635651	-0.000104919	0.636047	-0.000101898	0.630707	-9.34143e-05	0.635986	-7.92542e-05		0.469971	-1.19867	0.15777	0.46997	-4.11958	0.30726	0.46997	-4.31839	0.12485	0.46997	-3.58231
0.633484	-0.000105804	0.633972	-0.000102264	0.62854	-9.34448e-05	0.633881	-7.94983e-05		0.468903	-1.21346	0.1646	0.4689	-4.11466	0.3018	0.4689	-4.31575	0.12045	0.4689	-3.58828
0.631439	-0.000106171	0.631775	-0.000102753	0.626465	-9.39026e-05	0.631744	-7.97424e-05		0.467834	-1.21922	0.16239	0.46783	-4.12223	0.31278	0.46783	-4.33404	0.10316	0.46783	-3.5852
0.629211	-0.000106567	0.6297	-0.000103424	0.62439	-9.43909e-05	0.629608	-8.03528e-05		0.466766	-1.23277	0.16239	0.46677	-4.13649	0.30606	0.46677	-4.36035	0.13509	0.46677	-3.57748
0.627106	-0.000106476	0.627533	-0.000103882	0.622284	-9.47571e-05	0.627441	-8.03223e-05		0.465698	-1.2478	0.16405	0.4657	-4.11761	0.31291	0.4657	-4.37733	0.19102	0.4657	-3.59077
0.624969	-0.00010672	0.625427	-0.00010434	0.620117	-9.51538e-05	0.625336	-8.02917e-05		0.46463	-1.25348	0.16063	0.46463	-4.13008	0.3053	0.46463	-4.38122	0.20731	0.46463	-3.60124
0.622833	-0.000107208	0.62326	-0.000104889	0.617981	-9.55505e-05	0.623138	-8.02002e-05		0.463562	-1.26726	0.16383	0.46356	-4.12985	0.30397	0.46356	-4.34408	0.14907	0.46356	-3.58504
0.620697	-0.000107605	0.621094	-0.000105316	0.615875	-9.54285e-05	0.621063	-8.08411e-05		0.462494	-1.27489	0.16272	0.46249	-4.12526	0.30839	0.46249	-4.33202	0.09171	0.46249	-3.5857
0.618561	-0.000107605	0.618988	-0.000105988	0.61377	-9.56421e-05	0.618805	-8.0658e-05		0.461426	-1.29131	0.17296	0.46143	-4.14271	0.31681	0.46143	-4.36798	0.11836	0.46143	-3.60245
0.616425	-0.000108398	0.616791	-0.000106201	0.611664	-9.6283e-05	0.61676	-8.14209e-05		0.460358	-1.30369	0.1755	0.46036	-4.14271	0.3095	0.46036	-4.38675	0.2028	0.46036	-3.59373
0.614288	-0.000108459	0.614746	-0.000106842	0.609528	-9.71375e-05	0.614624	-8.13293e-05		0.45929	-1.31374	0.17605	0.45929	-4.14039	0.31217	0.45929	-4.39375	0.2072	0.45929	-3.6017
0.612152	-0.000108429	0.612549	-0.000107269	0.607513	-9.71375e-05	0.612518	-8.11157e-05		0.458221	-1.32907	0.17726	0.45822	-4.14265	0.30142	0.45822	-4.36923	0.19036	0.45822	-3.60304
0.610077	-0.000108887	0.610413	-0.000107574	0.605286	-9.74731e-05	0.610352	-8.16345e-05		0.457153	-1.33841	0.17616	0.45715	-4.146	0.29879	0.45715	-4.35078	0.16449	0.45715	-3.60043
0.60788	-0.000108826	0.608307	-0.000107941	0.603241	-9.79004e-05	0.608124	-8.14514e-05		0.456085	-1.34908	0.18023	0.45609	-4.14799	0.31278	0.45609	-4.33708	0.11979	0.45609	-3.61457
0.605743	-0.000108765	0.60614	-0.000108429	0.601105	-9.79004e-05	0.605988	-8.21228e-05		0.455017	-1.35632	0.17572	0.45502	-4.14746	0.3045	0.45502	-4.35833	0.10933	0.45502	-3.601
0.603607	-0.000109528	0.604004	-0.000108856	0.598938	-9.84192e-05	0.603882	-8.18787e-05		0.453949	-1.36948	0.17825	0.45395	-4.15343	0.31246	0.45395	-4.39936	0.16339	0.45395	-3.5984
0.601501	-0.000109528	0.601898	-0.000109375	0.596863	-9.83887e-05	0.601776	-8.20007e-05		0.452881	-1.39003	0.18794	0.45288	-4.161	0.30707	0.45288	-4.39297	0.18034	0.45288	-3.60367
0.599335	-0.000109924	0.599731	-0.000109619	0.594696	-9.88159e-05	0.599609	-8.26416e-05		0.451813	-1.40264	0.19234	0.45181	-4.16964	0.31292	0.45181	-4.40092	0.205	0.45181	-3.62163
0.597229	-0.000110016	0.597534	-0.000110413	0.592682	-9.91211e-05	0.597504	-8.25195e-05		0.450745	-1.41105	0.1864	0.45074	-4.17012	0.29919	0.45074	-4.37507	0.19774	0.45074	-3.61081
0.595093	-0.000110352	0.595428	-0.000110718	0.590515	-9.96704e-05	0.595337	-8.30688e-05		0.449677	-1.42234	0.18761	0.44968	-4.15592	0.31334	0.44968	-4.36051	0.14588	0.44968	-3.61527
0.592957	-0.000110687	0.593323	-0.000111053	0.58844	-9.95483e-05	0.593201	-8.2489e-05		0.448608	-1.4344	0.1908	0.44861	-4.15984	0.31055	0.44861	-4.34097	0.11538	0.44861	-3.61265
0.59079	-0.000111237	0.591156	-0.000111206	0.586365	-9.9884e-05	0.591064	-8.28857e-05		0.44754	-1.44437	0.19168	0.44754	-4.17201	0.30595	0.44754	-4.34907	0.08081	0.44754	-3.61768
0.588715	-0.000111206	0.58902	-0.000111633	0.584167	-0.000100067	0.588898	-8.27942e-05		0.446472	-1.45636	0.19454	0.44647	-4.16774	0.31467	0.44647	-4.39033	0.14489	0.44647	-3.62318
0.586548	-0.000111389	0.586884	-0.000111908	0.582092	-0.000100922	0.586761	-8.32214e-05		0.445404	-1.47317	0.19807	0.4454	-4.16343	0.30262	0.4454	-4.39842	0.16008	0.4454	-3.61814
0.584442	-0.000111877	0.584717	-0.000112061	0.580017	-0.000100891	0.584595	-8.31909e-05		0.444336	-1.48594	0.20115	0.44434	-4.17088	0.30627	0.44434	-4.41197	0.18342	0.44434	-3.61351
0.582245	-0.000111877	0.582581	-0.000112762	0.57785	-0.000101257	0.582489	-8.35266e-05		0.443268	-1.49801	0.20258	0.44327	-4.19091	0.30666	0.44327	-4.40099	0.20599	0.44327	-3.63629
0.58017	-0.000112122	0.580444	-0.000113098	0.575775	-0.000101379	0.580383	-8.34045e-05		0.4422	-1.50634	0.19674	0.4422	-4.18066	0.30841	0.4422	-4.39212	0.18067	0.4422	-3.6371
0.578064	-0.00011264	0.578339	-0.000113495	0.573578	-0.000101562	0.578247	-8.35876e-05		0.441132	-1.51864	0.20313	0.44113	-4.17389	0.30469	0.44113	-4.37756	0.15282	0.44113	-3.63028
0.575867	-0.000112701	0.576172	-0.000114136	0.571564	-0.000102112	0.576111	-8.37097e-05		0.440063	-1.52977	0.20478	0.44006	-4.18436	0.31028	0.44006	-4.35304	0.1417	0.44006	-3.62241
0.573761	-0.000112946	0.574036	-0.000113953	0.569489	-0.000102692	0.573944	-8.38623e-05		0.438995	-1.5416	0.19906	0.439	-4.18483	0.30891	0.439	-4.35864	0.08797	0.439	-3.64357
0.571625	-0.00011322	0.571899	-0.000114319	0.567352	-0.000102539	0.571899	-8.40454e-05		0.437927	-1.555	0.20302	0.43793	-4.19182	0.30754	0.43793	-4.39251	0.11847	0.43793	-3.63485
0.569519	-0.000113708	0.569763	-0.000115204	0.565216	-0.000102417	0.569702	-8.38928e-05		0.436859	-1.56698	0.21161	0.43686	-4.19779	0.30257	0.43686	-4.40543	0.1537	0.43686	-3.64074
0.567352	-0.000113495	0.567627	-0.000115051	0.563141	-0.000102936	0.567627	-8.41064e-05		0.435791	-1.58248	0.21304	0.43579	-4.19861	0.30422	0.43579	-4.41322	0.16162	0.43579	-3.63992
0.565155	-0.0001138	0.565521	-0.000115448	0.560974	-0.00010318	0.56543	-8.4198e-05		0.434723	-1.5975	0.22108	0.43472	-4.19133	0.30891	0.43472	-4.42232	0.19476	0.43472	-3.64422
0.563049	-0.000113739	0.563354	-0.000115356	0.558899	-0.000103699	0.563263	-8.47168e-05		0.433655	-1.607	0.2202	0.43365	-4.19546	0.31791	0.43365	-4.3971	0.18397	0.43365	-3.63958
0.560944	-0.000113983	0.561188	-0.000115662	0.556854	-0.000104309	0.561157	-8.45642e-05		0.432587	-1.61463	0.21447	0.43259	-4.21525	0.30826	0.43259	-4.40372	0.13498	0.43259	-3.64132
0.558838	-0.000114227	0.559082	-0.000116119	0.554718	-0.000104126	0.559021	-8.47168e-05		0.431519	-1.62779	0.2137	0.43152	-4.2027	0.31088	0.43152	-4.39087	0.12056	0.43152	-3.64184
0.556641	-0.000114166	0.556885	-0.000116455	0.552582	-0.000104553	0.556885	-8.48389e-05		0.43045	-1.64172	0.21579	0.43045	-4.2022	0.2984	0.43045	-4.36985	0.10096	0.43045	-3.64874
0.554565	-0.000114594	0.55481	-0.000116638	0.550476	-0.00010498	0.554718	-8.5022e-05		0.429382	-1.65612	0.22317	0.42938	-4.20057	0.30801	0.42938	-4.36573	0.10217	0.42938	-3.65424
0.552368	-0.000114838	0.552734	-0.000117035	0.54834	-0.000104919	0.552612	-8.46558e-05		0.428314	-1.67239	0.22922	0.42831	-4.20346	0.31697	0.42831	-4.39726	0.14676	0.42831	-3.64993
0.550201	-0.000115417	0.550507	-0.000117279	0.546204	-0.000105225	0.550415	-8.51746e-05		0.427246	-1.68508	0.23352	0.42725	-4.21315	0.32365	0.42725	-4.43065	0.21799	0.42725	-3.64855
0.548096	-0.000115417	0.54837	-0.00011734	0.544128	-0.000105835	0.548279	-8.52966e-05		0.426178	-1.69513	0.22944	0.42618	-4.21621	0.30147	0.42618	-4.42754	0.20919	0.42618	-3.64652
0.546021	-0.00011557	0.546234	-0.000117523	0.542053	-0.000105713	0.546173	-8.5144e-05		0.42511	-1.70392	0.22845	0.42511	-4.22141	0.30677	0.42511	-4.41625	0.17891	0.42511	-3.6519
0.543823	-0.000115631	0.544128	-0.000117645	0.539886	-0.000106934	0.544037	-8.56323e-05		0.424042	-1.71755	0.23297	0.42404	-4.22183	0.30942	0.42404	-4.40831	0.13113	0.42404	-3.65309
0.541656	-0.000115875	0.541962	-0.00011792	0.537842	-0.000106323	0.54187	-8.53577e-05		0.422974	-1.73281	0.23165	0.42297	-4.23012	0.3061	0.42297	-4.38636	0.09501	0.42297	-3.64915
0.539612	-0.000115753	0.539917	-0.000118256	0.535706	-0.000106506	0.539734	-8.57849e-05		0.421906	-1.74931	0.242	0.42191	-4.21934	0.30441	0.42191	-4.41119	0.14511	0.42191	-3.65388
0.537415	-0.000115997	0.53772	-0.000118744	0.53363	-0.000106812	0.537689	-8.55103e-05		0.420837	-1.75756	0.242	0.42084	-4.22127	0.3115	0.42084	-4.42373	0.1668	0.42084	-3.66854
0.535278	-0.000116333	0.535645	-0.000118683	0.531494	-0.000107422	0.535461	-8.59985e-05		0.419769	-1.76916	0.2377	0.41977	-4.22891	0.30671	0.41977	-4.44264	0.21535	0.41977	-3.66631
0.533203	-0.000115936	0.533478	-0.000118835	0.529358	-0.000106842	0.533356	-8.59375e-05		0.418701	-1.7824	0.24343	0.4187	-4.22919	0.31091	0.4187	-4.42505	0.19487	0.4187	-3.6596
0.530975	-0.000116089	0.531342	-0.000119171	0.527283	-0.000107239	0.531219	-8.58154e-05		0.417633	-1.79182	0.24332	0.41763	-4.23119	0.30459	0.41763	-4.40847	0.17781	0.41763	-3.66112
0.52887	-0.000116394	0.529144	-0.000119385	0.525116	-0.000107941	0.529114	-8.62427e-05		0.416565	-1.80178	0.23561	0.41656	-4.23522	0.30309	0.41656	-4.38675	0.13256	0.41656	-3.6691
0.526764	-0.000116577	0.527069	-0.000119598	0.523041	-0.00010788	0.526947	-8.60901e-05		0.415497	-1.81735	0.24332	0.4155	-4.23499	0.31024	0.4155	-4.38706	0.10481	0.4155	-3.67067
0.524689	-0.000116516	0.524872	-0.000119965	0.520935	-0.000108063	0.524872	-8.64563e-05		0.414429	-1.83113	0.24673	0.41443	-4.23952	0.31843	0.41443	-4.44404	0.13938	0.41443	-3.66201
0.522461	-0.000117126	0.522766	-0.000119995	0.518799	-0.000108673	0.522614	-8.65479e-05		0.413361	-1.84842	0.25378	0.41336	-4.24869	0.30855	0.41336	-4.43291	0.14742	0.41336	-3.66726
0.520325	-0.000116791	0.520691	-0.000120483	0.516724	-0.000108795	0.520538	-8.64258e-05		0.412292	-1.86297	0.26335	0.41229	-4.24274	0.31112	0.41229	-4.46662	0.20654	0.41229	-3.67745
0.518219	-0.000117737	0.518494	-0.000120239	0.514557	-0.000109039	0.518463	-8.62732e-05		0.411224	-1.87364	0.25708	0.41122	-4.24798	0.30048	0.41122	-4.44412	0.20577	0.41122	-3.67703
0.516083	-0.000116943	0.516388	-0.000120514	0.512512	-0.000109741	0.516266	-8.64563e-05		0.410156	-1.8843	0.25719	0.41016	-4.24675	0.31779	0.41016	-4.40777	0.1581	0.41016	-3.67523
0.513977	-0.000117706	0.51416	-0.000120575	0.510376	-0.000109436	0.514099	-8.65173e-05		0.409088	-1.89474	0.2508	0.40909	-4.24317	0.30604	0.40909	-4.39866	0.12804	0.40909	-3.67986
0.51178	-0.00011734	0.512085	-0.000120941	0.50824	-0.000109833	0.511932	-8.64258e-05		0.40802	-1.90758	0.25223	0.40802	-4.25754	0.30733	0.40802	-4.41096	0.08489	0.40802	-3.68051
0.509735	-0.000118164	0.509918	-0.000121033	0.506134	-0.000110291	0.509888	-8.67004e-05		0.406952	-1.92066	0.25576	0.40695	-4.25245	0.30249	0.40695	-4.42871	0.12496	0.40695	-3.68775
0.507568	-0.000117554	0.507812	-0.000121246	0.504059	-0.000110077	0.507721	-8.6731e-05		0.405884	-1.93779	0.26831	0.40588	-4.25355	0.31165	0.40588	-4.4421	0.17473	0.40588	-3.68554
0.505432	-0.000117798	0.505676	-0.000121277	0.501923	-0.000110443	0.505615	-8.65784e-05		0.404816	-1.95211	0.27403	0.40482	-4.26193	0.30543	0.40482	-4.44817	0.19763	0.40482	-3.68671
0.503265	-0.000117889	0.50354	-0.000121368	0.499756	-0.000110687	0.503448	-8.66699e-05		0.403748	-1.96301	0.27161	0.40375	-4.26093	0.31951	0.40375	-4.44794	0.2072	0.40375	-3.68255
0.50119	-0.000118866	0.501373	-0.000121857	0.497681	-0.000111115	0.501282	-8.68225e-05		0.402679	-1.96792	0.25983	0.40268	-4.26126	0.31253	0.40268	-4.4305	0.17704	0.40268	-3.69485
0.499023	-0.000118347	0.499237	-0.000121796	0.495605	-0.000111176	0.499176	-8.74329e-05		0.401611	-1.98434	0.26457	0.40161	-4.26108	0.3134	0.40161	-4.43034	0.12001	0.40161	-3.69772
0.496918	-0.000118073	0.497162	-0.000121979	0.493439	-0.000111542	0.49704	-8.72192e-05		0.400543	-1.99618	0.27337	0.40054	-4.26958	0.3092	0.40054	-4.43011	0.09061	0.40054	-3.68814
0.494843	-0.000118744	0.494995	-0.000122131	0.491364	-0.000111786	0.494904	-8.71277e-05		0.399475	-2.01408	0.28108	0.39948	-4.27227	0.31242	0.39948	-4.40956	0.08533	0.39948	-3.69166
0.492615	-0.000118225	0.492889	-0.000121979	0.489288	-0.000111908	0.492828	-8.72803e-05		0.398407	-2.02529	0.28372	0.39841	-4.25743	0.3199	0.39841	-4.40099	0.09766	0.39841	-3.6978
0.490509	-0.000118805	0.490784	-0.000122223	0.487152	-0.000111969	0.490662	-8.72803e-05		0.397339	-2.03565	0.28273	0.39734	-4.27636	0.30666	0.39734	-4.40325	0.13014	0.39734	-3.70682
0.488403	-0.000118744	0.488586	-0.000122162	0.485077	-0.000112366	0.488556	-8.73413e-05		0.396271	-2.04686	0.28141	0.39627	-4.27388	0.3116	0.39627	-4.43174	0.14951	0.39627	-3.69073
0.486267	-0.000118774	0.48642	-0.000121857	0.482971	-0.000112122	0.48645	-8.73413e-05		0.395203	-2.05815	0.27293	0.3952	-4.27857	0.29872	0.3952	-4.46865	0.15612	0.3952	-3.70066
0.484131	-0.000118683	0.484314	-0.000122498	0.480804	-0.000112885	0.484253	-8.74939e-05		0.394135	-2.07037	0.27194	0.39413	-4.28037	0.31269	0.39413	-4.48492	0.18882	0.39413	-3.70248
0.481934	-0.000119293	0.482147	-0.000122253	0.478668	-0.000112976	0.482147	-8.74023e-05		0.393066	-2.08275	0.28526	0.39307	-4.27889	0.31356	0.39307	-4.45152	0.18364	0.39307	-3.70149
0.479858	-0.000120087	0.480011	-0.00012262	0.476562	-0.000113068	0.479919	-8.74023e-05		0.391998	-2.10493	0.29616	0.392	-4.28363	0.31455	0.392	-4.41516	0.12386	0.392	-3.71734
0.477631	-0.00011908	0.477905	-0.000122406	0.474457	-0.000113007	0.477783	-8.75549e-05		0.39093	-2.11685	0.29848	0.39093	-4.27923	0.30888	0.39093	-4.40886	0.09667	0.39093	-3.70385
0.475525	-0.000119202	0.475769	-0.000122894	0.472351	-0.000113678	0.475708	-8.77991e-05		0.389862	-2.12214	0.29121	0.38986	-4.28416	0.30533	0.38986	-4.42108	0.09281	0.38986	-3.70572
0.473419	-0.000119293	0.473602	-0.00012326	0.470276	-0.000113556	0.473602	-8.75854e-05		0.388794	-2.13374	0.28956	0.38879	-4.2826	0.31067	0.38879	-4.44903	0.12639	0.38879	-3.70648
0.471283	-0.000119781	0.471527	-0.000122925	0.468048	-0.000114014	0.471436	-8.75244e-05		0.387726	-2.14168	0.28163	0.38773	-4.29632	0.30619	0.38773	-4.47752	0.16999	0.38773	-3.7107
0.469116	-0.000119507	0.46936	-0.000123169	0.465973	-0.000113922	0.469391	-8.79822e-05		0.386658	-2.15772	0.28339	0.38666	-4.28116	0.31405	0.38666	-4.47526	0.19807	0.38666	-3.7094
0.466949	-0.000119934	0.467194	-0.000123352	0.463928	-0.000114624	0.467163	-8.82263e-05		0.38559	-2.17484	0.29242	0.38559	-4.29452	0.30478	0.38559	-4.43891	0.17594	0.38559	-3.70987
0.464844	-0.000120148	0.465088	-0.000123047	0.461792	-0.000114746	0.465027	-8.77686e-05		0.384521	-2.18964	0.30079	0.38452	-4.31169	0.31285	0.38452	-4.43042	0.14104	0.38452	-3.71519
0.462769	-0.000120117	0.462952	-0.000123688	0.459656	-0.000115051	0.462891	-8.78601e-05		0.383453	-2.20069	0.30123	0.38345	-4.32088	0.31535	0.38345	-4.42155	0.08224	0.38345	-3.72898
0.460602	-0.000119934	0.460815	-0.000123322	0.45752	-0.000115051	0.460785	-8.7677e-05		0.382385	-2.21533	0.3107	0.38239	-4.30077	0.32713	0.38239	-4.44638	0.0927	0.38239	-3.72479
0.458405	-0.000120392	0.45871	-0.000123566	0.455383	-0.00011557	0.458588	-8.78296e-05		0.381317	-2.22568	0.30156	0.38132	-4.29411	0.30513	0.38132	-4.42847	0.11626	0.38132	-3.71137
0.456329	-0.000120453	0.456543	-0.000123413	0.453308	-0.000115784	0.456451	-8.81653e-05		0.380249	-2.23245	0.2944	0.38025	-4.27125	0.33448	0.38025	-4.45004	0.16283	0.38025	-3.73188
0.454224	-0.000120392	0.454468	-0.000123505	0.451202	-0.00011496	0.454346	-8.79822e-05		0.379181	-2.24647	0.29594	0.37918	-4.28223	0.33282	0.37918	-4.45455	0.20137	0.37918	-3.73169
0.452087	-0.000120575	0.452332	-0.000123779	0.449097	-0.000115387	0.452179	-8.82568e-05		0.378113	-2.25916	0.30024	0.37811	-4.30583	0.3181	0.37811	-4.46981	0.17561	0.37811	-3.72943
0.449921	-0.000120514	0.450134	-0.000123749	0.447021	-0.000115845	0.450073	-8.77075e-05		0.377045	-2.27488	0.30904	0.37704	-4.32404	0.30673	0.37704	-4.45494	0.14929	0.37704	-3.71848
0.447754	-0.000120605	0.448029	-0.000123657	0.444824	-0.00011618	0.447876	-8.80432e-05		0.375977	-2.29512	0.31851	0.37598	-4.32874	0.30907	0.37598	-4.44848	0.10779	0.37598	-3.7308
0.445679	-0.000120148	0.445862	-0.000123932	0.442749	-0.000116302	0.445862	-8.77686e-05		0.374908	-2.30633	0.32049	0.37491	-4.32847	0.3089	0.37491	-4.42832	0.07773	0.37491	-3.73776
0.443512	-0.00012085	0.443695	-0.000123993	0.440613	-0.000116699	0.443726	-8.80737e-05		0.37384	-2.30883	0.31367	0.37384	-4.31396	0.31919	0.37384	-4.41244	0.0894	0.37384	-3.72877
0.441406	-0.000121033	0.441589	-0.000123962	0.438538	-0.000116882	0.441589	-8.84705e-05		0.372772	-2.3177	0.31169	0.37277	-4.30897	0.31601	0.37277	-4.43673	0.13916	0.37277	-3.72932
0.43924	-0.000120789	0.439453	-0.000124115	0.43634	-0.000116943	0.439392	-8.81348e-05		0.371704	-2.33382	0.31422	0.3717	-4.30531	0.31243	0.3717	-4.47285	0.14048	0.3717	-3.73264
0.437103	-0.00012088	0.437256	-0.000124084	0.434265	-0.000116913	0.437286	-8.82874e-05		0.370636	-2.35647	0.32468	0.37064	-4.32451	0.31006	0.37064	-4.49496	0.15326	0.37064	-3.73806
0.434967	-0.000121246	0.43515	-0.000124329	0.43219	-0.000117004	0.435211	-8.8562e-05		0.369568	-2.3722	0.32996	0.36957	-4.32796	0.31151	0.36957	-4.48881	0.16724	0.36957	-3.74088
0.4328	-0.000120575	0.433136	-0.00012442	0.430084	-0.000117828	0.433044	-8.84705e-05		0.3685	-2.38263	0.32842	0.3685	-4.32271	0.30891	0.3685	-4.45642	0.1254	0.3685	-3.73876
0.430664	-0.000120728	0.430969	-0.000124237	0.427917	-0.00011795	0.430908	-8.82874e-05		0.367432	-2.38512	0.31961	0.36743	-4.31849	0.30722	0.36743	-4.43182	0.09832	0.36743	-3.7385
0.428589	-0.000121002	0.428833	-0.000124512	0.425812	-0.000118042	0.428741	-8.86536e-05		0.366364	-2.39563	0.32016	0.36636	-4.32567	0.31077	0.36636	-4.40987	0.09281	0.36636	-3.74574
0.426453	-0.000121063	0.426605	-0.00012442	0.423706	-0.000118164	0.426575	-8.87451e-05		0.365295	-2.41361	0.33547	0.3653	-4.33642	0.313	0.3653	-4.46187	0.13553	0.3653	-3.74756
0.424286	-0.000121277	0.4245	-0.000124329	0.421631	-0.000118103	0.4245	-8.87756e-05		0.364227	-2.42451	0.32908	0.36423	-4.32253	0.32346	0.36423	-4.50243	0.15326	0.36423	-3.74946
0.42218	-0.000121826	0.422394	-0.000124451	0.419525	-0.000118408	0.422333	-8.90198e-05		0.363159	-2.44141	0.33316	0.36316	-4.33827	0.30029	0.36316	-4.50399	0.16339	0.36316	-3.74008
0.419983	-0.00012149	0.420258	-0.000124207	0.417389	-0.000118561	0.420197	-8.90198e-05		0.362091	-2.45542	0.34064	0.36209	-4.33438	0.31357	0.36209	-4.48009	0.17649	0.36209	-3.75861
0.417847	-0.000121246	0.418121	-0.000124054	0.415283	-0.000118591	0.41806	-8.87451e-05		0.361023	-2.46359	0.33217	0.36102	-4.34263	0.30364	0.36102	-4.45541	0.15304	0.36102	-3.7577
0.415771	-0.000121582	0.415955	-0.000124451	0.413177	-0.000118744	0.415894	-8.88977e-05		0.359955	-2.46889	0.3271	0.35995	-4.34357	0.32148	0.35995	-4.42007	0.11384	0.35995	-3.73626
0.413544	-0.000121521	0.413849	-0.00012439	0.411102	-0.000119049	0.413727	-8.90808e-05		0.358887	-2.47621	0.32049	0.35889	-4.33351	0.31868	0.35889	-4.44202	0.09138	0.35889	-3.74553
0.411499	-0.00012146	0.411682	-0.00012442	0.408936	-0.000119049	0.411652	-8.87756e-05		0.357819	-2.4917	0.33184	0.35782	-4.33789	0.31841	0.35782	-4.49138	0.15238	0.35782	-3.76315
0.409363	-0.000121613	0.409546	-0.000124634	0.40683	-0.000120148	0.409485	-8.88367e-05		0.35675	-2.50976	0.33844	0.35675	-4.34151	0.30561	0.35675	-4.51917	0.18992	0.35675	-3.75809
0.407227	-0.000121338	0.407501	-0.000124542	0.404694	-0.000119934	0.407379	-8.87451e-05		0.355682	-2.53452	0.34879	0.35568	-4.3398	0.31263	0.35568	-4.4716	0.1548	0.35568	-3.75493
0.40506	-0.000121735	0.405273	-0.000124786	0.402618	-0.000120056	0.405304	-8.91113e-05		0.354614	-2.54526	0.34505	0.35461	-4.33944	0.31406	0.35461	-4.447	0.1308	0.35461	-3.754
0.402924	-0.000121033	0.403137	-0.000124512	0.400452	-0.000120239	0.403107	-8.90503e-05		0.353546	-2.54759	0.34218	0.35355	-4.35698	0.31669	0.35355	-4.42988	0.09755	0.35355	-3.76467
0.400818	-0.000121216	0.401031	-0.000124573	0.398315	-0.000120178	0.400909	-8.89893e-05		0.352478	-2.55795	0.34097	0.35248	-4.34081	0.3151	0.35248	-4.47573	0.12342	0.35248	-3.76738
0.398682	-0.000122406	0.398865	-0.000124878	0.39624	-0.000120422	0.398743	-8.92334e-05		0.35141	-2.5669	0.34064	0.35141	-4.35405	0.3083	0.35141	-4.50827	0.15557	0.35141	-3.76216
0.396545	-0.000121948	0.396759	-0.000124847	0.394226	-0.000120636	0.396698	-8.92334e-05		0.350342	-2.59002	0.35683	0.35034	-4.35708	0.3147	0.35034	-4.51224	0.16845	0.35034	-3.7583
0.394379	-0.000121979	0.394623	-0.000124756	0.392029	-0.000120789	0.394592	-8.95386e-05		0.349274	-2.60637	0.36938	0.34927	-4.35764	0.31878	0.34927	-4.47005	0.13036	0.34927	-3.76435
0.392242	-0.000121948	0.392517	-0.000124725	0.389923	-0.000120911	0.392395	-8.95691e-05		0.348206	-2.61821	0.36277	0.34821	-4.34412	0.33941	0.34821	-4.44848	0.11065	0.34821	-3.77293
0.390137	-0.000121857	0.39035	-0.000125214	0.387787	-0.000120697	0.390228	-8.92029e-05		0.347137	-2.61961	0.34582	0.34714	-4.37157	0.30586	0.34714	-4.44093	0.10327	0.34714	-3.77348
0.388031	-0.000121918	0.388184	-0.000124695	0.385742	-0.000121429	0.388153	-8.92639e-05		0.346069	-2.63191	0.34626	0.34607	-4.3665	0.31743	0.34607	-4.44233	0.07861	0.34607	-3.77099
0.385895	-0.00012204	0.386047	-0.000124451	0.383606	-0.000121368	0.386047	-8.94165e-05		0.345001	-2.63915	0.34989	0.345	-4.35463	0.30616	0.345	-4.50228	0.13256	0.345	-3.77362
0.383728	-0.000122101	0.383972	-0.000124512	0.381531	-0.000121552	0.38385	-8.98743e-05		0.343933	-2.65721	0.35892	0.34393	-4.36851	0.31705	0.34393	-4.51209	0.18452	0.34393	-3.78038
0.381592	-0.000121643	0.381836	-0.000124512	0.379364	-0.00012149	0.381714	-8.9447e-05		0.342865	-2.67582	0.36718	0.34286	-4.36173	0.3086	0.34286	-4.48717	0.15678	0.34286	-3.77459
0.379456	-0.000121643	0.379639	-0.000124634	0.377289	-0.000122375	0.379608	-8.92029e-05		0.341797	-2.68998	0.3762	0.3418	-4.37828	0.30929	0.3418	-4.44599	0.13025	0.3418	-3.77395
0.377319	-0.000122467	0.377625	-0.000124634	0.375153	-0.000121796	0.377472	-8.94775e-05		0.340729	-2.6994	0.3609	0.34073	-4.36861	0.31746	0.34073	-4.43797	0.11054	0.34073	-3.77805
0.375183	-0.000121918	0.375427	-0.000124634	0.372986	-0.000122375	0.375366	-8.9386e-05		0.339661	-2.70011	0.35154	0.33966	-4.36833	0.30578	0.33966	-4.44739	0.10602	0.33966	-3.78578
0.373047	-0.000122009	0.373291	-0.000124939	0.37085	-0.000122162	0.373138	-8.9447e-05		0.338593	-2.71723	0.35969	0.33859	-4.37136	0.31065	0.33859	-4.51357	0.17737	0.33859	-3.79531
0.370911	-0.000121887	0.371185	-0.000124725	0.368805	-0.000122192	0.371033	-8.98743e-05		0.337524	-2.72914	0.36575	0.33752	-4.36735	0.31225	0.33752	-4.51582	0.14753	0.33752	-3.78193
0.368774	-0.000122253	0.368988	-0.000124908	0.366699	-0.000122467	0.368866	-8.95996e-05		0.336456	-2.74596	0.36729	0.33646	-4.37473	0.31997	0.33646	-4.50562	0.15909	0.33646	-3.77711
0.366638	-0.00012204	0.366882	-0.000124786	0.364563	-0.000121979	0.36676	-8.91418e-05		0.335388	-2.75997	0.37103	0.33539	-4.37543	0.3084	0.33539	-4.49099	0.1657	0.33539	-3.78736
0.364502	-0.000121918	0.364807	-0.000124908	0.362457	-0.00012262	0.364655	-8.94165e-05		0.33432	-2.76869	0.37213	0.33432	-4.37764	0.31072	0.33432	-4.46032	0.14258	0.33432	-3.79172
0.362305	-0.000122314	0.36261	-0.000124725	0.360352	-0.000123352	0.362488	-8.95081e-05		0.333252	-2.7799	0.37455	0.33325	-4.37881	0.32714	0.33325	-4.45588	0.1167	0.33325	-3.78929
0.360199	-0.000122162	0.360535	-0.000124725	0.358246	-0.000122925	0.360352	-8.96301e-05		0.332184	-2.78559	0.36938	0.33218	-4.37731	0.31522	0.33218	-4.43828	0.10746	0.33218	-3.785
0.358063	-0.000123047	0.358398	-0.000124573	0.35614	-0.000122894	0.358215	-8.97827e-05		0.331116	-2.79695	0.37554	0.33112	-4.3904	0.31516	0.33112	-4.44358	0.07509	0.33112	-3.78866
0.355957	-0.00012262	0.356293	-0.000124634	0.354004	-0.000123291	0.35614	-8.98743e-05		0.330048	-2.81073	0.3849	0.33005	-4.38187	0.32241	0.33005	-4.48655	0.10878	0.33005	-3.80428
0.35376	-0.000122559	0.354126	-0.000124817	0.351929	-0.000122894	0.353912	-8.97827e-05		0.328979	-2.83097	0.39349	0.32898	-4.38696	0.31964	0.32898	-4.49815	0.14015	0.32898	-3.79021
0.351654	-0.000122986	0.35202	-0.000124817	0.349823	-0.00012326	0.351776	-8.96606e-05		0.327911	-2.83689	0.39085	0.32791	-4.38598	0.30679	0.32791	-4.49877	0.16614	0.32791	-3.78812
0.349579	-0.000122467	0.349854	-0.000125092	0.347687	-0.000123535	0.34967	-8.97827e-05		0.326843	-2.84	0.37653	0.32684	-4.38345	0.31496	0.32684	-4.50189	0.19058	0.32684	-3.79174
0.347412	-0.000122803	0.347656	-0.000124847	0.345642	-0.00012442	0.347534	-8.97522e-05		0.325775	-2.84732	0.36993	0.32578	-4.38531	0.30997	0.32578	-4.46296	0.1199	0.32578	-3.80782
0.345245	-0.000122498	0.345581	-0.000124969	0.343506	-0.000124115	0.345428	-9.0271e-05		0.324707	-2.86951	0.38347	0.32471	-4.40032	0.31063	0.32471	-4.45354	0.09226	0.32471	-3.80761
0.34314	-0.000122131	0.343506	-0.000124969	0.3414	-0.000124084	0.343262	-8.98743e-05		0.323639	-2.88305	0.39558	0.32364	-4.38609	0.32753	0.32364	-4.49013	0.12617	0.32364	-3.80327
0.341095	-0.000122864	0.341309	-0.000124939	0.339325	-0.000124359	0.341095	-8.94775e-05		0.322571	-2.90003	0.40637	0.32257	-4.39681	0.31279	0.32257	-4.51668	0.12672	0.32257	-3.796
0.338898	-0.000122528	0.339203	-0.000125061	0.337128	-0.000124176	0.338959	-8.98437e-05		0.321503	-2.90018	0.38281	0.3215	-4.40497	0.30727	0.3215	-4.52501	0.16713	0.3215	-3.80774
0.336761	-0.000122559	0.336975	-0.000124969	0.335083	-0.000124176	0.336823	-8.99048e-05		0.320435	-2.91069	0.37742	0.32043	-4.39169	0.3054	0.32043	-4.51341	0.19278	0.32043	-3.80935
0.334503	-0.000122681	0.33493	-0.000125336	0.332947	-0.000124908	0.334656	-9.0271e-05		0.319366	-2.92556	0.38545	0.31937	-4.39838	0.31865	0.31937	-4.48795	0.15942	0.31937	-3.80287
0.332458	-0.000123291	0.332764	-0.000125183	0.330841	-0.000125122	0.332611	-8.97522e-05		0.318298	-2.94806	0.40604	0.3183	-4.39782	0.30872	0.3183	-4.46203	0.14368	0.3183	-3.79715
0.330353	-0.000123077	0.330627	-0.000124786	0.328766	-0.000125366	0.330475	-9.00574e-05		0.31723	-2.95055	0.39789	0.31723	-4.39425	0.31781	0.31723	-4.45938	0.06353	0.31723	-3.81755
0.328125	-0.00012326	0.328491	-0.000124664	0.32663	-0.000124969	0.328308	-9.00879e-05		0.316162	-2.9553	0.3892	0.31616	-4.40289	0.31194	0.31616	-4.46685	0.07277	0.31616	-3.81986
0.325989	-0.000123322	0.326385	-0.000125153	0.324524	-0.000124939	0.326141	-9.0271e-05		0.315094	-2.95826	0.38149	0.31509	-4.40676	0.31569	0.31509	-4.46639	0.08467	0.31509	-3.80198
0.323853	-0.00012326	0.32431	-0.000124664	0.322357	-0.000125397	0.324005	-9.021e-05		0.314026	-2.97352	0.38699	0.31403	-4.3993	0.31155	0.31403	-4.49916	0.13278	0.31403	-3.80516
0.321747	-0.000122437	0.322113	-0.000124847	0.320312	-0.000125519	0.321808	-9.00879e-05		0.312958	-2.99135	0.39217	0.31296	-4.39435	0.31069	0.31296	-4.5152	0.18276	0.31296	-3.8192
0.319611	-0.000122864	0.319977	-0.000124878	0.318207	-0.000125488	0.319763	-9.01184e-05		0.31189	-3.01602	0.40263	0.31189	-4.41178	0.31258	0.31189	-4.49729	0.18805	0.31189	-3.81795
0.317444	-0.000122711	0.31781	-0.000125122	0.316101	-0.000125732	0.317688	-8.98437e-05		0.310822	-3.02583	0.39272	0.31082	-4.40351	0.31935	0.31082	-4.47627	0.13212	0.31082	-3.81312
0.315338	-0.000123444	0.315704	-0.000125122	0.313934	-0.000125824	0.315521	-9.02405e-05		0.309753	-3.02459	0.38854	0.30975	-4.42053	0.30934	0.30975	-4.45775	0.08345	0.30975	-3.82071
0.313171	-0.000123016	0.313538	-0.000124847	0.31189	-0.000126221	0.313385	-9.05457e-05		0.308685	-3.03175	0.38876	0.30869	-4.42088	0.32005	0.30869	-4.46553	0.05769	0.30869	-3.81534
0.310974	-0.000122711	0.311432	-0.000125061	0.309753	-0.000126465	0.311249	-9.04846e-05		0.307617	-3.04467	0.39536	0.30762	-4.40894	0.32363	0.30762	-4.50726	0.10944	0.30762	-3.82083
0.308899	-0.000122711	0.309296	-0.000124908	0.307678	-0.000126984	0.309082	-9.0332e-05		0.306549	-3.05721	0.39591	0.30655	-4.41266	0.31448	0.30655	-4.53373	0.17814	0.30655	-3.82814
0.306763	-0.000123199	0.307129	-0.000124969	0.305542	-0.000126923	0.306946	-9.0271e-05		0.305481	-3.07924	0.40703	0.30548	-4.41124	0.32154	0.30548	-4.49309	0.17594	0.30548	-3.81562
0.304565	-0.000123016	0.304993	-0.000124847	0.303406	-0.000127167	0.304779	-9.0332e-05		0.304413	-3.08843	0.39778	0.30441	-4.41643	0.30053	0.30441	-4.48951	0.14687	0.30441	-3.82662
0.30246	-0.000123291	0.302917	-0.000124725	0.3013	-0.000127594	0.302673	-9.06982e-05		0.303345	-3.08835	0.39569	0.30334	-4.43083	0.30716	0.30334	-4.45985	0.09898	0.30334	-3.83067
0.300293	-0.000122833	0.300812	-0.000124878	0.299133	-0.000127289	0.300507	-9.04846e-05		0.302277	-3.09901	0.39822	0.30228	-4.42835	0.30831	0.30228	-4.47425	0.0632	0.30228	-3.8339
0.298187	-0.000122772	0.298676	-0.000124664	0.297058	-0.000127747	0.298401	-9.05151e-05		0.301208	-3.10618	0.40131	0.30121	-4.42397	0.32644	0.30121	-4.50189	0.0959	0.30121	-3.82846
0.296021	-0.000123016	0.296478	-0.000124817	0.295013	-0.000127747	0.296234	-9.04846e-05		0.30014	-3.1226	0.41	0.30014	-4.41761	0.326	0.30014	-4.53069	0.1483	0.30014	-3.81956
0.293884	-0.000123169	0.294342	-0.000124786	0.292816	-0.000127747	0.294128	-9.06067e-05		0.299072	-3.13872	0.41914	0.29907	-4.42264	0.3114	0.29907	-4.51403	0.17274	0.29907	-3.84515
0.291809	-0.000122986	0.292267	-0.000124695	0.290741	-0.000128204	0.291962	-9.09119e-05		0.298004	-3.15491	0.40901	0.298	-4.42738	0.31581	0.298	-4.48274	0.1265	0.298	-3.83147
0.289642	-0.000122742	0.29007	-0.000125092	0.288574	-0.000128326	0.289825	-9.06982e-05		0.296936	-3.15257	0.39558	0.29694	-4.43373	0.31872	0.29694	-4.46491	0.0927	0.29694	-3.82747
0.287445	-0.000123047	0.287933	-0.000125031	0.286499	-0.000128632	0.287689	-9.11255e-05		0.295868	-3.15678	0.39602	0.29587	-4.42793	0.30003	0.29587	-4.47332	0.0403	0.29587	-3.83594
0.28537	-0.000122742	0.285828	-0.000124756	0.284363	-0.000128479	0.285583	-9.03015e-05		0.2948	-3.17103	0.39481	0.2948	-4.42905	0.32064	0.2948	-4.49535	0.09986	0.2948	-3.83951
0.283203	-0.000123413	0.28363	-0.000124908	0.282257	-0.000128754	0.283447	-9.03931e-05		0.293732	-3.18784	0.40714	0.29373	-4.42075	0.30981	0.29373	-4.53614	0.14456	0.29373	-3.83689
0.281006	-0.00012326	0.281555	-0.000124878	0.280121	-0.000129059	0.281281	-9.07288e-05		0.292664	-3.2066	0.41232	0.29266	-4.43615	0.31766	0.29266	-4.53412	0.16482	0.29266	-3.8341
0.278931	-0.000122864	0.279419	-0.000124817	0.278076	-0.000129333	0.279205	-9.08203e-05		0.291595	-3.21641	0.41496	0.2916	-4.42728	0.31978	0.2916	-4.49838	0.1319	0.2916	-3.84488
0.276855	-0.000122559	0.277283	-0.000124573	0.276001	-0.000129547	0.276978	-9.1095e-05		0.290527	-3.21244	0.40868	0.29053	-4.43171	0.31566	0.29053	-4.45837	0.07817	0.29053	-3.83836
0.274658	-0.000122986	0.275116	-0.000124573	0.273865	-0.000129761	0.274872	-9.11255e-05		0.289459	-3.21618	0.4012	0.28946	-4.44032	0.32522	0.28946	-4.45494	0.11054	0.28946	-3.84292
0.272552	-0.000123871	0.273041	-0.000124664	0.271759	-0.00012973	0.272827	-9.1095e-05		0.288391	-3.22762	0.39404	0.28839	-4.43979	0.31852	0.28839	-4.4762	0.09722	0.28839	-3.84697
0.270355	-0.000123016	0.270935	-0.000124603	0.269562	-0.000129822	0.270691	-9.07593e-05		0.287323	-3.24055	0.39206	0.28732	-4.43989	0.30059	0.28732	-4.50757	0.1167	0.28732	-3.83636
0.26825	-0.000123413	0.268738	-0.000124817	0.267487	-0.000129974	0.268524	-9.07288e-05		0.286255	-3.25145	0.39536	0.28625	-4.44264	0.32273	0.28625	-4.55	0.14962	0.28625	-3.84581
0.266144	-0.000123535	0.266632	-0.000124542	0.265381	-0.000130127	0.266357	-9.1095e-05		0.285187	-3.26702	0.41914	0.28519	-4.43367	0.32138	0.28519	-4.52415	0.14412	0.28519	-3.85384
0.263977	-0.00012326	0.264465	-0.000124542	0.263245	-0.00013092	0.264282	-9.12476e-05		0.284119	-3.28243	0.42267	0.28412	-4.4402	0.31136	0.28412	-4.51481	0.15623	0.28412	-3.8443
0.26181	-0.000123199	0.262329	-0.000124664	0.261108	-0.000130371	0.262054	-9.09119e-05		0.283051	-3.28905	0.41375	0.28305	-4.44091	0.32689	0.28305	-4.49153	0.13036	0.28305	-3.846
0.259705	-0.000122742	0.260223	-0.000124756	0.259033	-0.00013089	0.259979	-9.09729e-05		0.281982	-3.29278	0.41661	0.28198	-4.44327	0.30804	0.28198	-4.47347	0.10966	0.28198	-3.84463
0.257538	-0.000122925	0.258118	-0.000125183	0.256989	-0.000130951	0.257904	-9.12476e-05		0.280914	-3.29574	0.39767	0.28091	-4.44978	0.31096	0.28091	-4.46701	0.06727	0.28091	-3.86104
0.255371	-0.000122498	0.255951	-0.000124756	0.254791	-0.000130737	0.255737	-9.17664e-05		0.279846	-3.31264	0.41056	0.27985	-4.45738	0.32689	0.27985	-4.49698	0.07244	0.27985	-3.86777
0.253235	-0.000122955	0.253815	-0.000125122	0.252747	-0.000131104	0.253571	-9.16138e-05		0.278778	-3.32276	0.42002	0.27878	-4.43954	0.31921	0.27878	-4.51536	0.10635	0.27878	-3.85938
0.25119	-0.000123322	0.251709	-0.000124847	0.25058	-0.00013147	0.251404	-9.14307e-05		0.27771	-3.33911	0.4405	0.27771	-4.44448	0.31048	0.27771	-4.53357	0.15876	0.27771	-3.84927
0.249023	-0.000123047	0.249512	-0.000124969	0.248505	-0.000132202	0.249207	-9.13391e-05		0.276642	-3.34238	0.42311	0.27664	-4.45244	0.3116	0.27664	-4.52517	0.18232	0.27664	-3.85905
0.246826	-0.000122894	0.247406	-0.000125031	0.246368	-0.000131592	0.247131	-9.2041e-05		0.275574	-3.34502	0.40681	0.27557	-4.45325	0.32281	0.27557	-4.47791	0.10184	0.27557	-3.86573
0.24472	-0.000122894	0.245331	-0.000124786	0.244263	-0.000132172	0.244965	-9.16443e-05		0.274506	-3.34814	0.40021	0.27451	-4.45992	0.3084	0.27451	-4.45019	0.09017	0.27451	-3.85687
0.242615	-0.000123444	0.243164	-0.000124756	0.242126	-0.000132294	0.242828	-9.198e-05		0.273438	-3.36378	0.40076	0.27344	-4.46526	0.32079	0.27344	-4.466	0.05989	0.27344	-3.85611
0.240479	-0.00012265	0.241028	-0.000125031	0.240051	-0.000132019	0.240662	-9.21021e-05		0.272369	-3.37211	0.40747	0.27237	-4.45118	0.31337	0.27237	-4.51466	0.1287	0.27237	-3.86556
0.238312	-0.000123383	0.238861	-0.000124939	0.237915	-0.000132355	0.238556	-9.198e-05		0.271301	-3.39485	0.42421	0.2713	-4.45469	0.31284	0.2713	-4.53684	0.13828	0.2713	-3.86585
0.236145	-0.00012326	0.236755	-0.000125061	0.23584	-0.000132996	0.23645	-9.18884e-05		0.270233	-3.39866	0.42498	0.27023	-4.44914	0.32	0.27023	-4.53645	0.14302	0.27023	-3.86704
0.234039	-0.000122925	0.234619	-0.000124908	0.233673	-0.000132721	0.234314	-9.20105e-05		0.269165	-3.40723	0.41683	0.26917	-4.4576	0.31623	0.26917	-4.5451	0.15238	0.26917	-3.85432
0.231934	-0.000123474	0.232513	-0.000124908	0.231567	-0.000133331	0.232117	-9.24988e-05		0.268097	-3.40699	0.39602	0.2681	-4.46609	0.31805	0.2681	-4.50726	0.10503	0.2681	-3.875
0.229736	-0.000123413	0.230347	-0.000124786	0.229462	-0.000133667	0.22998	-9.22241e-05		0.267029	-3.4112	0.3991	0.26703	-4.46484	0.3118	0.26703	-4.46545	0.10096	0.26703	-3.87284
0.2276	-0.000122833	0.228241	-0.000125031	0.227386	-0.000133728	0.227875	-9.22546e-05		0.265961	-3.42793	0.40384	0.26596	-4.46086	0.31629	0.26596	-4.46374	0.08114	0.26596	-3.87635
0.225494	-0.000123016	0.226105	-0.000124847	0.22522	-0.000134369	0.225677	-9.21936e-05		0.264893	-3.45168	0.42971	0.26489	-4.46091	0.32491	0.26489	-4.49488	0.06221	0.26489	-3.86466
0.22345	-0.000123016	0.22403	-0.000125183	0.223114	-0.00013446	0.223572	-9.27124e-05		0.263824	-3.45557	0.42663	0.26382	-4.47027	0.31561	0.26382	-4.53933	0.12683	0.26382	-3.87059
0.221252	-0.000123688	0.221863	-0.000125122	0.221008	-0.000134277	0.221405	-9.2041e-05		0.262756	-3.46569	0.42267	0.26276	-4.46615	0.30767	0.26276	-4.54229	0.15942	0.26276	-3.86792
0.219116	-0.000123871	0.219696	-0.000125305	0.218842	-0.000134979	0.219299	-9.20715e-05		0.261688	-3.46141	0.39966	0.26169	-4.47079	0.32108	0.26169	-4.51559	0.14236	0.26169	-3.8863
0.21698	-0.000123291	0.217529	-0.000125397	0.216797	-0.000134583	0.217194	-9.26514e-05		0.26062	-3.46912	0.40285	0.26062	-4.47049	0.32034	0.26062	-4.48476	0.09215	0.26062	-3.87038
0.214874	-0.000123627	0.215393	-0.000125397	0.214722	-0.000135376	0.215088	-9.25598e-05		0.259552	-3.47776	0.39899	0.25955	-4.46426	0.31528	0.25955	-4.47822	0.05053	0.25955	-3.88183
0.212677	-0.000122925	0.213257	-0.000125885	0.212585	-0.000135529	0.212891	-9.26208e-05		0.258484	-3.48694	0.40978	0.25848	-4.47728	0.30637	0.25848	-4.53085	0.11461	0.25848	-3.88497
0.210602	-0.00012442	0.211121	-0.000125671	0.210449	-0.000135376	0.210724	-9.27124e-05		0.257416	-3.50072	0.41892	0.25742	-4.47923	0.31649	0.25742	-4.52991	0.15425	0.25742	-3.8865
0.208435	-0.000123688	0.209045	-0.00012619	0.208374	-0.000135895	0.208649	-9.28955e-05		0.256348	-3.52587	0.43313	0.25635	-4.47277	0.31915	0.25635	-4.53544	0.14489	0.25635	-3.87811
0.206268	-0.000123779	0.206848	-0.000125946	0.206207	-0.000135803	0.206543	-9.24988e-05		0.25528	-3.52688	0.41914	0.25528	-4.47678	0.32809	0.25528	-4.5282	0.17054	0.25528	-3.88561
0.204163	-0.000124115	0.204803	-0.000125702	0.204163	-0.000136353	0.204376	-9.27429e-05		0.254211	-3.51902	0.40274	0.25421	-4.47884	0.32101	0.25421	-4.5015	0.1308	0.25421	-3.89636
0.202026	-0.000123993	0.202576	-0.000125549	0.202026	-0.000136444	0.202209	-9.30176e-05		0.253143	-3.52509	0.40054	0.25314	-4.47648	0.31228	0.25314	-4.4653	0.09435	0.25314	-3.89026
0.19989	-0.000123779	0.200439	-0.000125824	0.199921	-0.000137085	0.200134	-9.30786e-05		0.252075	-3.52836	0.39701	0.25208	-4.49065	0.31517	0.25208	-4.48974	0.10426	0.25208	-3.89809
0.197723	-0.000123962	0.198395	-0.000125397	0.197784	-0.000137238	0.197968	-9.26514e-05		0.251007	-3.54533	0.41089	0.25101	-4.48071	0.32112	0.25101	-4.50633	0.10768	0.25101	-3.88281
0.195648	-0.000123657	0.196198	-0.000125854	0.195648	-0.000137268	0.195801	-9.33838e-05		0.249939	-3.55218	0.41617	0.24994	-4.47097	0.31302	0.24994	-4.5528	0.15975	0.24994	-3.87024
0.193512	-0.000124481	0.194092	-0.000125183	0.193573	-0.000138062	0.193726	-9.34448e-05		0.248871	-3.56791	0.42894	0.24887	-4.47932	0.31459	0.24887	-4.53856	0.14445	0.24887	-3.8842
0.191376	-0.000124481	0.192017	-0.000125244	0.191467	-0.000137634	0.19162	-9.33533e-05		0.247803	-3.58371	0.435	0.2478	-4.48273	0.32517	0.2478	-4.49675	0.08026	0.2478	-3.90972
0.189209	-0.000123871	0.18985	-0.000125641	0.189301	-0.000138245	0.189392	-9.37195e-05		0.246735	-3.58076	0.41628	0.24673	-4.49557	0.31509	0.24673	-4.47129	0.08544	0.24673	-3.89196
0.187103	-0.00012442	0.187744	-0.000125885	0.187195	-0.000138214	0.187286	-9.32312e-05		0.245667	-3.58901	0.40813	0.24567	-4.4902	0.32397	0.24567	-4.48663	0.12804	0.24567	-3.885
0.184967	-0.000124359	0.185547	-0.000125732	0.185089	-0.000138397	0.185181	-9.34753e-05		0.244598	-3.57126	0.46626	0.2446	-4.48773	0.32216	0.2446	-4.53093	0.13916	0.2446	-3.90015
0.18277	-0.000124725	0.183441	-0.00012619	0.182892	-0.000138336	0.182953	-9.36584e-05		0.24353	-3.61182	0.43797	0.24353	-4.48546	0.31398	0.24353	-4.55296	0.14984	0.24353	-3.90075
0.180695	-0.000124847	0.181335	-0.000125916	0.180878	-0.000138947	0.180908	-9.37805e-05		0.242462	-3.63081	0.4078	0.24246	-4.48906	0.3099	0.24246	-4.52143	0.1079	0.24246	-3.89812
0.178558	-0.000124573	0.179199	-0.000125854	0.178772	-0.000138641	0.178802	-9.34753e-05		0.241394	-3.61664	0.41991	0.24139	-4.49623	0.3143	0.24139	-4.48437	0.08411	0.24139	-3.89378
0.176453	-0.000125244	0.177032	-0.000125946	0.176636	-0.000138947	0.176636	-9.41162e-05		0.240326	-3.61594	0.39492	0.24033	-4.50292	0.31722	0.24033	-4.49076	0.08654	0.24033	-3.8979
0.174255	-0.000124664	0.174896	-0.000126343	0.174469	-0.000139526	0.174438	-9.36584e-05		0.239258	-3.62684	0.41011	0.23926	-4.49445	0.31593	0.23926	-4.51559	0.14368	0.23926	-3.9064
0.17218	-0.000125183	0.17276	-0.000125885	0.172363	-0.000139313	0.172302	-9.43604e-05		0.23819	-3.64786	0.42597	0.23819	-4.49433	0.32661	0.23819	-4.52158	0.1625	0.23819	-3.9089
0.170013	-0.000125214	0.170624	-0.000126068	0.170319	-0.000139801	0.170258	-9.39941e-05		0.237122	-3.65923	0.42751	0.23712	-4.49647	0.3218	0.23712	-4.53731	0.15039	0.23712	-3.89885
0.167908	-0.000125183	0.168518	-0.00012619	0.168182	-0.000140015	0.168091	-9.39636e-05		0.236053	-3.65526	0.42784	0.23605	-4.49814	0.31658	0.23605	-4.52532	0.14335	0.23605	-3.88637
0.165771	-0.000125641	0.166382	-0.000125977	0.166046	-0.000140442	0.165955	-9.39941e-05		0.234985	-3.66071	0.41331	0.23499	-4.49988	0.31417	0.23499	-4.51847	0.09645	0.23499	-3.90978
0.163605	-0.000125458	0.164215	-0.000126343	0.16391	-0.000140869	0.163788	-9.45129e-05		0.233917	-3.65861	0.39712	0.23392	-4.5031	0.31691	0.23392	-4.47931	0.0807	0.23392	-3.92241
0.161438	-0.000125458	0.162048	-0.000126343	0.161835	-0.000140625	0.161652	-9.43298e-05		0.232849	-3.66748	0.39999	0.23285	-4.49869	0.31736	0.23285	-4.466	0.08169	0.23285	-3.90623
0.159302	-0.000125427	0.160034	-0.000126282	0.15976	-0.000140991	0.159576	-9.48181e-05		0.231781	-3.6843	0.40043	0.23178	-4.50922	0.32364	0.23178	-4.48476	0.10492	0.23178	-3.90493
0.157166	-0.000125946	0.157837	-0.00012674	0.157623	-0.000141632	0.15741	-9.43604e-05		0.230713	-3.69769	0.41628	0.23071	-4.5045	0.31734	0.23071	-4.50181	0.15039	0.23071	-3.90623
0.15506	-0.000126099	0.155731	-0.000126434	0.155426	-0.000142059	0.155334	-9.52759e-05		0.229645	-3.70205	0.43191	0.22964	-4.50158	0.32658	0.22964	-4.52991	0.17979	0.22964	-3.91287
0.152985	-0.000126129	0.153625	-0.000126526	0.153381	-0.000141663	0.153229	-9.50928e-05		0.228577	-3.71225	0.42608	0.22858	-4.49812	0.31732	0.22858	-4.52337	0.16129	0.22858	-3.91192
0.150848	-0.000126831	0.151428	-0.000126648	0.151245	-0.000141937	0.151031	-9.53674e-05		0.227509	-3.70648	0.42145	0.22751	-4.528	0.32361	0.22751	-4.51014	0.09479	0.22751	-3.90266
0.148651	-0.000125793	0.149323	-0.000127045	0.149139	-0.000142578	0.148895	-9.54895e-05		0.22644	-3.70687	0.4132	0.22644	-4.50057	0.32046	0.22644	-4.48025	0.05692	0.22644	-3.90469
0.146515	-0.000126434	0.147156	-0.000126923	0.147034	-0.000142365	0.146759	-9.52454e-05		0.225372	-3.70493	0.4067	0.22537	-4.51347	0.30868	0.22537	-4.50337	0.0894	0.22537	-3.93414
0.144318	-0.000126495	0.145081	-0.000127014	0.144958	-0.000143127	0.144653	-9.57336e-05		0.224304	-3.71645	0.40516	0.2243	-4.50822	0.31999	0.2243	-4.50446	0.09865	0.2243	-3.92235
0.142242	-0.000126953	0.142914	-0.000126953	0.142792	-0.00014386	0.142517	-9.56116e-05		0.223236	-3.74284	0.41738	0.22324	-4.51155	0.32167	0.22324	-4.51341	0.13905	0.22324	-3.90244
0.140045	-0.000126617	0.140839	-0.000126862	0.140717	-0.000143768	0.14035	-9.56421e-05		0.222168	-3.7486	0.42046	0.22217	-4.5123	0.3254	0.22217	-4.52875	0.18474	0.22217	-3.9048
0.13797	-0.000127045	0.138702	-0.000127502	0.13858	-0.000144135	0.138184	-9.56726e-05		0.2211	-3.75911	0.42938	0.2211	-4.51188	0.31597	0.2211	-4.51357	0.13993	0.2211	-3.93407
0.135803	-0.000127808	0.136536	-0.000127472	0.136475	-0.000143982	0.136078	-9.57947e-05		0.220032	-3.75405	0.41848	0.22003	-4.51302	0.32182	0.22003	-4.48935	0.07883	0.22003	-3.9308
0.133636	-0.000127106	0.13443	-0.000127441	0.134369	-0.000144287	0.133972	-9.61609e-05		0.218964	-3.74666	0.39789	0.21896	-4.51422	0.32205	0.21896	-4.47106	0.04943	0.21896	-3.92363
0.13147	-0.000127655	0.132263	-0.000127625	0.132233	-0.000144714	0.131866	-9.61609e-05		0.217896	-3.75849	0.40516	0.2179	-4.51936	0.32092	0.2179	-4.48671	0.07355	0.2179	-3.91814
0.129395	-0.000127869	0.130066	-0.00012796	0.130096	-0.000144928	0.1297	-9.64966e-05		0.216827	-3.76783	0.39921	0.21683	-4.52609	0.32149	0.21683	-4.50718	0.13553	0.21683	-3.92267
0.127258	-0.000128113	0.12796	-0.000128387	0.128021	-0.000145477	0.127594	-9.63135e-05		0.215759	-3.78122	0.41397	0.21576	-4.51452	0.31844	0.21576	-4.531	0.18023	0.21576	-3.92585
0.125061	-0.000128204	0.125946	-0.000128387	0.125885	-0.00014566	0.125427	-9.67407e-05		0.214691	-3.79477	0.41947	0.21469	-4.51902	0.31382	0.21469	-4.50025	0.16074	0.21469	-3.91855
0.122986	-0.000128326	0.123749	-0.000128662	0.123749	-0.000145996	0.123291	-9.68018e-05		0.213623	-3.79897	0.41353	0.21362	-4.52435	0.3102	0.21362	-4.48624	0.08235	0.21362	-3.91908
0.120789	-0.000128174	0.121582	-0.000128937	0.121674	-0.000145905	0.121185	-9.69238e-05		0.212555	-3.80294	0.41276	0.21255	-4.53274	0.32709	0.21255	-4.48266	0.07333	0.21255	-3.93417
0.118622	-0.000128174	0.119476	-0.000129028	0.119568	-0.000146759	0.118988	-9.71985e-05		0.211487	-3.79391	0.40043	0.21149	-4.52501	0.32017	0.21149	-4.48896	0.06991	0.21149	-3.93678
0.116577	-0.000128815	0.117371	-0.000129242	0.117401	-0.000146729	0.116943	-9.74121e-05		0.210419	-3.78753	0.39096	0.21042	-4.51914	0.32328	0.21042	-4.50765	0.12386	0.21042	-3.93119
0.11441	-0.000128723	0.115173	-0.000129333	0.115387	-0.00014682	0.114777	-9.72595e-05		0.209351	-3.79936	0.37731	0.20935	-4.52532	0.31697	0.20935	-4.51894	0.18563	0.20935	-3.91968
0.112274	-0.000128998	0.113098	-0.000129883	0.11322	-0.000147278	0.11264	-9.74731e-05		0.208282	-3.81462	0.39977	0.20828	-4.52323	0.32155	0.20828	-4.51668	0.15403	0.20828	-3.93639
0.110138	-0.000129364	0.110962	-0.000129791	0.111084	-0.000147919	0.110535	-9.80835e-05		0.207214	-3.82093	0.40098	0.20721	-4.52657	0.3247	0.20721	-4.50866	0.09138	0.20721	-3.94334
0.108032	-0.000129974	0.108826	-0.000129944	0.108978	-0.000148102	0.108368	-9.80835e-05		0.206146	-3.83198	0.42432	0.20615	-4.5246	0.31448	0.20615	-4.48608	0.05417	0.20615	-3.9262
0.105835	-0.000130188	0.106659	-0.00013028	0.106873	-0.000148834	0.106201	-9.8175e-05		0.205078	-3.83969	0.4361	0.20508	-4.54116	0.31109	0.20508	-4.47775	0.07344	0.20508	-3.91913
0.10376	-0.000129272	0.104584	-0.000130371	0.104797	-0.000149078	0.104065	-9.83582e-05		0.20401	-3.83182	0.41661	0.20401	-4.52366	0.31735	0.20401	-4.48694	0.1003	0.20401	-3.9373
0.101593	-0.000130127	0.102448	-0.000130554	0.102661	-0.000149445	0.10199	-9.86633e-05		0.202942	-3.82544	0.39349	0.20294	-4.53178	0.32114	0.20294	-4.50376	0.12848	0.20294	-3.95173
0.0994873	-0.00013092	0.100281	-0.0001315	0.100586	-0.000149384	0.0997925	-9.90601e-05		0.201874	-3.83541	0.38843	0.20187	-4.52897	0.32566	0.20187	-4.50134	0.16713	0.20187	-3.93576
0.09729	-0.000130341	0.0982056	-0.000131378	0.0984802	-0.000149933	0.0976257	-9.91821e-05		0.200806	-3.84778	0.38435	0.20081	-4.53516	0.3177	0.20081	-4.53077	0.13828	0.20081	-3.94157
0.0952148	-0.000130951	0.0960693	-0.000131592	0.0963745	-0.000150208	0.0955505	-9.93652e-05		0.199738	-3.8463	0.39613	0.19974	-4.5431	0.32101	0.19974	-4.50072	0.08698	0.19974	-3.95138
0.0930481	-0.000130219	0.0939636	-0.000132416	0.0943298	-0.000150299	0.0934143	-9.94568e-05		0.198669	-3.85845	0.40626	0.19867	-4.52935	0.31724	0.19867	-4.47565	0.06232	0.19867	-3.94036
0.0909424	-0.000130554	0.0917969	-0.000132385	0.0921936	-0.000150604	0.0913086	-9.93347e-05		0.197601	-3.87604	0.42013	0.1976	-4.53606	0.31877	0.1976	-4.48095	0.11274	0.1976	-3.93607
0.0888062	-0.000131836	0.0897217	-0.000133606	0.0900879	-0.000151062	0.0891113	-0.000100037		0.196533	-3.8755	0.42663	0.19653	-4.54133	0.31945	0.19653	-4.49722	0.15337	0.19653	-3.95087
0.0866699	-0.000131683	0.087616	-0.000133942	0.0879517	-0.000151733	0.0870056	-0.000100098		0.195465	-3.86779	0.41089	0.19547	-4.53968	0.32029	0.19547	-4.51341	0.15182	0.19547	-3.9543
0.0845032	-0.000131989	0.0854797	-0.000134766	0.0858154	-0.000152069	0.0848694	-0.000100586		0.194397	-3.88118	0.37896	0.1944	-4.54295	0.31481	0.1944	-4.51497	0.1439	0.1944	-3.95117
0.0823669	-0.000132324	0.083313	-0.000135803	0.0837097	-0.000152832	0.0827637	-0.000100342		0.193329	-3.87682	0.3816	0.19333	-4.54266	0.32453	0.19333	-4.50866	0.09645	0.19333	-3.9507
0.0802612	-0.000132172	0.0812073	-0.000136383	0.0816345	-0.000153564	0.0806274	-0.000100891		0.192261	-3.88616	0.39239	0.19226	-4.53137	0.32586	0.19226	-4.47596	0.05901	0.19226	-3.95295
0.0780945	-0.000132721	0.0791016	-0.000137512	0.0795593	-0.00015387	0.0785217	-0.000100891		0.191193	-3.90018	0.39944	0.19119	-4.54636	0.32438	0.19119	-4.48741	0.06463	0.19119	-3.95607
0.0758972	-0.000132721	0.0769348	-0.000139252	0.0774231	-0.000154755	0.0763245	-0.000101318		0.190125	-3.90664	0.39844	0.19012	-4.53829	0.3144	0.19012	-4.46826	0.11043	0.19012	-3.9505
0.073822	-0.000133606	0.0747681	-0.000140076	0.0752563	-0.000154999	0.0741882	-0.000101379		0.189056	-3.90921	0.40758	0.18906	-4.5554	0.31727	0.18906	-4.48375	0.15986	0.18906	-3.95239
0.0716858	-0.000133606	0.0727539	-0.000141479	0.0731506	-0.000156281	0.072052	-0.000101257		0.187988	-3.91598	0.40791	0.18799	-4.5499	0.32656	0.18799	-4.51964	0.15557	0.18799	-3.95802
0.0695801	-0.000133606	0.0705872	-0.000143311	0.071106	-0.000157074	0.0699768	-0.000101898		0.18692	-3.91614	0.40791	0.18692	-4.54178	0.32547	0.18692	-4.50313	0.1461	0.18692	-3.95567
0.0674744	-0.000134247	0.0684204	-0.000144928	0.0690002	-0.000158691	0.0678101	-0.000102173		0.185852	-3.91536	0.39492	0.18585	-4.5459	0.31449	0.18585	-4.48725	0.10823	0.18585	-3.94921
0.0653076	-0.000134308	0.0663147	-0.000146637	0.0668335	-0.000158844	0.0657043	-0.000102661		0.184784	-3.91419	0.37764	0.18478	-4.55804	0.32009	0.18478	-4.47877	0.05329	0.18478	-3.95426
0.0632019	-0.000134552	0.0641785	-0.000148499	0.0647278	-0.0001604	0.0635681	-0.000102966		0.183716	-3.91411	0.37841	0.18372	-4.54484	0.32266	0.18372	-4.44389	0.06165	0.18372	-3.95254
0.0610352	-0.000134979	0.0620728	-0.000150635	0.0625916	-0.000161133	0.0614014	-0.000103027		0.182648	-3.92229	0.38688	0.18265	-4.55289	0.31735	0.18265	-4.44996	0.0709	0.18265	-3.95135
0.0588989	-0.000134735	0.059906	-0.000152374	0.0605164	-0.000162079	0.0593567	-0.000103271		0.18158	-3.93179	0.40384	0.18158	-4.55368	0.31249	0.18158	-4.44817	0.1003	0.18158	-3.96778
0.0567627	-0.000135376	0.0578308	-0.000154785	0.0584412	-0.000163269	0.0571289	-0.000103363		0.180511	-3.93599	0.39635	0.18051	-4.55053	0.32411	0.18051	-4.46	0.12056	0.18051	-3.95654
0.0546265	-0.000135773	0.0556641	-0.000156403	0.0562744	-0.000164551	0.0549927	-0.00010376		0.179443	-3.95312	0.40076	0.17944	-4.55233	0.31577	0.17944	-4.50337	0.13344	0.17944	-3.95575
0.0525208	-0.000136475	0.0535583	-0.000158752	0.0541382	-0.000165558	0.052887	-0.000103943		0.178375	-3.95351	0.398	0.17838	-4.56046	0.32242	0.17838	-4.51613	0.14313	0.17838	-3.96825
0.050415	-0.000137115	0.0513916	-0.000161102	0.0520325	-0.000166901	0.0507507	-0.000104401		0.177307	-3.94121	0.38369	0.17731	-4.55021	0.32302	0.17731	-4.49628	0.11549	0.17731	-3.96774
0.0483398	-0.000137543	0.049411	-0.000163239	0.0499878	-0.00016806	0.0487183	-0.000104889		0.176239	-3.93311	0.38413	0.17624	-4.56281	0.31378	0.17624	-4.47262	0.09854	0.17624	-3.96142
0.0462311	-0.000137451	0.0472748	-0.000165436	0.0478577	-0.00016864	0.0465942	-0.000105377		0.175171	-3.95148	0.39294	0.17517	-4.55567	0.32152	0.17517	-4.4312	0.06991	0.17517	-3.95909
0.0440979	-0.000138184	0.0451477	-0.000166931	0.0457642	-0.000169586	0.0444611	-0.000105896		0.174103	-3.96191	0.39492	0.1741	-4.55644	0.32582	0.1741	-4.43883	0.0807	0.1741	-3.9703
0.0419891	-0.000138336	0.0430267	-0.000169281	0.0436462	-0.000171417	0.0423157	-0.000106049		0.173035	-3.98106	0.41056	0.17303	-4.55779	0.31372	0.17303	-4.46203	0.0807	0.17303	-3.96674
0.0398224	-0.000139099	0.0408661	-0.000170959	0.0415222	-0.000172333	0.0401855	-0.000106812		0.171967	-3.96697	0.38556	0.17197	-4.55789	0.32073	0.17197	-4.47176	0.11891	0.17197	-3.9772
0.0376831	-0.00013913	0.0387543	-0.000172913	0.0394073	-0.000173737	0.0380524	-0.000106781		0.170898	-3.95234	0.37191	0.1709	-4.56355	0.31423	0.1709	-4.51645	0.1526	0.1709	-3.97106
0.0355621	-0.000139862	0.0366394	-0.000174652	0.0373383	-0.000174988	0.0359375	-0.000107086		0.16983	-3.95094	0.37631	0.16983	-4.56223	0.32034	0.16983	-4.49535	0.12694	0.16983	-3.96576
0.0334473	-0.000140533	0.0345062	-0.000177338	0.0351868	-0.000176697	0.0338196	-0.000107758		0.168762	-3.96658	0.39118	0.16876	-4.55927	0.34131	0.16876	-4.46499	0.08885	0.16876	-3.97762
0.0313171	-0.000141205	0.0323822	-0.000179504	0.0331085	-0.00017926	0.0316467	-0.000108124		0.167694	-3.97094	0.39866	0.16769	-4.5601	0.32132	0.16769	-4.43525	0.07718	0.16769	-3.98007
0.0291565	-0.000141785	0.0302765	-0.000180939	0.0309937	-0.000181	0.0295227	-0.000108459		0.166626	-3.9725	0.41232	0.16663	-4.57148	0.31581	0.16663	-4.41859	0.06947	0.16663	-3.96911
0.0270508	-0.000142212	0.0281433	-0.00018396	0.0288605	-0.000184601	0.0273804	-0.000108948		0.165558	-3.9936	0.38688	0.16556	-4.57399	0.31921	0.16556	-4.43322	0.03776	0.16556	-3.97984
0.0249237	-0.0001427	0.026004	-0.000186432	0.0267639	-0.000187347	0.0252502	-0.000109711		0.16449	-4.00201	0.40692	0.16449	-4.56843	0.31796	0.16449	-4.48445	0.11175	0.16449	-3.97967
0.0227753	-0.00014325	0.02388	-0.000189667	0.0246521	-0.000190216	0.0231445	-0.000110107		0.163422	-3.99173	0.39833	0.16342	-4.56043	0.32455	0.16342	-4.49519	0.14478	0.16342	-3.97563
0.020639	-0.000143341	0.0217529	-0.000192657	0.0225403	-0.000194702	0.0209869	-0.000110992		0.162354	-3.98807	0.36497	0.16235	-4.5751	0.3226	0.16235	-4.49605	0.12287	0.16235	-3.98224
0.0185211	-0.000144196	0.019632	-0.000196594	0.0203979	-0.000199951	0.0188843	-0.00011142		0.161285	-3.97476	0.38248	0.16129	-4.56966	0.32927	0.16129	-4.44763	0.08742	0.16129	-3.98395
0.0163879	-0.000145355	0.0174805	-0.000201721	0.0183167	-0.000204865	0.0167084	-0.000112244		0.160217	-3.99313	0.38094	0.16022	-4.58039	0.32191	0.16022	-4.41586	0.0665	0.16022	-3.98505
0.0142517	-0.000145844	0.0153656	-0.000207336	0.0162018	-0.000210754	0.0145996	-0.000112671		0.159149	-3.9922	0.40098	0.15915	-4.56915	0.32691	0.15915	-4.42357	0.05186	0.15915	-3.97958
0.0121338	-0.000146423	0.0132111	-0.000214111	0.0140656	-0.000220734	0.0124908	-0.00011319		0.158081	-4.00224	0.38171	0.15808	-4.57044	0.32315	0.15808	-4.44973	0.06617	0.15808	-3.99509
0.0100037	-0.000147186	0.0110931	-0.000221405	0.0119751	-0.000232025	0.0103394	-0.000114227		0.157013	-4.0154	0.39921	0.15701	-4.5732	0.31146	0.15701	-4.46086	0.09138	0.15701	-3.98466
0.00788269	-0.000147919	0.00895996	-0.000230469	0.00985718	-0.000243988	0.00823059	-0.000114777		0.155945	-4.01579	0.38347	0.15594	-4.58276	0.31851	0.15594	-4.47775	0.09479	0.15594	-3.98215
0.00575256	-0.000148285	0.0068573	-0.000241302	0.00773621	-0.000258331	0.00608826	-0.00011557		0.154877	-4.0147	0.37642	0.15488	-4.57982	0.32223	0.15488	-4.41944	0.23054	0.15488	-3.99021
0.00360107	-0.000149445	0.00470581	-0.000253845	0.00561829	-0.000275421	0.00396118	-0.000116638		0.153809	-4.0017	0.36795	0.15381	-4.58239	0.3254	0.15381	-4.45572	0.12661	0.15381	-3.9972
0.00150757	-0.000147583	0.00257874	-0.000268219	0.00352478	-0.000296173	0.00182495	-0.000117279		0.15274	-4.00325	0.38138	0.15274	-4.5724	0.32665	0.15274	-4.4182	0.08389	0.15274	-3.99538
0.00391846	5.03845e-05	0.00170593	-0.000172546	0.00209351	-0.000221832	0.00235596	-1.28479e-05		0.151672	-4.02124	0.39756	0.15167	-4.58987	0.31095	0.15167	-4.41384	0.06606	0.15167	-3.97767
0.00665894	6.81152e-05	0.00445251	9.67407e-06	0.00487976	-2.64893e-05	0.00510864	3.66821e-05		0.150604	-4.04015	0.40538	0.1506	-4.5826	0.318	0.1506	-4.40823	0.04712	0.1506	-3.98618
0.00942383	7.6416e-05	0.0071991	8.92029e-05	0.0076416	6.89392e-05	0.00783997	5.47791e-05		0.149536	-4.03019	0.39393	0.14954	-4.5853	0.31422	0.14954	-4.43704	0.08279	0.14954	-4.00064
0.0121857	8.23364e-05	0.00996094	0.000125305	0.0104156	0.000120239	0.0105957	6.39343e-05		0.148468	-4.02653	0.36806	0.14847	-4.58497	0.34447	0.14847	-4.46701	0.08577	0.14847	-3.99829
0.0148956	8.68225e-05	0.0127045	0.000140778	0.0131897	0.000143005	0.0133209	6.94275e-05		0.1474	-4.01423	0.35947	0.1474	-4.58422	0.32922	0.1474	-4.47285	0.13938	0.1474	-3.98908
0.0176727	9.06067e-05	0.0154602	0.000145966	0.0159668	0.000148254	0.0160858	7.31201e-05		0.146332	-4.01361	0.35727	0.14633	-4.58608	0.32416	0.14633	-4.43587	0.09854	0.14633	-3.99587
0.0204163	9.44824e-05	0.018219	0.00014682	0.0187317	0.00014444	0.0188416	7.61719e-05		0.145264	-4.02567	0.37213	0.14526	-4.58991	0.32119	0.14526	-4.39944	0.07388	0.14526	-4.01102
0.0231537	9.68933e-05	0.0209961	0.00014563	0.0215149	0.000135559	0.0215851	7.86133e-05		0.144196	-4.04732	0.38997	0.1442	-4.58835	0.31666	0.1442	-4.42902	0.06265	0.1442	-4.00047
0.0259094	9.94263e-05	0.0237305	0.000142975	0.0242859	0.000129547	0.0243225	8.04443e-05		0.143127	-4.04833	0.40131	0.14313	-4.58781	0.32116	0.14313	-4.46522	0.072	0.14313	-3.99059
0.0286438	0.000101501	0.0264526	0.000140533	0.0270538	0.00012384	0.0270691	8.19397e-05		0.142059	-4.0312	0.37158	0.14206	-4.59757	0.32828	0.14206	-4.45533	0.13399	0.14206	-3.98848
0.0313965	0.000102966	0.0292206	0.000138489	0.029837	0.000120483	0.0298462	8.37708e-05		0.140991	-4.02941	0.35914	0.14099	-4.59321	0.32192	0.14099	-4.44615	0.12959	0.14099	-4.0105
0.03414	0.000104828	0.0319672	0.000136383	0.0325958	0.000118713	0.0326019	8.51135e-05		0.139923	-4.02723	0.35363	0.13992	-4.59089	0.32216	0.13992	-4.39079	0.10041	0.13992	-4.02093
0.0368652	0.000106323	0.0346985	0.000135101	0.0353485	0.00011618	0.035318	8.65173e-05		0.138855	-4.04451	0.38292	0.13885	-4.59005	0.32884	0.13885	-4.35685	0.07817	0.13885	-4.00226
0.039621	0.000107178	0.0374542	0.000133545	0.0381531	0.000116089	0.0380798	8.72803e-05		0.137787	-4.06802	0.39327	0.13779	-4.60267	0.31776	0.13779	-4.36183	0.13652	0.13779	-3.98665
0.0423462	0.000108185	0.0402191	0.00013269	0.0409058	0.000114838	0.0408234	8.83789e-05		0.136719	-4.0579	0.39591	0.13672	-4.58949	0.33283	0.13672	-4.38542	0.12672	0.13672	-3.99709
0.045105	0.000109619	0.0429535	0.000131744	0.0436646	0.000114807	0.0436005	8.90503e-05		0.135651	-4.04514	0.3772	0.13565	-4.6019	0.32029	0.13565	-4.42458	0.15127	0.13565	-4.02066
0.0478271	0.000110352	0.0456848	0.000131348	0.0464691	0.000115295	0.0463013	8.97217e-05		0.134583	-4.03245	0.3663	0.13458	-4.59931	0.33021	0.13458	-4.44545	0.13916	0.13458	-3.99692
0.0505066	0.000110962	0.0484528	0.000130829	0.049234	0.000114471	0.0490509	8.99658e-05		0.133514	-4.05541	0.37257	0.13351	-4.60073	0.32015	0.13351	-4.39344	0.11582	0.13351	-3.9984
0.0531921	0.00011145	0.0511169	0.000129944	0.0519714	0.000115509	0.0517273	9.06982e-05		0.132446	-4.06647	0.39481	0.13245	-4.5963	0.32056	0.13245	-4.32828	0.12408	0.13245	-3.99402
0.0559692	0.000112061	0.053894	0.000129578	0.0546875	0.000115967	0.0544434	9.1217e-05		0.131378	-4.07752	0.40076	0.13138	-4.58796	0.32912	0.13138	-4.32812	0.16988	0.13138	-4.01955
0.0587463	0.000113159	0.0565491	0.000129456	0.0574646	0.000116486	0.057251	9.19189e-05		0.13031	-4.07729	0.37731	0.13031	-4.59606	0.32827	0.13031	-4.37803	0.17528	0.13031	-4.02247
0.0614014	0.0001138	0.0593872	0.000129852	0.0602722	0.000117187	0.0599365	9.25293e-05		0.129242	-4.06452	0.37048	0.12924	-4.60337	0.32126	0.12924	-4.40512	0.16669	0.12924	-4.00897
0.064209	0.000114288	0.0620728	0.000129578	0.0629883	0.000118134	0.0627136	9.2804e-05		0.128174	-4.05339	0.35011	0.12817	-4.61772	0.31911	0.12817	-4.36791	0.1341	0.12817	-4.01453
0.066925	0.000115204	0.0648804	0.000129364	0.0657654	0.000118805	0.0654297	9.35364e-05		0.127106	-4.05907	0.35617	0.12711	-4.60684	0.33214	0.12711	-4.32665	0.13432	0.12711	-4.01116
0.0697021	0.000115356	0.0675354	0.000129272	0.068573	0.000119812	0.0681763	9.37805e-05		0.126038	-4.06086	0.34571	0.12604	-4.60632	0.32457	0.12604	-4.29138	0.13619	0.12604	-4.00854
0.0723877	0.000115204	0.0702515	0.00012973	0.0712891	0.000120789	0.0709229	9.42993e-05		0.124969	-4.06857	0.36586	0.12497	-4.60172	0.32076	0.12497	-4.30298	0.14621	0.12497	-4.0148
0.0751953	0.000116272	0.0730591	0.000129578	0.0741272	0.000121887	0.0736389	9.46045e-05		0.123901	-4.09714	0.39063	0.1239	-4.59907	0.3333	0.1239	-4.33248	0.18221	0.1239	-4.01613
0.0778809	0.000116028	0.0759277	0.000129822	0.0768738	0.000122253	0.0764465	9.51538e-05		0.122833	-4.08141	0.3838	0.12283	-4.62412	0.31911	0.12283	-4.38122	0.21128	0.12283	-4.00871
0.0806274	0.000116913	0.0785522	0.000130463	0.0796814	0.000123169	0.0791931	9.52148e-05		0.121765	-4.06141	0.3674	0.12177	-4.61207	0.31919	0.12177	-4.36884	0.18452	0.12177	-4.00485
0.0834656	0.000117371	0.0813293	0.000130127	0.0823975	0.000123779	0.0819397	9.57031e-05		0.120697	-4.0688	0.36244	0.1207	-4.60773	0.33644	0.1207	-4.3335	0.18452	0.1207	-4.01659
0.0861206	0.000118744	0.0839844	0.00013031	0.0852051	0.000125122	0.0846558	9.59167e-05		0.119629	-4.06584	0.36244	0.11963	-4.61465	0.31487	0.11963	-4.29255	0.14709	0.11963	-4.02289
0.0888672	0.0001185	0.0868225	0.000130493	0.0879517	0.000125793	0.0874329	9.62219e-05		0.118561	-4.08383	0.38743	0.11856	-4.61727	0.32145	0.11856	-4.24031	0.18551	0.11856	-4.02774
0.0916443	0.000118561	0.0895691	0.000130615	0.0907288	0.000126953	0.0901794	9.60388e-05		0.117493	-4.10337	0.38226	0.11749	-4.61013	0.32742	0.11749	-4.25004	0.22328	0.11749	-4.01657
0.0942993	0.000118622	0.0923462	0.000131012	0.0935059	0.000127472	0.0929565	9.66797e-05		0.116425	-4.08936	0.37499	0.11642	-4.61773	0.32974	0.11642	-4.29262	0.25488	0.11642	-4.01576
0.0970459	0.000119659	0.0950623	0.000131012	0.096283	0.000128174	0.0957336	9.72595e-05		0.115356	-4.08196	0.3685	0.11536	-4.61338	0.33489	0.11536	-4.29909	0.26269	0.11536	-4.01577
0.0998535	0.000120453	0.0977783	0.000131317	0.0990295	0.000128815	0.0984497	9.68018e-05		0.114288	-4.05938	0.35485	0.11429	-4.60721	0.33249	0.11429	-4.27628	0.23638	0.11429	-4.02433
		0.100525	0.000131653						0.11322	-4.07791	0.36255	0.11322	-4.61711	0.31559	0.11322	-4.24334	0.17902	0.11322	-4.02427
									0.112152	-4.09465	0.38358	0.11215	-4.62608	0.32743	0.11215	-4.23735	0.18507	0.11215	-4.01654
									0.111084	-4.09473	0.38083	0.11108	-4.6175	0.33168	0.11108	-4.2632	0.22141	0.11108	-4.02531
									0.110016	-4.10259	0.35958	0.11002	-4.62085	0.33378	0.11002	-4.27511	0.27855	0.11002	-4.02435
									0.108948	-4.08328	0.35033	0.10895	-4.6254	0.31783	0.10895	-4.25183	0.2846	0.10895	-4.0197
									0.10788	-4.08017	0.35121	0.10788	-4.62963	0.32781	0.10788	-4.21882	0.21458	0.10788	-4.02468
									0.106812	-4.07355	0.34318	0.10681	-4.62731	0.33939	0.10681	-4.20193	0.21183	0.10681	-4.02494
									0.105743	-4.06195	0.32743	0.10574	-4.62701	0.32977	0.10574	-4.17951	0.27657	0.10574	-4.0379
									0.104675	-4.06678	0.34549	0.10468	-4.6414	0.32004	0.10468	-4.20862	0.29572	0.10468	-4.02287
									0.103607	-4.08936	0.35892	0.10361	-4.63111	0.32148	0.10361	-4.2175	0.35782	0.10361	-4.03094
									0.102539	-4.10975	0.38644	0.10254	-4.62162	0.33463	0.10254	-4.19648	0.28119	0.10254	-4.02648
									0.101471	-4.10243	0.37103	0.10147	-4.62622	0.32721	0.10147	-4.19368	0.21271	0.10147	-4.03231
									0.100403	-4.08803	0.34824	0.1004	-4.62923	0.32613	0.1004	-4.16409	0.19487	0.1004	-4.0324
									0.0993347	-4.08134	0.33877	0.09933	-4.62801	0.3211	0.09933	-4.14253	0.21172	0.09933	-4.03187
									0.0982666	-4.07744	0.33547	0.09827	-4.63626	0.33717	0.09827	-4.14144	0.29605	0.09827	-4.03222
									0.0971985	-4.10103	0.35407	0.0972	-4.64091	0.3265	0.0972	-4.16651	0.37092	0.0972	-4.02818
									0.0961304	-4.1173	0.36497	0.09613	-4.63912	0.31761	0.09613	-4.16744	0.34494	0.09613	-4.03397
									0.0950623	-4.11131	0.36398	0.09506	-4.63444	0.31962	0.09506	-4.13015	0.31092	0.09506	-4.03847
									0.0939941	-4.09698	0.35275	0.09399	-4.62881	0.32489	0.09399	-4.07643	0.30299	0.09399	-4.03172
									0.092926	-4.08554	0.34362	0.09293	-4.64423	0.33627	0.09293	-4.11637	0.24277	0.09293	-4.01851
									0.0918579	-4.08858	0.35275	0.09186	-4.64692	0.32358	0.09186	-4.13365	0.29495	0.09186	-4.03425
									0.0907898	-4.10617	0.35826	0.09079	-4.64519	0.32013	0.09079	-4.13568	0.3249	0.09079	-4.04577
									0.0897217	-4.10586	0.35936	0.08972	-4.63619	0.33077	0.08972	-4.12011	0.36387	0.08972	-4.03407
									0.0886536	-4.12081	0.35363	0.08865	-4.63844	0.31746	0.08865	-4.1008	0.31807	0.08865	-4.01829
									0.0875854	-4.11551	0.36464	0.08759	-4.6415	0.32135	0.08759	-4.06475	0.28075	0.08759	-4.02135
									0.0865173	-4.08834	0.3489	0.08652	-4.64374	0.3229	0.08652	-4.04023	0.2824	0.08652	-4.04852
									0.0854492	-4.08811	0.34351	0.08545	-4.64802	0.32148	0.08545	-4.04809	0.27546	0.08545	-4.03592
									0.0843811	-4.08881	0.34009	0.08438	-4.64796	0.32877	0.08438	-4.10259	0.24244	0.08438	-4.02352
									0.083313	-4.10314	0.34692	0.08331	-4.63498	0.33193	0.08331	-4.07441	0.37433	0.08331	-4.0334
									0.0822449	-4.10757	0.36332	0.08224	-4.64913	0.32757	0.08224	-4.07814	0.37433	0.08224	-4.04676
									0.0811768	-4.11746	0.36057	0.08118	-4.65621	0.32523	0.08118	-4.04716	0.34967	0.08118	-4.03354
									0.0801086	-4.11061	0.35066	0.08011	-4.65232	0.3221	0.08011	-4.00512	0.30982	0.08011	-4.02763
									0.0790405	-4.08725	0.34295	0.07904	-4.64568	0.31478	0.07904	-4.02077	0.27337	0.07904	-4.03252
									0.0779724	-4.08749	0.32721	0.07797	-4.65252	0.3266	0.07797	-4.04778	0.25565	0.07797	-4.02923
									0.0769043	-4.08858	0.34615	0.0769	-4.64652	0.32042	0.0769	-4.02684	0.33899	0.0769	-4.03442
									0.0758362	-4.11209	0.36575	0.07584	-4.6463	0.3361	0.07584	-4.02528	0.39602	0.07584	-4.03134
									0.0747681	-4.12657	0.36663	0.07477	-4.66153	0.33149	0.07477	-3.98947	0.37136	0.07477	-4.0201
									0.0737	-4.12112	0.35518	0.0737	-4.65968	0.32556	0.0737	-3.93934	0.34009	0.0737	-4.03623
									0.0726318	-4.10251	0.33172	0.07263	-4.65245	0.33368	0.07263	-3.98013	0.27712	0.07263	-4.03677
									0.0715637	-4.09325	0.32303	0.07156	-4.65513	0.32401	0.07156	-4.02349	0.3129	0.07156	-4.02468
									0.0704956	-4.09317	0.34185	0.0705	-4.65959	0.3341	0.0705	-4.01618	0.33998	0.0705	-4.03308
									0.0694275	-4.11987	0.36332	0.06943	-4.66055	0.32274	0.06943	-3.9943	0.29848	0.06943	-4.03384
									0.0683594	-4.12781	0.37015	0.06836	-4.66151	0.32801	0.06836	-3.95545	0.26512	0.06836	-4.03438
									0.0672913	-4.10765	0.35066	0.06729	-4.65676	0.33367	0.06729	-3.97087	0.26313	0.06729	-4.03122
									0.0662231	-4.10493	0.32655	0.06622	-4.65704	0.32909	0.06622	-3.95958	0.31103	0.06622	-4.03312
									0.065155	-4.08943	0.32358	0.06516	-4.66078	0.31953	0.06516	-3.93856	0.35617	0.06516	-4.03246
									0.0640869	-4.08951	0.31994	0.06409	-4.66417	0.33683	0.06409	-3.93202	0.36608	0.06409	-4.03148
									0.0630188	-4.10243	0.33756	0.06302	-4.66917	0.32873	0.06302	-3.84101	0.4459	0.06302	-4.03605
									0.0619507	-4.10897	0.35033	0.06195	-4.6658	0.31623	0.06195	-3.78216	0.4252	0.06195	-4.0437
									0.0608826	-4.12236	0.37169	0.06088	-4.66057	0.3417	0.06088	-3.79485	0.37753	0.06088	-4.04204
									0.0598145	-4.10897	0.34835	0.05981	-4.67587	0.3324	0.05981	-3.86538	0.36035	0.05981	-4.03796
									0.0587463	-4.08071	0.33525	0.05875	-4.66309	0.32495	0.05875	-3.8727	0.40153	0.05875	-4.04128
									0.0576782	-4.08134	0.31499	0.05768	-4.66968	0.32895	0.05768	-3.84109	0.4176	0.05768	-4.03607
									0.0566101	-4.09091	0.33514	0.05661	-4.67634	0.32967	0.05661	-3.80255	0.39437	0.05661	-4.05583
									0.055542	-4.10337	0.34857	0.05554	-4.67387	0.32571	0.05554	-3.75763	0.38765	0.05554	-4.05081
									0.0544739	-4.11147	0.34769	0.05447	-4.67213	0.32995	0.05447	-3.75615	0.34593	0.05447	-4.0592
									0.0534058	-4.1089	0.33635	0.05341	-4.6755	0.32997	0.05341	-3.73397	0.37687	0.05341	-4.0476
									0.0523376	-4.1043	0.33448	0.05234	-4.67588	0.33765	0.05234	-3.76308	0.42267	0.05234	-4.06602
									0.0512695	-4.08795	0.31796	0.05127	-4.6773	0.32062	0.05127	-3.72322	0.52748	0.05127	-4.07507
									0.0502014	-4.08064	0.30805	0.0502	-4.67377	0.31934	0.0502	-3.70314	0.50348	0.0502	-4.06547
									0.0491333	-4.08686	0.30871	0.04913	-4.68373	0.32363	0.04913	-3.7465	0.38688	0.04913	-4.07819
									0.0480652	-4.0927	0.32005	0.04807	-4.67919	0.33172	0.04807	-3.74471	0.34406	0.04807	-4.0928
									0.0469971	-4.10228	0.32963	0.047	-4.6843	0.3286	0.047	-3.72641	0.30255	0.047	-4.08799
									0.045929	-4.10111	0.35639	0.04593	-4.67394	0.33311	0.04593	-3.69442	0.36101	0.04593	-4.0927
									0.0448608	-4.09815	0.35022	0.04486	-4.68364	0.32823	0.04486	-3.68305	0.41694	0.04486	-4.09799
									0.0437927	-4.0892	0.31994	0.04379	-4.67305	0.32951	0.04379	-3.63486	0.54234	0.04379	-4.10985
									0.0427246	-4.07231	0.29385	0.04272	-4.68931	0.3339	0.04272	-3.64802	0.51801	0.04272	-4.11916
									0.0416565	-4.08204	0.30717	0.04166	-4.68423	0.32606	0.04166	-3.68383	0.4612	0.04166	-4.11913
									0.0405884	-4.09372	0.33228	0.04059	-4.6944	0.32201	0.04059	-3.698	0.36079	0.04059	-4.12685
									0.0395203	-4.10695	0.34549	0.03952	-4.68958	0.33747	0.03952	-3.63914	0.36894	0.03952	-4.13726
									0.0384521	-4.10851	0.34373	0.03845	-4.69124	0.34738	0.03845	-3.64934	0.34086	0.03845	-4.14607
									0.037384	-4.0857	0.33349	0.03738	-4.68372	0.32966	0.03738	-3.63183	0.40857	0.03738	-4.15573
									0.0363159	-4.07184	0.31257	0.03632	-4.69226	0.32506	0.03632	-3.63284	0.51636	0.03632	-4.16256
									0.0352478	-4.08017	0.32655	0.03525	-4.68414	0.32351	0.03525	-3.65752	0.45107	0.03525	-4.16629
									0.0341797	-4.09636	0.3347	0.03418	-4.69599	0.31871	0.03418	-3.66297	0.42575	0.03418	-4.17551
									0.0331116	-4.11084	0.35165	0.03311	-4.68565	0.33444	0.03311	-3.64958	0.34472	0.03311	-4.19104
									0.0320435	-4.09496	0.34196	0.03204	-4.70298	0.33771	0.03204	-3.57009	0.41793	0.03204	-4.18873
									0.0309753	-4.07947	0.31279	0.03098	-4.69822	0.33363	0.03098	-3.58371	0.44336	0.03098	-4.20417
									0.0299072	-4.0741	0.29682	0.02991	-4.69367	0.33294	0.02991	-3.5349	0.48994	0.02991	-4.21152
									0.0288391	-4.07526	0.31191	0.02884	-4.69711	0.32615	0.02884	-3.57063	0.4841	0.02884	-4.22031
									0.027771	-4.09247	0.32479	0.02777	-4.69689	0.31693	0.02777	-3.65246	0.43643	0.02777	-4.22911
									0.0267029	-4.10827	0.33239	0.0267	-4.69947	0.32925	0.0267	-3.57896	0.45845	0.0267	-4.2408
									0.0256348	-4.09317	0.33657	0.02563	-4.70077	0.34601	0.02563	-3.60395	0.36145	0.02563	-4.24964
									0.0245667	-4.08492	0.33701	0.02457	-4.69698	0.33508	0.02457	-3.58449	0.3216	0.02457	-4.25681
									0.0234985	-4.06538	0.30475	0.0235	-4.7016	0.32538	0.0235	-3.51388	0.43004	0.0235	-4.26415
									0.0224304	-4.06413	0.28978	0.02243	-4.69781	0.32848	0.02243	-3.54681	0.41496	0.02243	-4.27086
									0.0213623	-4.07013	0.3064	0.02136	-4.69996	0.34268	0.02136	-3.54743	0.47882	0.02136	-4.28757
									0.0202942	-4.09846	0.33239	0.02029	-4.70484	0.33144	0.02029	-3.58208	0.39966	0.02029	-4.29807
									0.0192261	-4.10243	0.35143	0.01923	-4.70459	0.33081	0.01923	-3.5602	0.3522	0.01923	-4.29852
									0.018158	-4.09628	0.33745	0.01816	-4.72037	0.32403	0.01816	-3.55966	0.26798	0.01816	-4.31341
									0.0170898	-4.07744	0.31213	0.01709	-4.70825	0.33403	0.01709	-3.49465	0.37885	0.01709	-4.33441
									0.0160217	-4.06289	0.31114	0.01602	-4.70758	0.32104	0.01602	-3.53225	0.40164	0.01602	-4.34231
									0.0149536	-4.07106	0.31103	0.01495	-4.69841	0.32339	0.01495	-3.51162	0.43169	0.01495	-4.34377
									0.0138855	-4.08173	0.32875	0.01389	-4.70725	0.34345	0.01389	-3.52533	0.28438	0.01389	-4.35749
									0.0128174	-4.08118	0.31345	0.01282	-4.7135	0.32702	0.01282	-3.46188	0.26578	0.01282	-4.36711
									0.0117493	-4.08017	0.33404	0.01175	-4.71138	0.32738	0.01175	-3.44031	0.38237	0.01175	-4.3929
									0.0106812	-4.07464	0.31807	0.01068	-4.59949	0.70975	0.01068	-3.50711	0.28636	0.01068	-4.40355
									0.00961304	-4.06374	0.30024	0.00961	-4.54958	0.87416	0.00961	-3.51388	0.26379	0.00961	-4.40573
									0.00854492	-4.05393	0.30354	0.00854	-4.55481	0.87408	0.00854	-3.52486	0.19917	0.00854	-4.42123
									0.00747681	-4.06787	0.31598	0.00748	-4.55146	0.8926	0.00748	-3.52221	0.1036	0.00748	-4.44714
									0.00640869	-4.07425	0.31752	0.00641	-4.55232	0.91136	0.00641	-3.4938	0.05219	0.00641	-4.44778
									0.00534058	-4.0748	0.3304	0.00534	-4.55625	0.92648	0.00534	-3.45487	0.08588	0.00534	-4.45638
									0.00427246	-4.07682	0.32952	0.00427	-4.54873	0.93727	0.00427	-3.46351	0.10668	0.00427	-4.47087
									0.00320435	-4.07262	0.32402	0.0032	-4.54582	0.95112	0.0032	-3.46406	0.07443	0.0032	-4.49763
									0.00213623	-4.05744	0.29594	0.00214	-4.54408	0.96325	0.00214	-3.3915	0.03743	0.00214	-4.49392

## Sheet: Fig.3
	Fig.3
Catalyst	Atmosphere	Temperature	Upper limit potential	AST	Normalized MA after AST	std dev
		°C	V vs RHE		arb. units
Fe-N-C Aero	Ar	25 ºC	0.92V	1	0.846779	0.0612365
Pt/Fe-N-C Aero	Ar	25 ºC	0.92V	1	0.73473	0.0484785
Fe-N-C Aero	Ar	25 ºC	1.00V	2	0.768969	0.0308791
Pt/Fe-N-C Aero	Ar	25 ºC	1.00V	2	0.708004	0.0192617
Fe-N-C Aero	Ar	80 ºC	0.92V	3	0.530844	0.0451422
Pt/Fe-N-C Aero	Ar	80 ºC	0.92V	3	0.474438	0.161254
Fe-N-C Aero	Ar	80 ºC	1.00V	4	0.360539	0.0112676
Pt/Fe-N-C Aero	Ar	80 ºC	1.00V	4	0.498241	0.00240145
Fe-N-C Aero	O2	25 ºC	0.92V	5	0.547578	0.0274987
Pt/Fe-N-C Aero	O2	25 ºC	0.92V	5	0.70156	0.106155
Fe-N-C Aero	O2	25 ºC	1.00V	6	0.473047	0.0788306
Pt/Fe-N-C Aero	O2	25 ºC	1.00V	6	0.654294	0.0552878
Fe-N-C Aero	O2	80 ºC	0.92V	7	0.221922	0.0149356
Pt/Fe-N-C Aero	O2	80 ºC	0.92V	7	0.485504	0.118583
Fe-N-C Aero	O2	80 ºC	1.00V	8	0.206219	0.0834979
Pt/Fe-N-C Aero	O2	80 ºC	1.00V	8	0.41154	0.147683
Fe-N-C Aero	Air	25 ºC	N/A	9	0.834969	0.0661165
Pt/Fe-N-C Aero	Air	25 ºC	N/A	9	0.969695	0.0247299
Fe-N-C Aero	Air	80 ºC	N/A	10	0.740318	0.0105071
Pt/Fe-N-C Aero	Air	80 ºC	N/A	10	0.686964	0.0839458

## Sheet: Fig. 4
Fig. 4a				Fig.4b								Fig. 4c																		Fig. 4d
	H2O2(%)	std. Dev.		Potential	j (Fe-N-C Aero)	std	j (Pt/Fe-N-C Aero)	std	j (Pt/N-C Aero)	std			Pt/Fe-N-C EoL	Pt/Fe-N-C EoL	std dev		Fe-N-C EoL	Fe-N-C EoL	std dev		Fe-N-C BoL	Fe-N-C BoL	std dev		Pt/Fe-N-C BoL	Pt/Fe-N-C BoL	std dev			Condition	Region	Sample	Normalized Fe at. %	Norm std dev
Fe-N-C Aero	30.38	3.03		E / V vs RHE	mA cm-2		mA cm-2		mA cm-2				A g-1	E / V (vs RHE)			A g-1	E / V (vs RHE)			A g-1	E / V (vs RHE)			A g-1	E / V (vs RHE)				Fresh powder	LD-Fe zone	Fe-N-C	0.251429	0.0445079
Pt/N-C Aero	5.01	1.89		1.00037	10.5714	1.44559	9.07042	1.70542	5.64419	0.81032			0.0296504	1.00082	0.0181027		0.0667525	1.00082	0.0245678		0.0452121	1.00082	0.0308087		0.0327921	1.00082	0.0179402			Fresh powder	LD-Fe zone	Pt/Fe-N-C	0.205556	0.074349
Pt/Fe-N-C Aero	0.46	0.28		0.999298	10.541	1.43347	9.05329	1.67459	5.61695	0.813623			0.0210369	0.999756	0.0280906		0.0663735	0.999756	0.0213001		0.0420542	0.999756	0.0339278		0.0263378	0.999756	0.0168983			End-of-life (EoL)	LD-Fe zone	Fe-N-C	0.0433333	0.0404145
				0.99823	10.5021	1.42026	8.99801	1.64927	5.61461	0.803715			0.0121342	0.998688	0.0038943		0.0659891	0.998688	0.0207565		0.0556048	0.998688	0.0304905		0.024683	0.998688	0.0151933			End-of-life (EoL)	LD-Fe zone	Pt/Fe-N-C	0.0713333	0.053834
				0.997162	10.4772	1.50174	8.98478	1.66358	5.57491	0.855461			0.0150631	0.99762	0.000861886		0.0576952	0.99762	0.0216038		0.0467119	0.99762	0.0288754		0.0290458	0.99762	0.0188007			End-of-life (EoL)	HD-Fe zone	Fe-N-C	1.10286	0.905441
				0.996094	10.4616	1.47311	9.00113	1.65807	5.59982	0.79821			0.017978	0.996552	0.00658902		0.0669327	0.996552	0.029743		0.0455795	0.996552	0.0308101		0.029269	0.996552	0.0159714			End-of-life (EoL)	HD-Fe zone	Pt/Fe-N-C
				0.995026	10.4289	1.43788	9.01514	1.62725	5.57024	0.782796			0.0206934	0.995483	0.0132021		0.064456	0.995483	0.0142204		0.0443742	0.995483	0.0288862		0.0222929	0.995483	0.0140622
				0.993958	10.4289	1.52816	8.95909	1.65367	5.51963	0.852158			0.0304133	0.994415	0.0219562		0.0644493	0.994415	0.0196714		0.0378344	0.994415	0.0278184		0.0264569	0.994415	0.0181652
				0.992889	10.3783	1.4654	8.99646	1.71312	5.50328	0.796008			0.0150713	0.993347	0.00473568		0.0455331	0.993347	0.00276196		0.0411946	0.993347	0.0278131		0.0281905	0.993347	0.0208951
				0.991821	10.3495	1.45549	8.9334	1.67239	5.49628	0.805917			0.0189941	0.992279	0.00807611		0.0588401	0.992279	0.027604		0.0484273	0.992279	0.0394515		0.0271132	0.992279	0.0141614
				0.990753	10.3503	1.43898	8.89525	1.66688	5.48538	0.777291			0.0103701	0.991211	0.00195174		0.0609867	0.991211	0.0131358		0.0433371	0.991211	0.0294293		0.0229731	0.991211	0.0176329
				0.989685	10.3402	1.47091	8.87579	1.65257	5.48304	0.77619			0.028436	0.990143	0.0285863		0.0575158	0.990143	0.00986593		0.0318599	0.990143	0.0186321		0.0225527	0.990143	0.0162731
				0.988617	10.2779	1.39604	8.87968	1.64706	5.44723	0.802614			0.0143057	0.989075	0.0113723		0.0528602	0.989075	0.0246284		0.0467417	0.989075	0.024467		0.0329882	0.989075	0.0244118
				0.987549	10.3051	1.37732	8.87267	1.70321	5.45268	0.781695			0.0357234	0.988007	0.0128029		0.0470727	0.988007	0.0169921		0.0355363	0.988007	0.0197168		0.0212166	0.988007	0.0180586
				0.986481	10.2693	1.39274	8.83297	1.68009	5.41998	0.768483			0.0197246	0.986938	0.0107229		0.0661691	0.986938	0.0270224		0.0409576	0.986938	0.0233656		0.0319309	0.986938	0.0214334
				0.985413	10.2257	1.42797	8.8174	1.64486	5.39118	0.734353			0.0198231	0.98587	0.0252681		0.046113	0.98587	0.000846465		0.0506746	0.98587	0.0501573		0.022505	0.98587	0.0147316
				0.984344	10.2031	1.43347	8.79482	1.60633	5.37016	0.761877			0.0242643	0.984802	0.00340256		0.044555	0.984802	0.0178209		0.0389144	0.984802	0.0323374		0.0285424	0.984802	0.0194106
				0.983276	10.1658	1.43788	8.75823	1.54357	5.34058	0.799311			0.0142982	0.983734	0.00971626		0.0414665	0.983734	0.00248637		0.0344735	0.983734	0.0233513		0.0289289	0.983734	0.0188719
				0.982208	10.1884	1.41256	8.72631	1.61293	5.34603	0.743161			0.0237217	0.982666	0.0169692		0.0389365	0.982666	0.0175647		0.0392667	0.982666	0.0290308		0.0252049	0.982666	0.0128741
				0.98114	10.1346	1.41806	8.75356	1.65367	5.31021	0.769584			0.00645952	0.981598	0.00471013		0.0607558	0.981598	0.0325052		0.0390928	0.981598	0.0251241		0.02317	0.981598	0.0178826
				0.980072	10.1292	1.39934	8.71619	1.67569	5.30009	0.737656			0.0148852	0.98053	0.00944163		0.0464917	0.98053	0.0172675		0.0470438	0.98053	0.0293128		0.0257667	0.98053	0.0199842
				0.979004	10.0786	1.40265	8.69362	1.55789	5.25105	0.762978			0.0225113	0.979462	0.00588168		0.0426102	0.979462	0.0222105		0.0370154	0.979462	0.0204984		0.0243422	0.979462	0.0206612
				0.977936	10.1144	1.39384	8.65469	1.54688	5.24949	0.729949			0.0327207	0.978394	0.0131592		0.0367448	0.978394	0.0381492		0.0399888	0.978394	0.0198144		0.0234538	0.978394	0.0193598
				0.976868	10.0358	1.42577	8.64224	1.59752	5.22069	0.737656			0.0230743	0.977325	0.00158387		0.0398922	0.977325	0.0244152		0.0316546	0.977325	0.0187422		0.0185338	0.977325	0.0129076
				0.9758	10.0521	1.32117	8.5963	1.55678	5.21368	0.723343			0.0241228	0.976257	0.0197445		0.0416605	0.976257	0.00440425		0.0382229	0.976257	0.0228277		0.031254	0.976257	0.0213831
				0.974731	10.014	1.38833	8.6181	1.5744	5.18877	0.725545			0.0215303	0.975189	0.00504535		0.0435939	0.975189	0.0120724		0.0341621	0.975189	0.0237229		0.0255866	0.975189	0.0218719
				0.973663	9.99295	1.32117	8.59786	1.64927	5.14128	0.744262			0.0129385	0.974121	0.0160842		0.0340958	0.974121	0.00300497		0.0461724	0.974121	0.0326886		0.026529	0.974121	0.0130051
				0.972595	9.95402	1.33879	8.57995	1.59091	5.12026	0.721141			0.0160687	0.973053	0.013325		0.0439787	0.973053	0.00545289		0.0340806	0.973053	0.0246765		0.0243224	0.973053	0.0156007
				0.971527	9.90576	1.35861	8.55816	1.54688	5.12104	0.695819			0.0131251	0.971985	0.0108199		0.0495947	0.971985	0.00960068		0.0328224	0.971985	0.0291274		0.0227515	0.971985	0.0138452
				0.970459	9.90264	1.38063	8.51456	1.59752	5.09457	0.704626			0.0223604	0.970917	0.0205655		0.0540361	0.970917	0.014787		0.0385836	0.970917	0.0334202		0.0285356	0.970917	0.0219769
				0.969391	9.85905	1.36521	8.46162	1.54908	5.07355	0.701324			0.0158706	0.969849	0.00138482		0.0265228	0.969849	0.00275785		0.0354204	0.969849	0.0243556		0.021291	0.969849	0.0148572
				0.968323	9.84503	1.32338	8.45929	1.53036	5.0463	0.711232			0.0221452	0.968781	0.0141878		0.0364157	0.968781	0.0172985		0.0455141	0.968781	0.0369553		0.0280139	0.968781	0.017684
				0.967255	9.81779	1.33329	8.42581	1.55128	5.02061	0.705727			0.0180006	0.967712	0.00225875		0.0503533	0.967712	0.0216317		0.0335578	0.967712	0.0295047		0.025426	0.967712	0.0129649
				0.966187	9.78431	1.36301	8.42737	1.56009	5.0027	0.671597			0.0268417	0.966644	0.0125569		0.0350673	0.966644	0.00824671		0.0381071	0.966644	0.0242259		0.0328902	0.966644	0.0108998
				0.965118	9.75473	1.31897	8.40245	1.51605	4.98246	0.669395			0.0282499	0.965576	0.00722443		0.0284657	0.965576	0.00660546		0.0357199	0.965576	0.0242818		0.0328004	0.965576	0.0159757
				0.96405	9.7555	1.31787	8.34562	1.51935	4.95755	0.673799			0.0178378	0.964508	0.0113791		0.0397166	0.964508	0.0142726		0.0357511	0.964508	0.0220865		0.0284686	0.964508	0.0158554
				0.962982	9.70023	1.30136	8.32149	1.47421	4.93887	0.687011			0.0207966	0.96344	0.0211059		0.0379738	0.96344	0.0123571		0.031875	0.96344	0.0195041		0.0345753	0.96344	0.027256
				0.961914	9.71113	1.31457	8.30436	1.50724	4.93108	0.671597			0.0223651	0.962372	0.0194448		0.0422216	0.962372	0.0227601		0.0315455	0.962372	0.0232377		0.0394075	0.962372	0.0250243
				0.960846	9.64184	1.27163	8.32927	1.54908	4.89371	0.656183			0.0251106	0.961304	0.0155621		0.0193221	0.961304	0.00247413		0.0297726	0.961304	0.023508		0.0350736	0.961304	0.0223516
				0.959778	9.64963	1.29365	8.27244	1.48192	4.86335	0.661688			0.027876	0.960236	0.0233569		0.0309916	0.960236	0.00577933		0.0445038	0.960236	0.0298928		0.0368925	0.960236	0.0241899
				0.95871	9.57489	1.29805	8.25687	1.51495	4.85012	0.660587			0.0271074	0.959167	0.0316992		0.0401093	0.959167	0.00824147		0.0267537	0.959167	0.0161429		0.0330105	0.959167	0.0205881
				0.957642	9.5274	1.31457	8.17357	1.47861	4.82676	0.631962			0.0265131	0.958099	0.0291902		0.0368125	0.958099	0.00961634		0.0255419	0.958099	0.016124		0.0294902	0.958099	0.0199764
				0.956573	9.53129	1.29145	8.18214	1.44228	4.79484	0.624255			0.0304152	0.957031	0.00917432		0.0360171	0.957031	0.0227876		0.0232266	0.957031	0.0155711		0.0376321	0.957031	0.020699
				0.955505	9.5165	1.26613	8.15255	1.4577	4.80496	0.583519			0.0260946	0.955963	0.0163988		0.0416482	0.955963	0.0186522		0.0306488	0.955963	0.0215036		0.0360595	0.955963	0.0203412
				0.954437	9.51261	1.29805	8.12375	1.45219	4.74035	0.626457			0.0209945	0.954895	0.0230543		0.0319626	0.954895	0.000561398		0.0250633	0.954895	0.0190609		0.0372933	0.954895	0.0232035
				0.953369	9.40907	1.31897	8.12608	1.45329	4.7022	0.664991			0.021589	0.953827	0.0244422		0.046075	0.953827	0.0304088		0.0260896	0.953827	0.0147502		0.0397259	0.953827	0.0226456
				0.952301	9.39973	1.24851	8.07315	1.47751	4.69908	0.623154			0.0272803	0.952759	0.0202954		0.0294379	0.952759	0.00138413		0.0292801	0.952759	0.0201408		0.0456408	0.952759	0.0224216
				0.951233	9.36002	1.26062	8.05057	1.43237	4.67806	0.611043			0.0292482	0.951691	0.0208586		0.0237995	0.951691	0.00550925		0.0259535	0.951691	0.0184687		0.0404669	0.951691	0.0272378
				0.950165	9.3608	1.21108	7.96882	1.42907	4.67184	0.58462			0.0483697	0.950623	0.0117594		0.0418473	0.950623	0.0150895		0.0297722	0.950623	0.0209515		0.0532917	0.950623	0.0271237
				0.949097	9.28373	1.25401	7.96649	1.42136	4.65315	0.560398			0.0259109	0.949554	0.023905		0.0292437	0.949554	0.00330745		0.0321207	0.949554	0.0335177		0.0417302	0.949554	0.0223906
				0.948029	9.27672	1.20667	7.9408	1.41366	4.59243	0.613245			0.0304296	0.948486	0.0214192		0.0259378	0.948486	0.00798274		0.0349066	0.948486	0.0313027		0.0546354	0.948486	0.0198083
				0.94696	9.2378	1.21328	7.9299	1.4665	4.57374	0.611043			0.0420423	0.947418	0.0133704		0.0428215	0.947418	0.00878674		0.0248537	0.947418	0.0161805		0.0499464	0.947418	0.0163299
				0.945892	9.20354	1.22209	7.89642	1.46981	4.55895	0.576913			0.0308204	0.94635	0.0197508		0.031766	0.94635	0.0101729		0.0327974	0.94635	0.0242357		0.0461102	0.94635	0.0194495
				0.944824	9.20121	1.22539	7.85438	1.40595	4.53482	0.567004			0.0333749	0.945282	0.0166961		0.0296295	0.945282	0.00990164		0.0267818	0.945282	0.0196002		0.0641152	0.945282	0.0329287
				0.943756	9.14126	1.23089	7.81468	1.45109	4.50446	0.563701			0.0365255	0.944214	0.0161469		0.0356348	0.944214	0.0200451		0.0397847	0.944214	0.0330939		0.0445646	0.944214	0.0205048
				0.942688	9.10778	1.19456	7.79055	1.37512	4.48889	0.561499			0.0515279	0.943146	0.0212105		0.0284556	0.943146	0.0165001		0.0285793	0.943146	0.0274605		0.0676529	0.943146	0.0270397
				0.94162	9.05095	1.19126	7.77809	1.38393	4.46553	0.559297			0.0386863	0.942078	0.00528014		0.0261244	0.942078	0.0154076		0.0384289	0.942078	0.0414923		0.064293	0.942078	0.0314097
				0.940552	9.02059	1.18796	7.7197	1.37622	4.43206	0.5626			0.0475783	0.94101	0.0217567		0.0197127	0.94101	0.00303387		0.0294448	0.94101	0.0318056		0.0634754	0.94101	0.0240479
				0.939484	8.99179	1.18686	7.67611	1.37182	4.39547	0.572509			0.0388838	0.939941	0.00723171		0.0257417	0.939941	0.00494172		0.0268043	0.939941	0.026385		0.0642136	0.939941	0.0272588
				0.938416	8.96454	1.14612	7.71503	1.39384	4.35654	0.572509			0.0400738	0.938873	0.0167129		0.0364182	0.938873	0.0156524		0.0428218	0.938873	0.0373117		0.06113	0.938873	0.0272832
				0.937347	8.91082	1.17364	7.68233	1.40705	4.32306	0.589024			0.0590318	0.937805	0.00555908		0.0259392	0.937805	0.00468278		0.0259472	0.937805	0.0278545		0.0815223	0.937805	0.023492
				0.936279	8.89292	1.15933	7.65197	1.35531	4.31995	0.542783			0.0521094	0.936737	0.00863482		0.0298226	0.936737	0.0112751		0.0201307	0.936737	0.0181549		0.0697642	0.936737	0.0429846
				0.935211	8.84854	1.17144	7.57801	1.32998	4.28025	0.561499			0.0600217	0.935669	0.00919836		0.0356505	0.935669	0.00248438		0.0324724	0.935669	0.0306222		0.0795326	0.935669	0.0279212
				0.934143	8.81506	1.17034	7.53052	1.32007	4.253	0.560398			0.0542863	0.934601	0.0133897		0.0292282	0.934601	0.0192459		0.0236712	0.934601	0.0209017		0.0779817	0.934601	0.0221088
				0.933075	8.75901	1.1285	7.48771	1.34099	4.21174	0.561499			0.0515185	0.933533	0.0128267		0.0208773	0.933533	0.00577596		0.0195335	0.933533	0.0142858		0.0760423	0.933533	0.028831
				0.932007	8.74033	1.14612	7.45734	1.33989	4.21096	0.518561			0.0614111	0.932465	0.0156395		0.022813	0.932465	0.0178947		0.0273322	0.932465	0.025702		0.0826326	0.932465	0.0346088
				0.930939	8.69751	1.13621	7.44411	1.40485	4.16036	0.530672			0.0608315	0.931396	0.0259972		0.0232164	0.931396	0.00248286		0.0195275	0.931396	0.0213707		0.0833541	0.931396	0.0266894
				0.929871	8.66481	1.10538	7.39973	1.35971	4.14868	0.527369			0.0679547	0.930328	0.00538042		0.0340911	0.930328	0.014561		0.0267826	0.930328	0.0215132		0.0884712	0.930328	0.019545
				0.928802	8.5893	1.11309	7.34368	1.30686	4.1043	0.52847			0.0663653	0.92926	0.0176098		0.018154	0.92926	0.00523822		0.0266053	0.92926	0.0319209		0.0904342	0.92926	0.0298816
				0.927734	8.54259	1.1219	7.30865	1.26833	4.08328	0.514157			0.0608155	0.928192	0.000238259		0.0152315	0.928192	0.00331087		0.026832	0.928192	0.0265968		0.0998951	0.928192	0.0331435
				0.926666	8.52001	1.09217	7.24792	1.29255	4.04124	0.553792			0.0786676	0.927124	0.0170709		0.0226324	0.927124	0.00440929		0.0279418	0.927124	0.0264666		0.0957945	0.927124	0.0351919
				0.925598	8.46941	1.09327	7.23469	1.31567	4.03268	0.495441			0.0713201	0.926056	0.0145333		0.0249662	0.926056	0.00660866		0.0276872	0.926056	0.0286053		0.094283	0.926056	0.0357043
				0.92453	8.44527	1.10318	7.22924	1.32558	4.01166	0.481128			0.0792617	0.924988	0.00386376		0.027291	0.924988	0.0154041		0.0227972	0.924988	0.0242452		0.11628	0.924988	0.0465675
				0.923462	8.38533	1.1241	7.19109	1.28044	3.95483	0.499844			0.0896074	0.92392	0.00216236		0.0167879	0.92392	0.00882202		0.0222552	0.92392	0.0192497		0.118095	0.92392	0.0367738
				0.922394	8.3573	1.08887	7.12803	1.29255	3.92447	0.503147			0.0844449	0.922852	0.00795855		0.0224375	0.922852	0.00081958		0.0240827	0.922852	0.0224675		0.110086	0.922852	0.0302382
				0.921326	8.30436	1.05804	7.05563	1.22979	3.90189	0.504248			0.081248	0.921783	0.00836008		0.0255485	0.921783	0.00853329		0.0265015	0.921783	0.0222601		0.123211	0.921783	0.0394307
				0.920258	8.27089	1.05694	7.04629	1.26943	3.86608	0.50645			0.0711286	0.920715	0.0215467		0.0175678	0.920715	0.00826964		0.0205614	0.920715	0.0254074		0.126338	0.920715	0.0360199
				0.919189	8.20238	1.02171	7.0097	1.21328	3.84506	0.474522			0.0822443	0.919647	0.0159519		0.0237893	0.919647	0.015965		0.0189519	0.919647	0.0126883		0.1255	0.919647	0.0395564
				0.918121	8.15333	1.05804	6.94275	1.2419	3.77966	0.505349			0.0941865	0.918579	0.00807423		0.00586293	0.918579	0.00497241		0.0269783	0.918579	0.0199204		0.127772	0.918579	0.0356268
				0.917053	8.1074	1.02611	6.92718	1.25952	3.77966	0.465714			0.0977992	0.917511	0.0111102		0.00800965	0.917511	0.00690237		0.0221609	0.917511	0.0262731		0.135803	0.917511	0.0409908
				0.915985	8.05757	1.02391	6.89137	1.18906	3.76176	0.462411			0.0997771	0.916443	0.000959042		0.0278754	0.916443	0.0145777		0.0290305	0.916443	0.024616		0.142703	0.916443	0.04156
				0.914917	8.035	1.04263	6.83454	1.20117	3.72517	0.459108			0.106559	0.915375	0.00693599		0.0234071	0.915375	0.0104625		0.0240151	0.915375	0.0244339		0.158342	0.915375	0.0421359
				0.913849	7.97038	1.00189	6.76603	1.20557	3.67768	0.482229			0.101567	0.914307	0.00665848		0.00898809	0.914307	0.00552262		0.0271528	0.914307	0.0274021		0.14925	0.914307	0.0382654
				0.912781	7.91433	0.997487	6.72866	1.20557	3.63408	0.469017			0.112391	0.913239	0.014289		0.00312849	0.913239	0.00221148		0.0198583	0.913239	0.017442		0.163443	0.913239	0.0399812
				0.911713	7.89331	0.965558	6.71075	1.19787	3.62396	0.441493			0.103362	0.91217	0.0103276		0.0183316	0.91217	0.019289		0.0397207	0.91217	0.0324373		0.157495	0.91217	0.049637
				0.910645	7.81857	0.987578	6.67105	1.20337	3.5936	0.431584			0.109361	0.911102	0.00240953		0.0130855	0.911102	0.00358338		0.0318644	0.911102	0.0283404		0.170565	0.911102	0.0498667
				0.909576	7.78977	0.982073	6.60565	1.18575	3.5539	0.432685			0.12157	0.910034	0.00323406		0.0138618	0.910034	0.0107575		0.0375555	0.910034	0.0352173		0.172565	0.910034	0.0464063
				0.908508	7.73761	0.941337	6.55194	1.16263	3.50329	0.451401			0.122626	0.908966	0.020866		0.00840249	0.908966	0.00358853		0.0364046	0.908966	0.0325847		0.183825	0.908966	0.0436108
				0.90744	7.69245	0.974366	6.49355	1.1263	3.49707	0.40516			0.139058	0.907898	0.00960403		0.0216489	0.907898	0.0156965		0.0405214	0.907898	0.0305774		0.190402	0.907898	0.0473772
				0.906372	7.6146	0.945741	6.44528	1.11529	3.46748	0.411766			0.142667	0.90683	0.00392977		0.000586846	0.90683	0.00027659		0.033946	0.90683	0.031954		0.199486	0.90683	0.0529347
				0.905304	7.59436	0.939135	6.40713	1.1208	3.41376	0.423877			0.145564	0.905762	0.0284351		0.0132712	0.905762	0.0148964		0.0406473	0.905762	0.030712		0.197979	0.905762	0.0577172
				0.904236	7.53364	0.88849	6.35731	1.14942	3.36705	0.4503			0.145893	0.904694	0.00622101		0.00566917	0.904694	0.00248702		0.0459815	0.904694	0.0225036		0.217093	0.904694	0.053287
				0.903168	7.48693	0.919317	6.31138	1.09768	3.34759	0.40516			0.146284	0.903625	4.3131e-05		0.00234683	0.903625	0.00055294		0.046742	0.903625	0.0275287		0.212577	0.903625	0.0474317
				0.9021	7.41141	0.902803	6.27323	1.10538	3.31723	0.397453			0.142703	0.902557	0.0175924		0.00371786	0.902557	0.00138582		0.04344	0.902557	0.0264973		0.222237	0.902557	0.0613748
				0.901031	7.37015	0.908308	6.2273	1.11749	3.27753	0.396352			0.156364	0.901489	0.000561499		0.000978251	0.901489	0.000830171		0.0467774	0.901489	0.0261154		0.227509	0.901489	0.0568962
				0.899963	7.32188	0.884086	6.17592	1.08226	3.2386	0.40516			0.163248	0.900421	0.00858829		0.00840307	0.900421	0.00690171		0.0501841	0.900421	0.0376991		0.245822	0.900421	0.0640225
				0.898895	7.25571	0.882985	6.11597	1.04813	3.1989	0.395251			0.160206	0.899353	0.00371696		0.00996451	0.899353	0.00469349		0.0554728	0.899353	0.0269091		0.245485	0.899353	0.0591486
				0.897827	7.20044	0.8995	6.0716	1.02942	3.16308	0.393049			0.156551	0.898285	0.0122791		0.00195704	0.898285	0.00221434		0.0580746	0.898285	0.0277388		0.252441	0.898285	0.0614081
				0.896759	7.16229	0.85436	5.98207	1.04813	3.11715	0.387545			0.169137	0.897217	0.0169176		0.00254389	0.897217	0.000276743		0.0564912	0.897217	0.0284675		0.264678	0.897217	0.0642032
				0.895691	7.0821	0.857663	5.93224	1.03712	3.09224	0.363323			0.182715	0.896149	0.0178766		0.0019564	0.896149	0.000553954		0.0712591	0.896149	0.0539607		0.276434	0.896149	0.0723782
				0.894623	7.01281	0.83234	5.8941	1.05804	3.05176	0.367727			0.192225	0.895081	0.00788968		0.00117352	0.895081	0.00110627		0.06461	0.895081	0.035963		0.283567	0.895081	0.0669204
				0.893555	6.95988	0.841148	5.85595	1.03492	3.0066	0.369929			0.18722	0.894012	0.0271003		0.0156927	0.894012	0.0177681		0.0668123	0.894012	0.0427883		0.291507	0.894012	0.0701338
				0.892487	6.90382	0.84335	5.78199	1.02721	2.97079	0.361121			0.205063	0.892944	0.0134408		0.00979623	0.892944	0.0099821		0.080292	0.892944	0.0360799		0.303219	0.892944	0.0809319
				0.891418	6.85945	0.831239	5.73061	0.97877	2.92875	0.358919			0.209134	0.891876	0.0117399		0.0113631	0.891876	0.00443996		0.0874926	0.891876	0.0485019		0.307016	0.891876	0.0720343
				0.89035	6.7925	0.822431	5.66054	0.994184	2.89061	0.353414			0.213438	0.890808	0.0172538		0.0188275	0.890808	0.0122215		0.104436	0.890808	0.0448349		0.323521	0.890808	0.0870315
				0.889282	6.738	0.800412	5.62473	0.965558	2.85557	0.354515			0.234093	0.88974	0.051628		0.00900874	0.88974	0.00388031		0.0972967	0.88974	0.0441977		0.342994	0.88974	0.0802973
				0.888214	6.65626	0.786099	5.55	0.961155	2.8112	0.346808			0.213683	0.888672	0.0262043		0.0131271	0.888672	0.00305048		0.0731728	0.888672	0.0363147		0.338386	0.888672	0.0862475
				0.887146	6.59709	0.781695	5.51496	0.95565	2.77383	0.342404			0.227098	0.887604	0.00839539		0.0145075	0.887604	0.0122109		0.112707	0.887604	0.0499587		0.358317	0.887604	0.0904803
				0.886078	6.54493	0.778392	5.44178	0.964458	2.72315	0.339212			0.250832	0.886536	0.037927		0.00862239	0.886536	0.00942675		0.0937845	0.886536	0.0371572		0.358272	0.886536	0.0923358
				0.88501	6.46552	0.754171	5.38106	0.927024	2.68337	0.336019			0.243789	0.885468	0.028544		0.0243277	0.885468	0.00722676		0.101748	0.885468	0.0378505		0.38282	0.885468	0.0962221
				0.883942	6.42193	0.745363	5.31333	0.928125	2.64413	0.327651			0.248519	0.884399	0.029468		0.0213769	0.884399	0.00527721		0.121958	0.884399	0.048192		0.394106	0.884399	0.10317
				0.882874	6.3503	0.740959	5.24015	0.914913	2.607	0.325119			0.261752	0.883331	0.0395266		0.0188268	0.883331	0.0116659		0.123086	0.883331	0.0376198		0.404358	0.883331	0.101528
				0.881805	6.29425	0.727747	5.17475	0.88849	2.55398	0.316421			0.273421	0.882263	0.0247896		0.032006	0.882263	0.00361124		0.126529	0.882263	0.0369818		0.41842	0.882263	0.110843
				0.880737	6.21796	0.718939	5.12337	0.901702	2.517	0.318073			0.283814	0.881195	0.0342684		0.0263166	0.881195	0.022258		0.130255	0.881195	0.028818		0.431165	0.881195	0.110176
				0.879669	6.16502	0.699122	5.07744	0.893995	2.46834	0.307614			0.297964	0.880127	0.0426706		0.0194129	0.880127	0.00805469		0.128393	0.880127	0.0431447		0.451663	0.880127	0.111924
				0.878601	6.08639	0.706828	5.01438	0.890692	2.41774	0.313118			0.303766	0.879059	0.040994		0.0389479	0.879059	0.0295705		0.159113	0.879059	0.0554914		0.459724	0.879059	0.11314
				0.877533	6.02099	0.698021	4.94976	0.852158	2.37453	0.30376			0.322375	0.877991	0.0515911		0.028264	0.877991	0.00723094		0.147399	0.877991	0.0427664		0.475504	0.877991	0.122731
				0.876465	5.96494	0.682607	4.86101	0.858764	2.34004	0.290879			0.309542	0.876923	0.0346077		0.0349636	0.876923	0.00556377		0.152261	0.876923	0.0437109		0.493676	0.876923	0.11782
				0.875397	5.88553	0.698021	4.78783	0.83234	2.29256	0.286915			0.331874	0.875854	0.0387551		0.0343724	0.875854	0.00695784		0.1711	0.875854	0.047844		0.506748	0.875854	0.128083
				0.874329	5.82714	0.639669	4.73412	0.820229	2.24374	0.293411			0.34688	0.874786	0.057053		0.0434682	0.874786	0.020936		0.178093	0.874786	0.0494815		0.532703	0.874786	0.138366
				0.87326	5.76564	0.642972	4.66794	0.834542	2.20272	0.287135			0.356381	0.873718	0.040014		0.042468	0.873718	0.0122719		0.171906	0.873718	0.0362083		0.544557	0.873718	0.143261
				0.872192	5.68234	0.655082	4.60878	0.819128	2.15203	0.275575			0.372789	0.87265	0.0643922		0.0478132	0.87265	0.0187149		0.187862	0.87265	0.0436833		0.551693	0.87265	0.138057
				0.871124	5.61383	0.646275	4.54027	0.819128	2.09995	0.273924			0.365119	0.871582	0.075239		0.0440454	0.871582	0.00612602		0.194915	0.871582	0.0546209		0.582069	0.871582	0.143452
				0.870056	5.53287	0.622053	4.46164	0.791604	2.05262	0.264675			0.386962	0.870514	0.0685676		0.0464179	0.870514	0.00724547		0.202266	0.870514	0.0584392		0.595289	0.870514	0.144556
				0.868988	5.46747	0.619851	4.38846	0.76518	2.014	0.257189			0.383265	0.869446	0.0580434		0.0505765	0.869446	0.0136857		0.226608	0.869446	0.0522283		0.609921	0.869446	0.159682
				0.86792	5.40597	0.592327	4.32851	0.748666	1.96332	0.263024			0.411661	0.868378	0.0397061		0.042468	0.868378	0.0122719		0.231313	0.868378	0.0602113		0.646022	0.868378	0.17151
				0.866852	5.32968	0.576913	4.24833	0.751969	1.9082	0.261262			0.413244	0.86731	0.0508357		0.0579506	0.86731	0.0347256		0.23497	0.86731	0.0703398		0.655421	0.86731	0.160471
				0.865784	5.24638	0.58462	4.17748	0.74206	1.86227	0.252454			0.415797	0.866241	0.0514841		0.0583072	0.866241	0.0179063		0.240538	0.866241	0.0541693		0.668113	0.866241	0.167178
				0.864716	5.16775	0.579115	4.10586	0.726646	1.80996	0.244527			0.456849	0.865173	0.0637796		0.0646606	0.865173	0.0207315		0.247274	0.865173	0.0533854		0.695003	0.865173	0.175603
				0.863647	5.086	0.5626	4.04591	0.721141	1.75756	0.245738			0.479462	0.864105	0.0718835		0.0720177	0.864105	0.0232865		0.259112	0.864105	0.0393991		0.731953	0.864105	0.196051
				0.862579	5.02061	0.547187	3.96573	0.700223	1.70914	0.238472			0.486078	0.863037	0.0674777		0.0674314	0.863037	0.0117488		0.298906	0.863037	0.0627211		0.736716	0.863037	0.180284
				0.861511	4.94899	0.538379	3.88554	0.692516	1.6583	0.237041			0.4881	0.861969	0.0745278		0.0750107	0.861969	0.0275194		0.292659	0.861969	0.0555323		0.75868	0.861969	0.177113
				0.860443	4.86802	0.531773	3.80691	0.664991	1.60786	0.227572			0.518641	0.860901	0.0973455		0.0778603	0.860901	0.0461182		0.294296	0.860901	0.0503087		0.784765	0.860901	0.196085
				0.859375	4.79484	0.507551	3.73996	0.662789	1.55858	0.219315			0.500292	0.859833	0.0467564		0.0787931	0.859833	0.027255		0.329556	0.859833	0.0640626		0.820336	0.859833	0.207959
				0.858307	4.71076	0.500945	3.66678	0.65178	1.50408	0.218434			0.538993	0.858765	0.078583		0.0943888	0.858765	0.0386298		0.341298	0.858765	0.0637468		0.841308	0.858765	0.20886
				0.857239	4.6407	0.498743	3.58348	0.650679	1.45169	0.215241			0.54907	0.857697	0.066838		0.0875477	0.857697	0.0126137		0.35129	0.857697	0.0823737		0.860993	0.857697	0.211434
				0.856171	4.55272	0.453603	3.51186	0.668294	1.39805	0.211388			0.574527	0.856628	0.092538		0.10137	0.856628	0.0315974		0.359891	0.856628	0.0526576		0.887258	0.856628	0.221627
				0.855103	4.47799	0.466815	3.42155	0.639669	1.34597	0.212379			0.583247	0.85556	0.0896979		0.110228	0.85556	0.0441239		0.378127	0.85556	0.0613929		0.920028	0.85556	0.246286
				0.854034	4.39002	0.456906	3.34448	0.609942	1.29038	0.208636			0.598299	0.854492	0.0829916		0.0995614	0.854492	0.0284749		0.384273	0.854492	0.0693189		0.950184	0.854492	0.242683
				0.852966	4.31061	0.445896	3.26974	0.594529	1.23549	0.200378			0.623224	0.853424	0.0846437		0.116448	0.853424	0.0433185		0.397459	0.853424	0.0751165		0.968864	0.853424	0.225703
				0.851898	4.22419	0.422776	3.19656	0.603336	1.18186	0.197185			0.640614	0.852356	0.0785733		0.117625	0.852356	0.0342325		0.431561	0.852356	0.0641788		1.00573	0.852356	0.24859
				0.85083	4.14167	0.433786	3.10937	0.601134	1.12261	0.198396			0.674721	0.851288	0.0991094		0.120253	0.851288	0.0390805		0.441191	0.851288	0.0722169		1.04682	0.851288	0.28797
				0.849762	4.06382	0.413968	3.02607	0.591226	1.07177	0.188157			0.679446	0.85022	0.101475		0.136648	0.85022	0.0583022		0.466501	0.85022	0.0733861		1.07287	0.85022	0.271258
				0.848694	3.97663	0.407362	2.93732	0.571408	1.02078	0.181441			0.69694	0.849152	0.090976		0.133989	0.849152	0.0505738		0.473543	0.849152	0.0770243		1.08698	0.849152	0.25124
				0.847626	3.90656	0.39415	2.85588	0.545645	0.958579	0.184854			0.729157	0.848083	0.0967893		0.132131	0.848083	0.038297		0.490049	0.848083	0.0915287		1.1278	0.848083	0.269225
				0.846558	3.82248	0.383141	2.77367	0.534195	0.910156	0.172303			0.753867	0.847015	0.114908		0.146367	0.847015	0.0624049		0.527312	0.847015	0.0834572		1.16364	0.847015	0.292295
				0.84549	3.71116	0.375434	2.69489	0.52891	0.856438	0.171863			0.765062	0.845947	0.0944743		0.144154	0.845947	0.0643816		0.546226	0.845947	0.0955479		1.21266	0.845947	0.331642
				0.844421	3.63642	0.366626	2.60754	0.526929	0.79408	0.166468			0.774912	0.844879	0.0996265		0.152608	0.844879	0.0558848		0.564338	0.844879	0.0860457		1.22781	0.844879	0.279526
				0.843353	3.55701	0.362222	2.52089	0.519552	0.739662	0.163716			0.807214	0.843811	0.108842		0.147959	0.843811	0.0572721		0.59081	0.843811	0.0999966		1.26118	0.843811	0.307083
				0.842285	3.4667	0.331395	2.44366	0.503257	0.681819	0.154577			0.82545	0.842743	0.104331		0.172108	0.842743	0.0583635		0.600728	0.842743	0.116183		1.31335	0.842743	0.326448
				0.841217	3.38418	0.318183	2.34682	0.486082	0.623664	0.153366			0.850443	0.841675	0.113071		0.179132	0.841675	0.0762945		0.633237	0.841675	0.0947197		1.36172	0.841675	0.381539
				0.840149	3.28453	0.320385	2.26391	0.471219	0.563485	0.152596			0.895007	0.840607	0.120068		0.182134	0.840607	0.067396		0.665438	0.840607	0.0990282		1.37798	0.840607	0.318873
				0.839081	3.21213	0.299466	2.16963	0.46142	0.511092	0.141035			0.915759	0.839539	0.132788		0.187874	0.839539	0.0720796		0.691221	0.839539	0.120287		1.43432	0.839539	0.353873
				0.838013	3.11793	0.287355	2.0773	0.452833	0.45356	0.142687			0.940669	0.83847	0.105048		0.193166	0.83847	0.0686746		0.721134	0.83847	0.130073		1.47559	0.83847	0.372636
				0.836945	3.02996	0.270841	1.99524	0.446447	0.39268	0.142026			0.979038	0.837402	0.130235		0.205719	0.837402	0.0795399		0.744417	0.837402	0.115421		1.53301	0.837402	0.417019
				0.835876	2.92797	0.271942	1.90649	0.435437	0.33655	0.138613			1.01493	0.836334	0.12645		0.201976	0.836334	0.0708004		0.75677	0.836334	0.121816		1.56497	0.836334	0.369054
				0.834808	2.83845	0.268639	1.8186	0.425198	0.277617	0.132558			1.00272	0.835266	0.109835		0.227317	0.835266	0.0830288		0.799097	0.835266	0.130943		1.59776	0.835266	0.371272
				0.83374	2.75748	0.244417	1.73094	0.426519	0.218294	0.128594			1.03718	0.834198	0.109559		0.226274	0.834198	0.0809759		0.820885	0.834198	0.15452		1.66005	0.834198	0.428537
				0.832672	2.66383	0.22493	1.63985	0.417932	0.162553	0.120227			1.088	0.83313	0.163059		0.233918	0.83313	0.083702		0.859805	0.83313	0.129094		1.70274	0.83313	0.458206
				0.831604	2.58395	0.199167	1.54628	0.40516	0.0990264	0.120007			1.11418	0.832062	0.106979		0.236541	0.832062	0.0741042		0.906334	0.832062	0.138344		1.74889	0.832062	0.409036
				0.830536	2.49614	0.195644	1.45356	0.39382	0.0425066	0.116704			1.15929	0.830994	0.137497		0.264986	0.830994	0.111435		0.940003	0.830994	0.161782		1.77092	0.830994	0.381726
				0.829468	2.40591	0.193332	1.36006	0.381159	-0.0168937	0.119897			1.16722	0.829926	0.111303		0.2706	0.829926	0.111836		0.948314	0.829926	0.153332		1.86529	0.829926	0.479733
				0.8284	2.30587	0.181111	1.27434	0.372681	-0.0738806	0.106905			1.22213	0.828857	0.16078		0.275746	0.828857	0.105752		1.02095	0.828857	0.199421		1.92655	0.828857	0.516069
				0.827332	2.21237	0.186946	1.18466	0.365855	-0.130712	0.0991982			1.2435	0.827789	0.126936		0.286557	0.827789	0.102399		1.05554	0.827789	0.164467		1.95449	0.827789	0.478402
				0.826263	2.1223	0.154688	1.09155	0.358148	-0.195017	0.0983174			1.27855	0.826721	0.158892		0.284961	0.826721	0.0837807		1.09674	0.826721	0.167267		2.00598	0.826721	0.46054
				0.825195	2.03728	0.141035	0.996414	0.344937	-0.251069	0.100079			1.32654	0.825653	0.167533		0.29719	0.825653	0.0993195		1.12089	0.825653	0.171242		2.06065	0.825653	0.510483
				0.824127	1.94082	0.13476	0.903616	0.329303	-0.30611	0.0882985			1.36053	0.824585	0.139448		0.315104	0.824585	0.110588		1.16534	0.824585	0.186815		2.14854	0.824585	0.568528
				0.823059	1.83977	0.140045	0.813387	0.32633	-0.366367	0.0856562			1.40142	0.823517	0.142655		0.32889	0.823517	0.122451		1.20622	0.823517	0.203906		2.18071	0.823517	0.533128
				0.821991	1.75671	0.110648	0.716852	0.318843	-0.423587	0.0740959			1.46801	0.822449	0.189527		0.349232	0.822449	0.12944		1.26277	0.822449	0.22272		2.23442	0.822449	0.499887
				0.820923	1.65099	0.107566	0.626233	0.31488	-0.479173	0.0705727			1.47934	0.821381	0.189501		0.35877	0.821381	0.129941		1.31015	0.821381	0.205431		2.30926	0.821381	0.556557
				0.819855	1.56512	0.0940236	0.532812	0.304531	-0.540986	0.0736555			1.51465	0.820312	0.15942		0.360984	0.820312	0.117683		1.38448	0.820312	0.225364		2.39076	0.820312	0.636452
				0.818787	1.47419	0.081032	0.441104	0.295283	-0.59992	0.0680405			1.56554	0.819244	0.161998		0.363684	0.819244	0.110825		1.41888	0.819244	0.230924		2.44557	0.819244	0.600993
				0.817719	1.38536	0.0683708	0.345425	0.290548	-0.663446	0.0684809			1.62495	0.818176	0.169631		0.390257	0.818176	0.12878		1.47367	0.818176	0.232464		2.50117	0.818176	0.5623
				0.81665	1.28236	0.072004	0.253249	0.28086	-0.718642	0.0646275			1.6515	0.817108	0.17125		0.416727	0.817108	0.158465		1.51587	0.817108	0.239167		2.55938	0.817108	0.59062
				0.815582	1.19509	0.0558196	0.160529	0.273924	-0.780923	0.0688112			1.69461	0.81604	0.159916		0.426271	0.81604	0.164799		1.558	0.81604	0.242704		2.65511	0.81604	0.690075
				0.814514	1.10112	0.0284053	0.0708444	0.267538	-0.83285	0.0568105			1.77964	0.814972	0.181612		0.435485	0.814972	0.161083		1.63977	0.814972	0.258172		2.72439	0.814972	0.673613
				0.813446	1.00591	0.0373232	-0.0224211	0.257409	-0.88719	0.0466815			1.79511	0.813904	0.154907		0.439717	0.813904	0.154476		1.70981	0.813904	0.271386		2.80448	0.813904	0.647329
				0.812378	0.923079	0.0161844	-0.11592	0.248931	-0.945656	0.0439291			1.85179	0.812836	0.16615		0.466208	0.812836	0.160645		1.76877	0.812836	0.275435		2.86047	0.812836	0.645253
				0.81131	0.827634	0.0137622	-0.208952	0.241114	-1.00365	0.0396352			1.91217	0.811768	0.145284		0.483072	0.811768	0.169389		1.81829	0.811768	0.283741		2.9725	0.811768	0.760075
				0.810242	0.747914	0.0051746	-0.299103	0.238472	-1.06267	0.0383141			1.95031	0.810699	0.163018		0.487794	0.810699	0.179695		1.89277	0.810699	0.296802		3.03973	0.810699	0.788442
				0.809174	0.633473	0.00759675	-0.387931	0.231095	-1.11926	0.0412867			2.02626	0.809631	0.164752		0.501996	0.809631	0.16339		1.95925	0.809631	0.289463		3.1047	0.809631	0.718708
				0.808105	0.547604	0.0129916	-0.479951	0.22493	-1.17454	0.0342404			2.07275	0.808563	0.18757		0.533286	0.808563	0.18753		2.04511	0.808563	0.351471		3.16695	0.808563	0.683485
				0.807037	0.455272	0.0209186	-0.57236	0.217994	-1.2281	0.0320385			2.13271	0.807495	0.182025		0.545375	0.807495	0.184448		2.11103	0.807495	0.335598		3.30299	0.807495	0.804375
				0.805969	0.357959	0.0244417	-0.663913	0.210507	-1.28952	0.0235609			2.185	0.806427	0.163935		0.568689	0.806427	0.188559		2.18972	0.806427	0.351152		3.40178	0.806427	0.88894
				0.804901	0.281976	0.0484431	-0.751262	0.203021	-1.33616	0.0214691			2.25443	0.805359	0.162021		0.591588	0.805359	0.215401		2.26889	0.805359	0.345903		3.47381	0.805359	0.825022
				0.803833	0.194627	0.0614346	-0.840323	0.199718	-1.39633	0.0266437			2.30402	0.804291	0.146161		0.605158	0.804291	0.237056		2.36979	0.804291	0.389718		3.52169	0.804291	0.768376
				0.802765	0.10471	0.0604437	-0.928139	0.195534	-1.44593	0.00715636			2.39621	0.803223	0.181661		0.615123	0.803223	0.20478		2.44327	0.803223	0.423056		3.63353	0.803223	0.850934
				0.801697	0.0205527	0.075307	-1.01401	0.190139	-1.5005	0.0180561			2.45877	0.802155	0.183261		0.645297	0.802155	0.233159		2.5217	0.802155	0.385881		3.78653	0.802155	0.967907
				0.800629	-0.0656284	0.0859865	-1.10175	0.181221	-1.55468	0.01123			2.50394	0.801086	0.169332		0.65821	0.801086	0.222107		2.62893	0.801086	0.440929		3.84741	0.801086	0.912361
				0.799561	-0.165044	0.0783897	-1.18878	0.175496	-1.60684	0.00308274			2.57992	0.800018	0.170075		0.697998	0.800018	0.248291		2.72971	0.800018	0.437218		3.90426	0.800018	0.837992
				0.798492	-0.243129	0.102501	-1.27084	0.168009	-1.65807	0.00660587			2.64868	0.79895	0.161899		0.704474	0.79895	0.240459		2.82175	0.79895	0.451131		4.02823	0.79895	0.92789
				0.797424	-0.331256	0.0998588	-1.35562	0.169	-1.71	0.00605538			2.72215	0.797882	0.158362		0.733636	0.797882	0.266558		2.89688	0.797882	0.455433		4.16617	0.797882	1.04448
				0.796356	-0.421563	0.0985376	-1.43651	0.165367	-1.7641	0.00770685			2.81583	0.796814	0.131266		0.749889	0.796814	0.261682		2.99448	0.796814	0.473532		4.28638	0.796814	1.03076
				0.795288	-0.503851	0.11252	-1.51809	0.158541	-1.81159	0.00594529			2.87934	0.795746	0.148139		0.782222	0.795746	0.269207		3.1191	0.795746	0.511783		4.34574	0.795746	0.977619
				0.79422	-0.584816	0.115383	-1.59836	0.150944	-1.86017	0.0167349			3.00463	0.794678	0.163593		0.802509	0.794678	0.258809		3.22108	0.794678	0.522931		4.44142	0.794678	0.950018
				0.793152	-0.650678	0.137402	-1.68034	0.140265	-1.90922	0.0204782			3.05691	0.79361	0.151173		0.825206	0.79361	0.282546		3.37245	0.79361	0.567557		4.60552	0.79361	1.12548
				0.792084	-0.746902	0.128815	-1.76005	0.13476	-1.96418	0.0220196			3.11155	0.792542	0.15393		0.847501	0.792542	0.292149		3.4757	0.792542	0.561443		4.72089	0.792542	1.13673
				0.791016	-0.825921	0.134209	-1.83845	0.127603	-2.00638	0.0306072			3.18793	0.791473	0.118547		0.8937	0.791473	0.325096		3.58757	0.791473	0.57047		4.80348	0.791473	1.05408
				0.789948	-0.920121	0.117034	-1.91716	0.130136	-2.05838	0.0275245			3.30079	0.790405	0.121496		0.906884	0.790405	0.328783		3.69988	0.790405	0.62945		4.90455	0.790405	1.06727
				0.788879	-0.986761	0.149403	-1.9954	0.132228	-2.10486	0.0271942			3.39145	0.789337	0.126336		0.932434	0.789337	0.317857		3.84588	0.789337	0.616431		5.11094	0.789337	1.27691
				0.787811	-1.06835	0.140375	-2.06663	0.126613	-2.13927	0.0309375			3.47483	0.788269	0.122216		0.968044	0.788269	0.328063		3.97918	0.788269	0.676774		5.22142	0.788269	1.28909
				0.786743	-1.14433	0.149403	-2.1381	0.122429	-2.18894	0.0390848			3.57272	0.787201	0.166939		1.0014	0.787201	0.344109		4.10833	0.787201	0.666035		5.2913	0.787201	1.1827
				0.785675	-1.21564	0.149623	-2.21214	0.113731	-2.2337	0.0413968			3.68653	0.786133	0.16422		1.01464	0.786133	0.328229		4.23609	0.786133	0.675585		5.41294	0.786133	1.15134
				0.784607	-1.29303	0.153366	-2.28555	0.103492	-2.27784	0.0470118			3.76377	0.785065	0.127926		1.06311	0.785065	0.365324		4.39153	0.785065	0.740711		5.57718	0.785065	1.30521
				0.783539	-1.36644	0.151054	-2.35452	0.104373	-2.32058	0.0480027			3.83962	0.783997	0.088584		1.07731	0.783997	0.351765		4.55934	0.783997	0.75047		5.73356	0.783997	1.3571
				0.782471	-1.43238	0.170982	-2.41782	0.102942	-2.36083	0.05626			3.9707	0.782928	0.059845		1.10461	0.782928	0.372804		4.68741	0.782928	0.795423		5.83597	0.782928	1.3252
				0.781403	-1.50813	0.159422	-2.48446	0.104263	-2.40583	0.0489936			4.04337	0.78186	0.056471		1.15328	0.78186	0.400244		4.85202	0.78186	0.819075		5.92174	0.78186	1.22347
				0.780334	-1.57267	0.171422	-2.55188	0.103602	-2.44421	0.060774			4.13564	0.780792	0.0776438		1.19032	0.780792	0.418474		5.01673	0.780792	0.835219		6.10736	0.780792	1.39852
				0.779266	-1.65075	0.160963	-2.61968	0.0913812	-2.48368	0.0613245			4.2475	0.779724	0.0925553		1.21078	0.779724	0.399992		5.13658	0.779724	0.861778		6.31547	0.779724	1.53775
				0.778198	-1.71046	0.177368	-2.68508	0.0825734	-2.5307	0.0630861			4.39482	0.778656	0.101748		1.24208	0.778656	0.390206		5.31103	0.778656	0.894974		6.42023	0.778656	1.43743
				0.77713	-1.77998	0.173514	-2.75125	0.0836744	-2.56675	0.0627558			4.54292	0.777588	0.106102		1.28308	0.777588	0.425181		5.4942	0.777588	0.895256		6.47683	0.777588	1.32801
				0.776062	-1.84569	0.175276	-2.81276	0.0781695	-2.60411	0.0693617			4.61025	0.77652	0.0694529		1.33173	0.77652	0.434336		5.69978	0.77652	0.993719		6.61613	0.77652	1.38228
				0.774994	-1.91552	0.165257	-2.86959	0.0792705	-2.64148	0.0649578			4.74857	0.775452	0.0363882		1.3596	0.775452	0.458937		5.81801	0.775452	0.997979		6.88854	0.775452	1.66796
				0.773926	-1.96776	0.183203	-2.92642	0.0825734	-2.67652	0.0748666			4.83946	0.774384	0.0117809		1.39012	0.774384	0.462398		6.01165	0.774384	1.02127		7.00566	0.774384	1.58732
				0.772858	-2.02623	0.188157	-2.98481	0.0814724	-2.71311	0.0825734			4.95318	0.773315	0.0187567		1.43229	0.773315	0.476364		6.24547	0.773315	1.04956		7.11393	0.773315	1.49367
				0.77179	-2.09551	0.180671	-3.03541	0.0715636	-2.75047	0.0759675			5.04865	0.772247	0.0112701		1.46348	0.772247	0.478806		6.39665	0.772247	1.08841		7.2788	0.772247	1.5555
				0.770721	-2.15289	0.176817	-3.09769	0.053948	-2.78317	0.0891793			5.23877	0.771179	0.0551057		1.51937	0.771179	0.497734		6.61485	0.771179	1.15356		7.55949	0.771179	1.88656
				0.769653	-2.21774	0.170101	-3.15296	0.0550489	-2.82054	0.0847754			5.32827	0.770111	0.00378531		1.53286	0.770111	0.481061		6.77432	0.770111	1.1283		7.66274	0.770111	1.72634
				0.768585	-2.27527	0.165807	-3.19734	0.0583519	-2.84623	0.0990881			5.49172	0.769043	0.0467501		1.59518	0.769043	0.521456		6.97957	0.769043	1.2237		7.73267	0.769043	1.58863
				0.767517	-2.32681	0.174175	-3.25028	0.0605538	-2.88204	0.0924822			5.61341	0.767975	0.0123115		1.60553	0.767975	0.519864		7.23339	0.767975	1.24797		7.95097	0.767975	1.78154
				0.766449	-2.37282	0.185955	-3.29621	0.0660587	-2.91474	0.0946842			5.75842	0.766907	0.0720695		1.66682	0.766907	0.551624		7.40263	0.766907	1.27359		8.1996	0.766907	2.06785
				0.765381	-2.43868	0.169	-3.34759	0.0550489	-2.94822	0.100189			5.94101	0.765839	0.0254133		1.70089	0.765839	0.515054		7.61816	0.765839	1.40215		8.42915	0.765839	2.11469
				0.764313	-2.47955	0.181662	-3.39352	0.0451401	-2.97624	0.102391			6.05046	0.764771	0.0334901		1.76042	0.764771	0.553792		7.88094	0.764771	1.43588		8.41492	0.764771	1.73425
				0.763245	-2.52136	0.1908	-3.44568	0.0352313	-3.01595	0.103492			6.20132	0.763702	0.0201948		1.79113	0.763702	0.572103		8.04919	0.763702	1.37869		8.56672	0.763702	1.71884
				0.762177	-2.58068	0.177368	-3.50096	0.0275245	-3.04086	0.107896			6.27692	0.762634	0.0650839		1.84427	0.762634	0.579756		8.31488	0.762634	1.47718		8.96257	0.762634	2.27544
				0.761108	-2.6263	0.183313	-3.53521	0.0297264	-3.06421	0.116704			6.41552	0.761566	0.119332		1.8715	0.761566	0.568749		8.48768	0.761566	1.51645		9.09104	0.761566	2.28785
				0.76004	-2.67185	0.178359	-3.57959	0.0286255	-3.09458	0.111199			6.63549	0.760498	0.192705		1.89659	0.760498	0.558262		8.74976	0.760498	1.54718		9.0116	0.760498	1.75466
				0.758972	-2.72323	0.182762	-3.60995	0.0297264	-3.12338	0.114502			6.7658	0.75943	0.166782		1.96992	0.75943	0.621181		8.9208	0.75943	1.57658		9.27645	0.75943	1.88852
				0.757904	-2.7567	0.188267	-3.65199	0.0341303	-3.15374	0.126613			6.94928	0.758362	0.133608		2.00866	0.758362	0.630979		9.14165	0.758362	1.59444		9.61239	0.758362	2.34876
				0.756836	-2.80575	0.178359	-3.69014	0.0242215	-3.18099	0.127714			7.07617	0.757294	0.149434		2.0361	0.757294	0.603727		9.39747	0.757294	1.72247		9.88517	0.757294	2.51928
				0.755768	-2.84623	0.180561	-3.73529	0.0132117	-3.20201	0.122209			7.2679	0.756226	0.0704135		2.10366	0.756226	0.63095		9.69822	0.756226	1.83685		9.9246	0.756226	2.20096
				0.7547	-2.89839	0.170652	-3.77655	0.00110098	-3.23237	0.118906			7.39323	0.755157	0.124418		2.16564	0.755157	0.67158		9.94731	0.755157	1.79382		10.0736	0.755157	2.10838
				0.753632	-2.92642	0.181662	-3.81781	0.00440392	-3.25183	0.13542			7.6083	0.754089	0.163688		2.17961	0.754089	0.631685		10.2143	0.754089	1.84106		10.2946	0.754089	2.22536
				0.752563	-2.96301	0.189368	-3.85051	0.0154137	-3.27441	0.134319			7.86053	0.753021	0.139693		2.23032	0.753021	0.692721		10.3658	0.753021	1.92318		10.5861	0.753021	2.53851
				0.751495	-3.00193	0.189368	-3.87542	0.0132117	-3.30166	0.139824			7.90955	0.751953	0.175338		2.27403	0.751953	0.65603		10.6999	0.751953	1.98239		10.7377	0.751953	2.40243
				0.750427	-3.03774	0.189368	-3.91045	0.00330294	-3.32657	0.142026			8.09438	0.750885	0.211646		2.3515	0.750885	0.718751		10.9831	0.750885	2.01237		10.8525	0.750885	2.31749
				0.749359	-3.08368	0.177258	-3.95016	0.0154137	-3.34759	0.145329			8.23716	0.749817	0.193971		2.38226	0.749817	0.713387		11.1735	0.749817	2.15641		11.0413	0.749817	2.36291
				0.748291	-3.09925	0.192671	-3.98441	0.0198176	-3.37484	0.144228			8.43019	0.748749	0.320305		2.44519	0.748749	0.692481		11.4142	0.748749	2.11715		11.3901	0.748749	2.6661
				0.747223	-3.13973	0.183863	-4.014	0.0110098	-3.39664	0.137622			8.64599	0.747681	0.312786		2.50523	0.747681	0.731727		11.7313	0.747681	2.20853		11.5883	0.747681	2.73763
				0.746155	-3.1771	0.190469	-4.03813	0.00770685	-3.41299	0.143127			8.84847	0.746613	0.261828		2.51772	0.746613	0.7043		11.959	0.746613	2.26283		11.6501	0.746613	2.45107
				0.745087	-3.20201	0.199277	-4.05993	0.00770685	-3.43401	0.14643			9.08144	0.745544	0.234126		2.58138	0.745544	0.755949		12.2996	0.745544	2.33454		11.8932	0.745544	2.56699
				0.744019	-3.24016	0.184964	-4.09107	0.0165147	-3.46359	0.155238			9.25462	0.744476	0.216451		2.62813	0.744476	0.737587		12.5001	0.744476	2.34567		12.1368	0.744476	2.85017
				0.74295	-3.26896	0.183863	-4.12844	0.0363323	-3.47449	0.155238			9.38909	0.743408	0.233714		2.6833	0.743408	0.773		12.7188	0.743408	2.44667		12.4332	0.743408	2.92903
				0.741882	-3.29232	0.190469	-4.15257	0.0374333	-3.50096	0.161844			9.53663	0.74234	0.305038		2.73112	0.74234	0.76723		13.0209	0.74234	2.49169		12.516	0.74234	2.7248
				0.740814	-3.32813	0.17946	-4.18994	0.0462411	-3.52042	0.165147			9.76265	0.741272	0.370649		2.78167	0.741272	0.790881		13.2192	0.741272	2.42758		12.7226	0.741272	2.71093
				0.739746	-3.34759	0.19157	-4.2094	0.0473421	-3.53677	0.164046			10.0116	0.740204	0.405749		2.84359	0.740204	0.797401		13.5851	0.740204	2.56967		12.9443	0.740204	2.90505
				0.738678	-3.37951	0.190469	-4.22964	0.0429382	-3.55545	0.166248			10.1805	0.739136	0.410106		2.8741	0.739136	0.784457		13.8645	0.739136	2.64073		13.2475	0.739136	3.08594
				0.73761	-3.40287	0.203681	-4.25378	0.0286255	-3.57102	0.166248			10.4748	0.738068	0.369402		2.9512	0.738068	0.840692		14.1206	0.738068	2.79949		13.4432	0.738068	3.02793
				0.736542	-3.42856	0.195974	-4.26935	0.0352313	-3.59282	0.16845			10.6185	0.737	0.373036		2.98302	0.737	0.813762		14.5251	0.737	2.91072		13.5872	0.737	2.98557
				0.735474	-3.45814	0.178359	-4.29582	0.0396352	-3.61306	0.170652			10.8125	0.735931	0.308318		3.0408	0.735931	0.813327		14.5842	0.735931	2.87603		13.8537	0.735931	3.04383
				0.734406	-3.48383	0.183863	-4.31684	0.053948	-3.63019	0.17946			11.1282	0.734863	0.252839		3.09464	0.734863	0.840892		14.8704	0.734863	2.96764		14.1379	0.734863	3.30702
				0.733337	-3.49317	0.199277	-4.35265	0.0693617	-3.64965	0.180561			11.2352	0.733795	0.490781		3.15917	0.733795	0.828205		15.2671	0.733795	3.06416		14.2237	0.733795	3.15375
				0.732269	-3.5212	0.201479	-4.38379	0.0737656	-3.66912	0.172854			11.4662	0.732727	0.529251		3.23837	0.732727	0.903295		15.5197	0.732727	3.09735		14.5074	0.732727	3.23778
				0.731201	-3.54533	0.198176	-4.39547	0.0704626	-3.68157	0.175056			11.7142	0.731659	0.569493		3.23673	0.731659	0.892203		15.7478	0.731659	3.0357		14.8271	0.731659	3.449
				0.730133	-3.56324	0.208085	-4.40792	0.0682607	-3.6987	0.177258			12.035	0.730591	0.481036		3.30987	0.730591	0.879676		16.036	0.730591	3.12261		15.0789	0.730591	3.52359
				0.729065	-3.58114	0.20258	-4.42972	0.0616548	-3.71738	0.183863			12.2297	0.729523	0.383665		3.3669	0.729523	0.889687		16.4794	0.729523	3.38005		15.2031	0.729523	3.51572
				0.727997	-3.60761	0.19157	-4.44918	0.0715636	-3.73529	0.195974			12.4532	0.728455	0.445066		3.44587	0.728455	0.941145		16.6304	0.728455	3.44431		15.3505	0.728455	3.38496
				0.726929	-3.62708	0.201479	-4.47332	0.0836744	-3.74619	0.195974			12.5924	0.727386	0.355779		3.48624	0.727386	0.896805		16.89	0.727386	3.50101		15.5962	0.727386	3.46012
				0.725861	-3.65043	0.203681	-4.50212	0.100189	-3.76487	0.19157			12.8068	0.726318	0.422483		3.53495	0.726318	0.890787		17.3133	0.726318	3.49332		16.0085	0.726318	3.86696
				0.724792	-3.66444	0.216893	-4.52626	0.0946842	-3.77577	0.187166			13.096	0.72525	0.643891		3.56917	0.72525	0.891592		17.4269	0.72525	3.49432		16.1952	0.72525	3.74922
				0.723724	-3.68702	0.20258	-4.54027	0.10129	-3.79757	0.200378			13.5213	0.724182	0.426281		3.60387	0.724182	0.899052		17.5993	0.724182	3.55282		16.3994	0.724182	3.9093
				0.722656	-3.71271	0.205883	-4.5535	0.0913812	-3.81625	0.20258			13.736	0.723114	0.480236		3.72495	0.723114	0.993749		18.0824	0.723114	3.86092		16.5786	0.723114	3.69393
				0.721588	-3.72595	0.195974	-4.56362	0.0814724	-3.82793	0.208085			13.9755	0.722046	0.467701		3.76568	0.722046	0.983632		18.4301	0.722046	3.91021		16.9508	0.722046	4.06903
				0.72052	-3.7384	0.206984	-4.58464	0.0957852	-3.83805	0.198176			14.1305	0.720978	0.574861		3.85651	0.720978	1.00401		18.5666	0.720978	3.96184		17.2079	0.720978	4.09256
				0.719452	-3.76721	0.192671	-4.60566	0.105694	-3.85829	0.200378			14.4297	0.71991	0.471816		3.90992	0.71991	0.999389		18.8721	0.71991	3.77201		17.3631	0.71991	3.93531
				0.718384	-3.77655	0.203681	-4.63992	0.118906	-3.87153	0.208085			14.7448	0.718842	0.373956		3.92727	0.718842	0.937462		19.2463	0.718842	4.14959		17.4977	0.718842	3.93854
				0.717316	-3.78823	0.215792	-4.64926	0.118906	-3.89099	0.215792			15.0103	0.717773	0.665614		4.01892	0.717773	1.04834		19.5605	0.717773	4.15926		17.6332	0.717773	3.81596
				0.716248	-3.80847	0.217994	-4.66561	0.111199	-3.905	0.217994			15.2867	0.716705	0.672244		4.02876	0.716705	0.992455		19.9201	0.716705	4.42589		18.2843	0.716705	4.60583
				0.715179	-3.82248	0.211388	-4.67028	0.104593	-3.91201	0.219095			15.5368	0.715637	0.525499		4.09635	0.715637	0.986122		19.947	0.715637	4.27891		18.3951	0.715637	4.37815
				0.714111	-3.84506	0.208085	-4.68196	0.116704	-3.92369	0.217994			15.6517	0.714569	0.545093		4.17852	0.714569	1.03783		20.3972	0.714569	4.3613		18.3986	0.714569	4.12799
				0.713043	-3.84739	0.215792	-4.70453	0.131016	-3.94082	0.209186			16.0974	0.713501	0.284266		4.25344	0.713501	1.06959		20.6177	0.713501	4.55117		18.6771	0.713501	4.15692
				0.711975	-3.8871	0.188267	-4.72945	0.139824	-3.9595	0.215792			16.3144	0.712433	0.361181		4.26213	0.712433	0.995421		21.0005	0.712433	4.63434		19.3312	0.712433	4.94543
				0.710907	-3.89411	0.206984	-4.74735	0.143127	-3.96962	0.225701			16.6344	0.711365	0.655868		4.36404	0.711365	1.05684		21.2043	0.711365	4.5931		19.5304	0.711365	4.85953
				0.709839	-3.89878	0.220196	-4.76915	0.147531	-3.99375	0.226802			16.8786	0.710297	0.732339		4.41229	0.710297	1.08281		21.3774	0.710297	4.63268		19.4868	0.710297	4.58218
				0.708771	-3.92369	0.215792	-4.77616	0.148632	-4.00076	0.230105			17.2575	0.709229	0.696327		4.47457	0.709229	1.08573		21.627	0.709229	4.52924		19.6879	0.709229	4.37736
				0.707703	-3.9198	0.238912	-4.79173	0.133218	-4.01088	0.231206			17.4087	0.70816	0.787556		4.50285	0.70816	1.07443		22.2148	0.70816	5.13522		20.3007	0.70816	4.99799
				0.706635	-3.96417	0.195974	-4.79873	0.140925	-4.02178	0.226802			17.7816	0.707092	0.597738		4.58601	0.707092	1.07516		22.4202	0.707092	5.10609		20.508	0.707092	5.32786
				0.705566	-3.96028	0.227903	-4.82131	0.153036	-4.0428	0.221297			18.1036	0.706024	0.529703		4.65894	0.706024	1.06098		22.7641	0.706024	5.20732		20.5751	0.706024	4.89756
				0.704498	-3.97741	0.223499	-4.84467	0.159642	-4.05214	0.23671			18.5344	0.704956	0.323435		4.74275	0.704956	1.12271		22.957	0.704956	5.15291		20.7726	0.704956	4.91836
				0.70343	-3.99142	0.221297	-4.86101	0.169551	-4.07005	0.242215			18.7448	0.703888	0.453608		4.74156	0.703888	1.08752		23.4242	0.703888	5.2258		21.2269	0.703888	5.28814
				0.702362	-4.00699	0.223499	-4.87425	0.159642	-4.08718	0.240013			19.0751	0.70282	0.581864		4.82103	0.70282	1.15501		23.506	0.70282	5.28128		21.6333	0.70282	5.57609
				0.701294	-4.01088	0.237811	-4.88126	0.156339	-4.09807	0.240013			19.2513	0.701752	0.720069		4.88979	0.701752	1.15035		23.6668	0.701752	5.26554		21.7388	0.701752	5.26285
				0.700226	-4.02957	0.235609	-4.88904	0.165147	-4.0973	0.238912			19.6598	0.700684	0.577043		4.91274	0.700684	1.09758		24.1075	0.700684	5.79493		21.9727	0.700684	5.28182
				0.699158	-4.0537	0.223499	-4.90928	0.176157	-4.11287	0.24772			19.8978	0.699615	0.42029		5.05256	0.699615	1.16263		24.4173	0.699615	5.82733		22.1879	0.699615	5.42088
				0.69809	-4.06382	0.231206	-4.93731	0.193772	-4.13155	0.249922			20.3473	0.698547	0.594252		5.07241	0.698547	1.14645		24.8948	0.698547	5.95797		22.8763	0.698547	5.97763
				0.697021	-4.07861	0.230105	-4.95444	0.19157	-4.14167	0.257629			20.9313	0.697479	0.280021		5.13308	0.697479	1.13382		25.1154	0.697479	5.93721		22.8668	0.697479	5.75627
				0.695953	-4.09263	0.230105	-4.97078	0.181662	-4.15413	0.259831			21.013	0.696411	0.752031		5.18819	0.696411	1.16279		25.3863	0.696411	5.98848		22.7904	0.696411	5.26755
				0.694885	-4.10275	0.240013	-4.96611	0.181662	-4.1767	0.24772			21.2255	0.695343	0.515449		5.27313	0.695343	1.19353		25.5308	0.695343	5.91017		23.2064	0.695343	5.78654
				0.693817	-4.11909	0.249922	-4.98635	0.172854	-4.1806	0.259831			21.7223	0.694275	0.261024		5.29157	0.694275	1.15366		25.7088	0.694275	5.80373		23.7	0.694275	6.20458
				0.692749	-4.13856	0.237811	-5.00192	0.177258	-4.19072	0.245518			21.9494	0.693207	0.649415		5.39368	0.693207	1.18384		26.0703	0.693207	6.22521		23.9989	0.693207	6.11596
				0.691681	-4.15179	0.23671	-5.0245	0.198176	-4.19539	0.254326			22.3807	0.692139	0.691109		5.47763	0.692139	1.23938		26.4151	0.692139	6.24937		24.0885	0.692139	6.14215
				0.690613	-4.16503	0.235609	-5.04241	0.227903	-4.22186	0.25873			22.6413	0.691071	0.725516		5.49752	0.691071	1.16073		26.9599	0.691071	6.6544		24.2984	0.691071	6.1389
				0.689545	-4.17359	0.24772	-5.0572	0.206984	-4.23354	0.259831			23.0628	0.690002	0.407409		5.57424	0.690002	1.23009		27.1161	0.690002	6.84998		24.7225	0.690002	6.49023
				0.688477	-4.19383	0.245518	-5.06343	0.211388	-4.24288	0.266437			23.2751	0.688934	0.327367		5.64554	0.688934	1.18543		27.2503	0.688934	6.24352		25.0305	0.688934	6.4118
				0.687408	-4.21174	0.244417	-5.06654	0.193772	-4.25845	0.266437			23.7148	0.687866	0.32167		5.71755	0.687866	1.25874		27.4197	0.687866	6.77113		24.8059	0.687866	5.80355
				0.68634	-4.20862	0.266437	-5.08367	0.195974	-4.27013	0.26974			24.084	0.686798	0.0847984		5.80589	0.686798	1.28023		27.807	0.686798	6.62368		25.591	0.686798	6.57398
				0.685272	-4.23899	0.241114	-5.09846	0.205883	-4.2748	0.26974			24.3974	0.68573	0.20443		5.83011	0.68573	1.22446		28.0783	0.68573	6.53114		25.9888	0.68573	6.71715
				0.684204	-4.25222	0.246619	-5.1187	0.223499	-4.28258	0.274144			24.9833	0.684662	0.29019		5.88326	0.684662	1.16585		28.4507	0.684662	6.71804		26.1567	0.684662	6.93787
				0.683136	-4.26545	0.252124	-5.13194	0.248821	-4.30827	0.259831			25.069	0.683594	0.567688		5.9862	0.683594	1.22066		28.9598	0.683594	7.33142		26.2432	0.683594	6.69819
				0.682068	-4.27402	0.266437	-5.16308	0.240013	-4.31294	0.277447			25.6022	0.682526	0.483575		6.01394	0.682526	1.25242		29.1362	0.682526	6.98759		26.4647	0.682526	6.5271
				0.681	-4.29037	0.263134	-5.17008	0.234509	-4.31761	0.279649			26.4706	0.681458	0.121853		6.1671	0.681458	1.35911		29.2638	0.681458	7.08243		27.1478	0.681458	7.29056
				0.679932	-4.30438	0.256528	-5.17631	0.241114	-4.33941	0.284053			26.496	0.680389	0.00500105		6.19839	0.680389	1.3044		29.3845	0.680389	6.93771		27.5495	0.680389	7.49419
				0.678864	-4.31761	0.255427	-5.17942	0.227903	-4.35187	0.281851			26.4452	0.679321	0.260579		6.26939	0.679321	1.31253		30.0102	0.679321	7.55497		27.3101	0.679321	6.95494
				0.677795	-4.33007	0.264235	-5.19499	0.234509	-4.36121	0.290658			27.1388	0.678253	0.20366		6.34877	0.678253	1.35965		30.3132	0.678253	7.53723		27.7456	0.678253	6.93516
				0.676727	-4.34408	0.268639	-5.21368	0.256528	-4.36355	0.289557			27.6199	0.677185	0.127028		6.41693	0.677185	1.35275		30.7817	0.677185	8.23884		28.0681	0.677185	7.48909
				0.675659	-4.36277	0.259831	-5.23158	0.246619	-4.38301	0.273043			28.0787	0.676117	0.265044		6.46284	0.676117	1.34185		31.0363	0.676117	7.73161		28.6124	0.676117	7.63609
				0.674591	-4.37912	0.267538	-5.26195	0.260932	-4.39547	0.288456			28.52	0.675049	0.213119		6.51356	0.675049	1.26652		30.8408	0.675049	7.3728		28.6857	0.675049	7.73552
				0.673523	-4.39702	0.266437	-5.27518	0.266437	-4.40948	0.29286			29.042	0.673981	0.201376		6.56614	0.673981	1.28273		31.3433	0.673981	7.74471		28.8688	0.673981	7.45367
				0.672455	-4.41181	0.267538	-5.28141	0.262033	-4.41571	0.306072			29.1797	0.672913	0.173059		6.64514	0.672913	1.30819		31.563	0.672913	8.09957		29.6336	0.672913	7.88044
				0.671387	-4.42583	0.267538	-5.2853	0.263134	-4.43517	0.293961			29.5511	0.671844	0.111456		6.71163	0.671844	1.31022		31.8825	0.671844	7.89807		29.8662	0.671844	8.25222
				0.670319	-4.42972	0.275245	-5.29075	0.257629	-4.44373	0.297264			30.1775	0.670776	0.400788		6.80769	0.670776	1.36318		32.1983	0.670776	8.17718		29.7242	0.670776	7.68579
				0.66925	-4.46086	0.257629	-5.31566	0.281851	-4.44607	0.304971			30.9413	0.669708	0.325524		6.84312	0.669708	1.26231		32.3966	0.669708	8.10078		30.2887	0.669708	8.29462
				0.668182	-4.46631	0.28075	-5.34135	0.285154	-4.46242	0.295062			31.0617	0.66864	0.117437		6.96558	0.66864	1.39314		32.9267	0.66864	8.45482		30.614	0.66864	8.32688
				0.667114	-4.48422	0.275245	-5.35692	0.291759	-4.47332	0.308274			30.8848	0.667572	0.096114		6.96839	0.667572	1.30671		33.1106	0.667572	8.31382		30.872	0.667572	8.63993
				0.666046	-4.49434	0.287355	-5.36549	0.288456	-4.48967	0.315981			31.5966	0.666504	0.0382177		7.11638	0.666504	1.42477		33.4278	0.666504	8.39529		31.1586	0.666504	8.33323
				0.664978	-4.51691	0.279649	-5.3795	0.284053	-4.49589	0.315981			31.9135	0.665436	0.155867		7.14755	0.665436	1.39247		33.727	0.665436	8.42143		31.0385	0.665436	7.78848
				0.66391	-4.53638	0.271942	-5.3904	0.275245	-4.50835	0.309375			33.0979	0.664368	0.551583		7.19365	0.664368	1.36664		33.7376	0.664368	8.62481		31.9076	0.664368	9.15389
				0.662842	-4.54727	0.276346	-5.3904	0.286255	-4.51769	0.311577			32.855	0.6633	0.32333		7.29319	0.6633	1.28516		34.4258	0.6633	9.05265		32.3749	0.6633	9.14247
				0.661774	-4.55195	0.287355	-5.40909	0.284053	-4.52781	0.308274			33.7476	0.662231	0.107765		7.40132	0.662231	1.38038		34.5415	0.662231	8.81438		32.0414	0.662231	8.57152
				0.660706	-4.57452	0.286255	-5.42699	0.300567	-4.53326	0.311577			33.8806	0.661163	0.184169		7.50376	0.661163	1.47632		34.9356	0.661163	9.10051		32.4835	0.661163	8.77959
				0.659637	-4.59399	0.289557	-5.44957	0.312678	-4.54883	0.322587			34.4478	0.660095	0.82762		7.4795	0.660095	1.38555		34.9152	0.660095	8.44666		33.0363	0.660095	9.01503
				0.658569	-4.608	0.293961	-5.47214	0.311577	-4.56518	0.32589			35.1016	0.659027	0.840207		7.53197	0.659027	1.4323		35.4293	0.659027	9.3292		33.8124	0.659027	10.3757
				0.657501	-4.62824	0.282952	-5.47448	0.312678	-4.56285	0.331395			35.6271	0.657959	2.09958		7.67939	0.657959	1.46716		35.6439	0.657959	9.08377		34.0255	0.657959	9.63113
				0.656433	-4.65549	0.268639	-5.48538	0.310476	-4.59087	0.333597			36.441	0.656891	0.644908		7.68587	0.656891	1.34509		36.337	0.656891	9.86426		33.6744	0.656891	8.88692
				0.655365	-4.65004	0.293961	-5.48616	0.298365	-4.58542	0.317082			35.9729	0.655823	0.13035		7.84997	0.655823	1.46334		36.472	0.655823	9.6075		33.4872	0.655823	8.79506
				0.654297	-4.66172	0.295062	-5.49939	0.310476	-4.59243	0.320385			36.9381	0.654755	0.314887		7.8819	0.654755	1.38185		36.7381	0.654755	9.27891		34.7989	0.654755	9.64593
				0.653229	-4.68274	0.293961	-5.52664	0.333597	-4.608	0.331395			37.4534	0.653687	0.745523		7.908	0.653687	1.40911		37.2063	0.653687	9.79272		34.7485	0.653687	9.62378
				0.652161	-4.70531	0.290658	-5.55311	0.355616	-4.61812	0.328092			37.6218	0.652618	0.898071		8.08111	0.652618	1.57829		37.2931	0.652618	9.47932		34.7	0.652618	9.03959
				0.651093	-4.73022	0.29286	-5.56323	0.343505	-4.63758	0.342404			38.1343	0.65155	1.14794		8.09688	0.65155	1.55378		37.7091	0.65155	9.97412		35.0556	0.65155	9.47753
				0.650024	-4.73567	0.307173	-5.56634	0.339102	-4.6407	0.34901			39.3768	0.650482	1.58666		8.16314	0.650482	1.48001		37.8584	0.650482	9.93743		36.1104	0.650482	10.7292
				0.648956	-4.74813	0.307173	-5.56634	0.328092	-4.65082	0.339102			39.8914	0.649414	0.779166		8.22587	0.649414	1.40461		38.5103	0.649414	10.6493		35.9956	0.649414	9.72338
				0.647888	-4.76292	0.299466	-5.58114	0.333597	-4.65627	0.335799			40.1808	0.648346	0.545537		8.43984	0.648346	1.50774		38.4947	0.648346	10.5426		36.5135	0.648346	10.3577
				0.64682	-4.78628	0.30387	-5.59515	0.338001	-4.66639	0.341303			40.3965	0.647278	1.61118		8.42076	0.647278	1.40034		39.0392	0.647278	10.6679		35.9746	0.647278	9.86453
				0.645752	-4.80185	0.319284	-5.62629	0.353414	-4.67106	0.341303			40.8941	0.64621	0.924082		8.50947	0.64621	1.49885		39.4823	0.64621	10.9397		37.4	0.64621	11.2072
				0.644684	-4.82442	0.296163	-5.64419	0.380939	-4.69441	0.347909			41.6616	0.645142	2.74766		8.59809	0.645142	1.56386		38.9588	0.645142	10.5125		37.8387	0.645142	10.9636
				0.643616	-4.8291	0.329193	-5.65276	0.379838	-4.69052	0.357818			41.5297	0.644073	0.96943		8.56553	0.644073	1.46343		39.5021	0.644073	9.82536		37.6531	0.644073	10.0275
				0.642548	-4.85089	0.315981	-5.66599	0.369929	-4.70843	0.369929			41.6956	0.643005	0.445447		8.70565	0.643005	1.54567		40.0741	0.643005	10.8212		37.5258	0.643005	10.5633
				0.641479	-4.89605	0.276346	-5.66911	0.365525	-4.72945	0.351212			42.881	0.641937	0.861353		8.79651	0.641937	1.38652		40.2215	0.641937	11.1271		38.5963	0.641937	11.4305
				0.640411	-4.89293	0.302769	-5.67456	0.353414	-4.72088	0.356717			44.1815	0.640869	2.51502		8.89456	0.640869	1.49034		40.7348	0.640869	10.9522		38.9998	0.640869	11.9965
				0.639343	-4.91317	0.309375	-5.69324	0.351212	-4.72945	0.36002			44.336	0.639801	2.49364		8.99054	0.639801	1.68482		40.6027	0.639801	10.6667		38.7844	0.639801	10.7638
				0.638275	-4.91707	0.32589	-5.71426	0.367727	-4.74424	0.367727			44.5623	0.638733	2.45112		9.01712	0.638733	1.48113		40.6591	0.638733	10.5134		38.8207	0.638733	10.5929
				0.637207	-4.94354	0.321486	-5.72983	0.383141	-4.76214	0.351212			44.8238	0.637665	0.982667		9.02289	0.637665	1.45598		41.3889	0.637665	11.4887		39.5929	0.637665	11.1013
				0.636139	-4.95833	0.318183	-5.75786	0.398554	-4.75903	0.390848			46.0106	0.636597	1.90348		9.1757	0.636597	1.55136		41.4423	0.636597	10.4786		39.7369	0.636597	10.4538
				0.635071	-4.97623	0.32589	-5.7672	0.40516	-4.77304	0.38204			47.1702	0.635529	2.80045		9.32959	0.635529	1.66513		41.8363	0.635529	10.8927		40.8081	0.635529	12.1165
				0.634003	-4.9848	0.333597	-5.77343	0.40516	-4.78161	0.367727			46.6159	0.63446	3.4746		9.33107	0.63446	1.46124		42.6237	0.63446	11.3301		40.3091	0.63446	11.5865
				0.632935	-4.99803	0.3369	-5.77343	0.385343	-4.78939	0.367727			47.3547	0.633392	3.78993		9.39436	0.633392	1.40433		42.558	0.633392	12.2683		40.2932	0.633392	11.0516
				0.631866	-5.0245	0.332496	-5.78666	0.395251	-4.79406	0.374333			47.6468	0.632324	2.70227		9.56796	0.632324	1.6311		43.0936	0.632324	11.5826		41.9414	0.632324	13.2918
				0.630798	-5.04864	0.333597	-5.80924	0.407362	-4.80263	0.377636			47.2765	0.631256	1.32991		9.57905	0.631256	1.59984		43.6036	0.631256	12.7432		41.9706	0.631256	12.5055
				0.62973	-5.06732	0.329193	-5.84194	0.435988	-4.81897	0.378737			49.3113	0.630188	2.80526		9.63998	0.630188	1.56304		43.9811	0.630188	12.3695		41.4317	0.630188	11.9774
				0.628662	-5.07433	0.339102	-5.84349	0.42718	-4.8252	0.39415			50.6542	0.62912	4.01725		9.77229	0.62912	1.63068		43.5258	0.62912	11.196		41.9709	0.62912	12.4458
				0.627594	-5.0969	0.333597	-5.85439	0.424978	-4.82442	0.395251			51.171	0.628052	4.26177		9.86547	0.628052	1.70709		44.2	0.628052	11.8754		42.3924	0.628052	11.9468
				0.626526	-5.10469	0.346808	-5.86296	0.412867	-4.84311	0.386444			51.2033	0.626984	4.24211		9.98575	0.626984	1.626		44.4599	0.626984	11.9473		43.6563	0.626984	13.1628
				0.625458	-5.13116	0.344606	-5.87074	0.406261	-4.84544	0.378737			50.2332	0.625916	2.91923		10.0439	0.625916	1.61163		45.4841	0.625916	12.904		43.5033	0.625916	12.5635
				0.62439	-5.16308	0.332496	-5.88787	0.426079	-4.84934	0.388646			51.3184	0.624847	2.92584		10.0154	0.624847	1.5166		44.8031	0.624847	11.9389		42.8142	0.624847	11.6282
				0.623322	-5.17398	0.345707	-5.91512	0.442594	-4.86413	0.402958			52.5368	0.623779	4.5642		10.2796	0.623779	1.83518		45.3133	0.623779	12.592		43.3141	0.623779	12.2667
				0.622253	-5.18487	0.347909	-5.93069	0.451401	-4.88437	0.385343			52.4096	0.622711	2.12255		10.2076	0.622711	1.63513		46.1302	0.622711	12.3148		44.5463	0.622711	13.3601
				0.621185	-5.19967	0.362222	-5.93769	0.434887	-4.87814	0.40516			54.8706	0.621643	3.92819		10.4317	0.621643	1.63701		45.7659	0.621643	11.7544		45.5186	0.621643	13.6616
				0.620117	-5.22146	0.351212	-5.92212	0.419473	-4.87892	0.399655			55.5466	0.620575	4.0226		10.4851	0.620575	1.55583		46.5563	0.620575	12.1892		44.2427	0.620575	12.5401
				0.619049	-5.24638	0.34901	-5.94704	0.439291	-4.88748	0.391948			55.2157	0.619507	3.87499		10.4751	0.619507	1.57572		46.4708	0.619507	12.6417		45.5239	0.619507	13.4104
				0.617981	-5.2526	0.364424	-5.96883	0.445896	-4.90383	0.393049			54.7622	0.618439	5.07293		10.6346	0.618439	1.6298		47.4561	0.618439	13.3271		46.3255	0.618439	14.9639
				0.616913	-5.30243	0.338001	-5.99063	0.470118	-4.90072	0.401857			55.7944	0.617371	3.4367		10.7181	0.617371	1.63035		47.3255	0.617371	13.0296		46.8686	0.617371	14.8071
				0.615845	-5.30866	0.357818	-6.01554	0.470118	-4.91629	0.406261			55.9732	0.616302	1.93793		10.7838	0.616302	1.73929		48.3466	0.616302	13.3228		45.5174	0.616302	12.4037
				0.614777	-5.31177	0.366626	-6.00075	0.466815	-4.92797	0.407362			59.2141	0.615234	4.49178		10.9042	0.615234	1.8154		47.8178	0.615234	12.8101		46.6141	0.615234	14.066
				0.613708	-5.34135	0.351212	-6.01866	0.474522	-4.93419	0.418372			59.3473	0.614166	6.22563		11.0194	0.614166	1.69146		47.8326	0.614166	13.0958		47.4039	0.614166	14.403
				0.61264	-5.35926	0.361121	-6.02566	0.451401	-4.93575	0.418372			60.1052	0.613098	7.94167		11.0861	0.613098	1.5881		48.8314	0.613098	13.5537		46.9312	0.613098	12.7826
				0.611572	-5.3795	0.361121	-6.04357	0.459108	-4.94587	0.399655			59.2067	0.61203	5.94564		11.2097	0.61203	1.57913		48.9551	0.61203	13.6021		47.3265	0.61203	13.4682
				0.610504	-5.41142	0.34901	-6.04668	0.463512	-4.963	0.397453			60.5793	0.610962	2.49501		11.2895	0.610962	1.60632		50.0033	0.610962	14.8338		48.1855	0.610962	14.5327
				0.609436	-5.41298	0.368828	-6.06303	0.484431	-4.9521	0.419473			61.5005	0.609894	3.31822		11.317	0.609894	1.73664		50.3773	0.609894	14.3996		48.5017	0.609894	14.6657
				0.608368	-5.4301	0.375434	-6.08795	0.493239	-4.96456	0.426079			61.48	0.608826	5.92492		11.349	0.608826	1.75339		49.7809	0.608826	14.3936		49.9331	0.608826	15.7744
				0.6073	-5.441	0.386444	-6.10819	0.508652	-4.97935	0.422776			62.601	0.607758	6.03116		11.5503	0.607758	1.87151		50.2244	0.607758	13.9026		49.2746	0.607758	15.6043
				0.606232	-5.47526	0.379838	-6.11675	0.505349	-4.98246	0.424978			63.0238	0.606689	7.60551		11.597	0.606689	1.66588		50.2758	0.606689	13.8938		48.7213	0.606689	14.4671
				0.605164	-5.49394	0.368828	-6.12376	0.499844	-4.98947	0.421675			63.3799	0.605621	8.0431		11.7516	0.605621	1.67322		50.7778	0.605621	13.9276		49.8166	0.605621	14.6609
				0.604095	-5.50406	0.383141	-6.1331	0.504248	-4.99258	0.423877			62.0131	0.604553	2.38686		11.7892	0.604553	1.58162		51.3011	0.604553	14.0577		50.3982	0.604553	14.5292
				0.603027	-5.52586	0.387545	-6.13699	0.476724	-4.99959	0.418372			65.5418	0.603485	6.22549		11.9789	0.603485	1.67893		52.7995	0.603485	14.7924		51.1025	0.603485	15.7132
				0.601959	-5.5391	0.404059	-6.15801	0.504248	-4.99725	0.432685			65.7869	0.602417	6.69342		12.027	0.602417	1.9149		51.4358	0.602417	13.8335		50.555	0.602417	14.8464
				0.600891	-5.57491	0.390848	-6.17747	0.511955	-5.00504	0.434887			68.062	0.601349	9.61951		12.1108	0.601349	1.72649		51.9404	0.601349	13.5151		50.912	0.601349	15.0348
				0.599823	-5.58114	0.410665	-6.19694	0.53948	-5.02372	0.443694			66.1865	0.600281	8.43103		12.1706	0.600281	1.83904		52.556	0.600281	14.1764		52.7144	0.600281	17.199
				0.598755	-5.60605	0.401857	-6.21718	0.53948	-5.03618	0.434887			66.7788	0.599213	7.16781		12.2192	0.599213	1.77702		52.2999	0.599213	14.5942		53.7996	0.599213	18.2512
				0.597687	-5.63018	0.396352	-6.20706	0.518561	-5.02294	0.446997			68.0136	0.598145	6.49162		12.5323	0.598145	1.66401		53.811	0.598145	15.5383		51.8362	0.598145	14.9538
				0.596619	-5.65354	0.385343	-6.21796	0.518561	-5.03151	0.428281			70.5021	0.597076	8.30483		12.5652	0.597076	1.85967		54.3282	0.597076	15.7454		52.5856	0.597076	15.6681
				0.595551	-5.66366	0.399655	-6.23275	0.550489	-5.03851	0.446997			71.2201	0.596008	8.2424		12.6941	0.596008	1.8209		54.6608	0.596008	15.4998		53.8589	0.596008	16.1664
				0.594482	-5.69168	0.397453	-6.2561	0.557095	-5.0463	0.444795			71.7702	0.59494	8.77487		12.6134	0.59494	1.74278		55.372	0.59494	16.0615		54.0414	0.59494	17.5391
				0.593414	-5.71348	0.406261	-6.27167	0.568105	-5.05253	0.458007			70.4469	0.593872	8.57235		12.6273	0.593872	1.66409		54.6503	0.593872	15.4875		53.1854	0.593872	15.5883
				0.592346	-5.72905	0.421675	-6.26934	0.549388	-5.06109	0.454704			71.0378	0.592804	7.21722		12.9548	0.592804	1.85795		54.693	0.592804	14.4676		53.328	0.592804	15.5874
				0.591278	-5.75085	0.410665	-6.27401	0.547187	-5.05798	0.456906			72.1519	0.591736	10.5846		12.9777	0.591736	1.64991		55.4229	0.591736	14.8633		55.4883	0.591736	17.8409
				0.59021	-5.77732	0.404059	-6.28569	0.537278	-5.05642	0.454704			75.4419	0.590668	10.5258		13.0622	0.590668	1.85451		56.111	0.590668	15.7317		55.362	0.590668	18.22
				0.589142	-5.78199	0.412867	-6.31683	0.568105	-5.06265	0.443694			76.7477	0.5896	11.8754		13.2366	0.5896	1.92351		55.5979	0.5896	15.2809		54.998	0.5896	16.464
				0.588074	-5.80612	0.42718	-6.33395	0.587923	-5.08211	0.455805			73.0818	0.588531	3.20872		13.287	0.588531	1.66431		56.9927	0.588531	17.204		55.6332	0.588531	16.6418
				0.587006	-5.82637	0.42718	-6.34797	0.574711	-5.08133	0.474522			76.0943	0.587463	10.1528		13.3113	0.587463	1.67399		57.7473	0.587463	16.6645		56.0387	0.587463	17.095
				0.585938	-5.85206	0.434887	-6.33162	0.564802	-5.08678	0.458007			75.8165	0.586395	10.8222		13.4462	0.586395	1.84349		56.9861	0.586395	15.5621		56.4716	0.586395	16.7413
				0.584869	-5.8793	0.433786	-6.34952	0.546086	-5.09145	0.462411			78.1465	0.585327	11.8203		13.6717	0.585327	1.98481		56.5906	0.585327	15.1158		56.7833	0.585327	18.2101
				0.583801	-5.89176	0.435988	-6.36198	0.570307	-5.10002	0.456906			77.8737	0.584259	13.7608		13.8097	0.584259	1.76649		57.8956	0.584259	16.6732		55.6063	0.584259	16.2396
				0.582733	-5.92602	0.409564	-6.39079	0.597832	-5.08912	0.454704			78.0604	0.583191	10.6539		13.8287	0.583191	1.69735		58.7613	0.583191	16.5358		56.7965	0.583191	18.568
				0.581665	-5.93769	0.426079	-6.4048	0.604437	-5.0969	0.467916			78.8085	0.582123	9.30648		14.0152	0.582123	1.9166		59.957	0.582123	17.4258		58.3671	0.582123	19.1288
				0.580597	-5.94314	0.442594	-6.4157	0.600034	-5.10858	0.458007			79.5403	0.581055	8.96827		14.0781	0.581055	2.04632		60.0781	0.581055	18.0546		60.0554	0.581055	21.7099
				0.579529	-5.96961	0.431584	-6.43205	0.590125	-5.11014	0.471219			81.4964	0.579987	12.621		14.2148	0.579987	2.09064		60.4422	0.579987	17.4356		57.4111	0.579987	16.7211
				0.578461	-6.00153	0.441493	-6.42037	0.58462	-5.11637	0.469017			85.3289	0.578918	15.5457		14.1309	0.578918	1.64274		59.5297	0.578918	15.9076		58.6336	0.578918	17.146
				0.577393	-6.01632	0.446997	-6.43205	0.592327	-5.11948	0.482229			80.3075	0.57785	11.2322		14.3341	0.57785	1.93004		60.1066	0.57785	16.1379		60.1738	0.57785	20.0976
				0.576324	-6.03968	0.462411	-6.44295	0.596731	-5.13972	0.477825			83.4075	0.576782	11.8005		14.5396	0.576782	1.95036		60.5615	0.576782	16.5688		59.7394	0.576782	18.8481
				0.575256	-6.06303	0.442594	-6.44917	0.601134	-5.1296	0.474522			79.5044	0.575714	5.16474		14.5508	0.575714	1.76204		61.3258	0.575714	17.3297		58.749	0.575714	16.8016
				0.574188	-6.08405	0.448098	-6.48187	0.64077	-5.13038	0.469017			87.8063	0.574646	15.0476		14.5744	0.574646	1.71629		61.3017	0.574646	17.4976		59.9637	0.574646	16.9346
				0.57312	-6.1004	0.453603	-6.49978	0.644073	-5.13116	0.467916			87.6187	0.573578	13.7585		14.8077	0.573578	2.01433		62.133	0.573578	17.4163		60.3194	0.573578	18.949
				0.572052	-6.11675	0.456906	-6.50133	0.626457	-5.14906	0.484431			83.5965	0.57251	9.77929		14.8474	0.57251	2.09835		62.0394	0.57251	17.3651		61.0831	0.57251	19.3302
				0.570984	-6.15801	0.455805	-6.50367	0.605538	-5.14206	0.49434			84.5039	0.571442	12.7258		14.9101	0.571442	1.8738		62.1202	0.571442	18.0356		59.8146	0.571442	17.8849
				0.569916	-6.16813	0.46131	-6.50367	0.614346	-5.14595	0.488835			85.1561	0.570374	12.5562		15.0605	0.570374	1.87825		64.5091	0.570374	19.3014		61.379	0.570374	17.6861
				0.568848	-6.20005	0.464613	-6.52313	0.619851	-5.1514	0.481128			89.8297	0.569305	16.2553		15.3075	0.569305	1.84448		64.0318	0.569305	18.9921		63.0116	0.569305	21.1728
				0.56778	-6.21562	0.458007	-6.54649	0.626457	-5.14517	0.48333			91.9029	0.568237	12.8518		15.384	0.568237	1.74056		64.7706	0.568237	18.334		65.6156	0.568237	22.4182
				0.566711	-6.23197	0.474522	-6.55505	0.649578	-5.14595	0.488835			92.4294	0.567169	14.7365		15.4656	0.567169	2.01746		64.2075	0.567169	16.2821		62.3837	0.567169	18.1413
				0.565643	-6.2452	0.480027	-6.58697	0.679304	-5.15996	0.491037			92.9869	0.566101	18.0199		15.6077	0.566101	2.17182		64.5331	0.566101	18.7549		61.4962	0.566101	17.9216
				0.564575	-6.26389	0.486633	-6.59008	0.661688	-5.1623	0.503147			94.4644	0.565033	18.1772		15.5804	0.565033	1.97124		64.4257	0.565033	17.9623		65.0958	0.565033	20.695
				0.563507	-6.29736	0.485532	-6.59631	0.648477	-5.15918	0.496541			96.9525	0.563965	24.4004		15.736	0.563965	1.94502		65.5681	0.563965	17.5382		63.5436	0.563965	19.889
				0.562439	-6.33395	0.482229	-6.60254	0.639669	-5.16308	0.495441			89.8325	0.562897	7.75318		15.9097	0.562897	1.75374		66.6448	0.562897	20.834		64.4664	0.562897	19.8243
				0.561371	-6.34408	0.481128	-6.60098	0.655082	-5.17787	0.478926			93.608	0.561829	12.0234		15.9971	0.561829	1.88177		66.227	0.561829	19.2125		63.6151	0.561829	19.5702
				0.560303	-6.3542	0.484431	-6.62512	0.687011	-5.15918	0.505349			91.4047	0.56076	8.25789		16.1541	0.56076	1.91475		67.2982	0.56076	19.8129		65.964	0.56076	20.9212
				0.559235	-6.37755	0.491037	-6.65392	0.677102	-5.1623	0.496541			93.0002	0.559692	9.90223		16.3496	0.559692	2.17315		67.2438	0.559692	18.3375		66.8904	0.559692	21.6832
				0.558167	-6.40168	0.485532	-6.65937	0.695819	-5.17942	0.496541			102.474	0.558624	20.6134		16.4073	0.558624	2.16846		68.3205	0.558624	19.2129		67.142	0.558624	21.6865
				0.557098	-6.42582	0.504248	-6.68428	0.70903	-5.18721	0.507551			103.089	0.557556	27.8038		16.4741	0.557556	2.26292		67.5816	0.557556	18.9258		63.7041	0.557556	17.2677
				0.55603	-6.4375	0.503147	-6.67728	0.703526	-5.17865	0.515258			96.4425	0.556488	15.6429		16.7072	0.556488	2.05049		68.3696	0.556488	19.4611		64.8942	0.556488	18.3989
				0.554962	-6.45229	0.50645	-6.67416	0.68591	-5.18176	0.50645			100.526	0.55542	20.6333		16.7611	0.55542	2.00855		69.2509	0.55542	19.5032		68.8303	0.55542	25.2621
				0.553894	-6.48421	0.49434	-6.6874	0.671597	-5.17787	0.503147			102.599	0.554352	16.1206		16.9486	0.554352	2.24038		69.9748	0.554352	21.3418		69.3271	0.554352	25.3214
				0.552826	-6.50289	0.498743	-6.71231	0.706828	-5.18098	0.507551			101.443	0.553284	14.5829		16.9817	0.553284	1.82452		69.6592	0.553284	19.8088		67.4886	0.553284	18.6081
				0.551758	-6.52547	0.504248	-6.73022	0.721141	-5.18721	0.518561			101.835	0.552216	17.2011		17.2735	0.552216	2.37345		69.3092	0.552216	18.8764		66.887	0.552216	20.3128
				0.55069	-6.57451	0.48333	-6.75591	0.737656	-5.18643	0.50645			99.7864	0.551147	15.9866		17.0899	0.551147	1.81038		70.4979	0.551147	19.4468		71.3116	0.551147	25.4694
				0.549622	-6.56673	0.529571	-6.76447	0.740959	-5.19811	0.509753			103.499	0.550079	17.7344		17.2805	0.550079	2.06509		71.4528	0.550079	19.1324		68.7149	0.550079	21.6336
				0.548553	-6.59008	0.525167	-6.75357	0.712333	-5.18643	0.519662			102.112	0.549011	12.1401		17.6763	0.549011	2.26021		72.2895	0.549011	21.1876		68.889	0.549011	19.9765
				0.547485	-6.61188	0.531773	-6.75824	0.721141	-5.18877	0.525167			107.33	0.547943	21.1347		17.7736	0.547943	1.86957		72.4234	0.547943	20.3891		68.192	0.547943	20.1903
				0.546417	-6.6329	0.524066	-6.78315	0.732151	-5.18955	0.513056			109.518	0.546875	20.7559		17.616	0.546875	1.95137		72.0631	0.546875	19.8463		71.9062	0.546875	23.8382
				0.545349	-6.67338	0.510854	-6.80729	0.761877	-5.18565	0.520763			105.091	0.545807	16.9122		18.0358	0.545807	2.24045		73.2782	0.545807	20.3648		72.8994	0.545807	24.5636
				0.544281	-6.69207	0.519662	-6.81741	0.743161	-5.19499	0.522965			104.304	0.544739	21.9124		18.0778	0.544739	2.54292		73.9997	0.544739	21.6315		71.2199	0.544739	21.5312
				0.543213	-6.69129	0.542783	-6.82519	0.762978	-5.20589	0.516359			110.459	0.543671	26.4516		18.1139	0.543671	2.15716		74.3447	0.543671	20.7265		70.1347	0.543671	21.0436
				0.542145	-6.72243	0.538379	-6.82909	0.761877	-5.19889	0.519662			104.06	0.542603	14.7427		18.1111	0.542603	2.06877		73.9637	0.542603	20.622		71.1588	0.542603	21.6487
				0.541077	-6.75279	0.537278	-6.82364	0.747565	-5.19499	0.529571			116.673	0.541534	32.835		18.3172	0.541534	1.66387		75.1539	0.541534	21.5451		72.969	0.541534	23.7337
				0.540009	-6.75824	0.533975	-6.83142	0.751969	-5.19344	0.538379			111.283	0.540466	18.8365		18.6464	0.540466	2.11287		75.5177	0.540466	21.7445		70.6784	0.540466	20.442
				0.53894	-6.77693	0.560398	-6.85011	0.736555	-5.202	0.515258			113.145	0.539398	16.4335		18.7784	0.539398	1.86436		75.6969	0.539398	22.2332		72.3477	0.539398	20.5059
				0.537872	-6.81118	0.553792	-6.86646	0.772887	-5.19344	0.520763			114.853	0.53833	24.2718		18.8585	0.53833	2.40724		75.1752	0.53833	20.607		72.9602	0.53833	22.6943
				0.536804	-6.84154	0.53948	-6.89526	0.793806	-5.19344	0.522965			115.683	0.537262	24.3918		19.1034	0.537262	2.64856		77.8144	0.537262	24.053		74.4718	0.537262	24.9097
				0.535736	-6.87346	0.525167	-6.91472	0.812522	-5.20901	0.527369			110.006	0.536194	18.0221		18.8382	0.536194	1.95461		77.7664	0.536194	22.9396		75.3207	0.536194	24.6901
				0.534668	-6.86178	0.576913	-6.89915	0.788301	-5.21134	0.52847			115.352	0.535126	17.0925		19.4295	0.535126	2.22903		77.5874	0.535126	22.4394		77.217	0.535126	26.3666
				0.5336	-6.89137	0.565903	-6.91472	0.772887	-5.20356	0.546086			118.671	0.534058	22.2732		19.5863	0.534058	2.16314		80.2194	0.534058	26.2858		73.7868	0.534058	20.7291
				0.532532	-6.91005	0.559297	-6.91161	0.788301	-5.20589	0.547187			117.47	0.53299	26.8061		19.5904	0.53299	2.13932		78.3116	0.53299	19.9003		77.0093	0.53299	28.2228
				0.531464	-6.93963	0.546086	-6.95053	0.82133	-5.20667	0.524066			122.195	0.531921	26.0349		19.5766	0.531921	2.2673		79.8152	0.531921	24.5597		77.8947	0.531921	26.1215
				0.530396	-6.96377	0.564802	-6.96766	0.823532	-5.202	0.51746			123.143	0.530853	32.4991		19.837	0.530853	2.62378		79.7037	0.530853	22.7328		75.674	0.530853	24.5202
				0.529327	-6.98479	0.581317	-6.98245	0.829037	-5.20278	0.536177			115.789	0.529785	24.373		19.934	0.529785	2.38067		78.6865	0.529785	20.9362		75.9633	0.529785	26.2328
				0.528259	-6.99724	0.592327	-6.977	0.81032	-5.20434	0.542783			115.539	0.528717	24.8563		19.9925	0.528717	2.06296		80.7143	0.528717	21.3382		77.847	0.528717	22.885
				0.527191	-7.04162	0.558196	-6.97622	0.809219	-5.20901	0.538379			121.776	0.527649	30.9107		20.3225	0.527649	2.25157		83.7793	0.527649	28.9062		80.5073	0.527649	31.1043
				0.526123	-7.04084	0.587923	-6.99024	0.848855	-5.21057	0.544985			120.877	0.526581	26.1758		20.3559	0.526581	2.25512		83.1635	0.526581	22.1125		75.8731	0.526581	20.7967
				0.525055	-7.06264	0.581317	-7.02605	0.851057	-5.19889	0.53948			117.119	0.525513	16.2947		20.7532	0.525513	2.28538		81.9462	0.525513	23.941		77.0641	0.525513	23.3897
				0.523987	-7.08911	0.581317	-7.03228	0.862066	-5.21212	0.533975			129.466	0.524445	33.8197		20.5143	0.524445	2.08829		81.9564	0.524445	20.6729		85.7186	0.524445	48.1529
				0.522919	-7.12881	0.580216	-7.0424	0.858764	-5.20434	0.542783			124.865	0.523376	19.5425		20.8265	0.523376	2.28621		82.6764	0.523376	23.6063		81.5203	0.523376	28.1866
				0.521851	-7.12492	0.587923	-7.05096	0.837845	-5.20512	0.554893			125.195	0.522308	24.2818		21.1384	0.522308	2.37563		85.0287	0.522308	24.3361		79.7936	0.522308	26.1347
				0.520782	-7.16618	0.591226	-7.05953	0.82133	-5.20356	0.548287			122.265	0.52124	21.1247		21.0066	0.52124	2.09055		85.2839	0.52124	24.3675		79.6727	0.52124	26.641
				0.519714	-7.15917	0.61875	-7.06264	0.838946	-5.21446	0.548287			122.817	0.520172	19.518		21.5746	0.520172	2.43273		86.1333	0.520172	29.5708		80.1313	0.520172	24.4832
				0.518646	-7.20121	0.598933	-7.10312	0.871975	-5.20044	0.557095			117.22	0.519104	11.6025		21.5497	0.519104	2.10462		85.6831	0.519104	22.7108		83.1861	0.519104	29.3588
				0.517578	-7.21445	0.613245	-7.1148	0.890692	-5.21524	0.540581			132.816	0.518036	22.7803		21.8579	0.518036	2.69092		85.2857	0.518036	23.0228		81.1423	0.518036	24.7175
				0.51651	-7.24092	0.613245	-7.10079	0.879682	-5.20044	0.552691			134.549	0.516968	28.5217		22.0167	0.516968	2.97667		87.7196	0.516968	25.1638		82.466	0.516968	27.845
				0.515442	-7.27128	0.61875	-7.1039	0.868672	-5.21134	0.535076			136.842	0.5159	31.691		21.5165	0.5159	1.98893		86.1257	0.5159	21.962		83.7484	0.5159	27.5863
				0.514374	-7.28685	0.60774	-7.12181	0.874177	-5.20512	0.550489			130.637	0.514832	25.3788		21.9087	0.514832	2.21032		88.6583	0.514832	26.3654		81.2106	0.514832	25.1692
				0.513306	-7.29853	0.626457	-7.1366	0.884086	-5.20589	0.564802			129.496	0.513763	23.0481		22.4463	0.513763	2.61019		87.7643	0.513763	27.2401		84.8793	0.513763	31.6587
				0.512238	-7.31877	0.622053	-7.16151	0.934731	-5.21446	0.565903			136.21	0.512695	32.0372		22.921	0.512695	2.54104		89.9804	0.512695	26.9335		83.9639	0.512695	27.0632
				0.511169	-7.35692	0.605538	-7.18876	0.920418	-5.20512	0.550489			141.418	0.511627	29.6948		22.9266	0.511627	2.58588		90.2655	0.511627	26.5302		83.021	0.511627	22.4375
				0.510101	-7.36237	0.626457	-7.1693	0.88849	-5.202	0.552691			130.736	0.510559	18.8432		22.8389	0.510559	1.90853		91.296	0.510559	28.4136		83.852	0.510559	24.3025
				0.509033	-7.38961	0.627558	-7.17085	0.879682	-5.19655	0.555994			145.223	0.509491	39.0227		22.9309	0.509491	2.29472		90.0967	0.509491	24.5798		84.7612	0.509491	27.7654
				0.507965	-7.4192	0.638568	-7.18876	0.902803	-5.19655	0.553792			135.096	0.508423	25.0087		23.0761	0.508423	2.89304		93.8115	0.508423	29.822		85.9641	0.508423	27.6299
				0.506897	-7.44177	0.639669	-7.20589	0.918216	-5.19499	0.567004			131.369	0.507355	24.0235		23.1302	0.507355	2.94017		90.6467	0.507355	25.0698		84.0489	0.507355	22.9895
				0.505829	-7.45501	0.627558	-7.22223	0.921519	-5.19811	0.5626			136.818	0.506287	27.0591		23.2089	0.506287	1.61253		92.3754	0.506287	25.9651		86.7393	0.506287	26.6481
				0.504761	-7.46669	0.65288	-7.25805	0.945741	-5.20901	0.555994			145.114	0.505219	38.3255		23.5479	0.505219	2.5518		93.1669	0.505219	30.108		86.8896	0.505219	28.5619
				0.503693	-7.4916	0.635265	-7.26427	0.969962	-5.19577	0.557095			137.231	0.50415	21.6512		23.9549	0.50415	2.75402		94.8817	0.50415	27.2353		87.7713	0.50415	27.8938
				0.502625	-7.5095	0.642972	-7.26194	0.957852	-5.18643	0.563701			148.045	0.503082	33.7562		23.8636	0.503082	2.37231		91.9234	0.503082	22.6813		86.4316	0.503082	24.1471
				0.501556	-7.53442	0.664991	-7.26194	0.93363	-5.20356	0.554893			151.437	0.502014	39.9935		24.1121	0.502014	2.58823		94.8514	0.502014	25.7651		92.4679	0.502014	34.7936
				0.500488	-7.56867	0.658385	-7.28685	0.953448	-5.20512	0.565903			138.268	0.500946	20.0152		24.0974	0.500946	2.04966		95.5206	0.500946	28.439		88.7283	0.500946	27.6781
				0.49942	-7.57801	0.649578	-7.29541	0.943539	-5.18643	0.574711			135.029	0.499878	18.2076		24.7326	0.499878	2.75882		97.3312	0.499878	29.6785		88.0033	0.499878	27.6778
				0.498352	-7.60448	0.642972	-7.31332	0.979871	-5.19577	0.581317			135.659	0.49881	26.9528		24.5143	0.49881	2.10042		99.4958	0.49881	30.743		87.0026	0.49881	23.7632
				0.497284	-7.62239	0.666092	-7.32578	0.999689	-5.19811	0.558196			151.827	0.497742	35.3627		24.9128	0.497742	2.52928		95.3095	0.497742	24.7667		87.1077	0.497742	24.2434
				0.496216	-7.62706	0.672698	-7.33356	0.995285	-5.19344	0.560398			144.823	0.496674	33.5368		24.9128	0.496674	2.52928		95.1967	0.496674	24.7399		88.7991	0.496674	26.8649
				0.495148	-7.66209	0.660587	-7.332	0.977669	-5.18955	0.563701			156.64	0.495605	36.1335		25.1324	0.495605	2.41349		101.984	0.495605	36.616		91.5625	0.495605	29.8036
				0.49408	-7.67455	0.678203	-7.33123	0.972164	-5.19032	0.5626			153.697	0.494537	38.1856		25.4531	0.494537	2.80674		101.111	0.494537	30.5089		91.9702	0.494537	28.0294
				0.493011	-7.71581	0.677102	-7.34757	0.993083	-5.19889	0.572509			149.058	0.493469	30.0173		25.3062	0.493469	2.32971		101.955	0.493469	30.9803		91.974	0.493469	27.7935
				0.491943	-7.7197	0.693617	-7.40518	1.0085	-5.19422	0.572509			137.843	0.492401	17.9526		25.9318	0.492401	3.37116		99.5983	0.492401	28.906		95.227	0.492401	35.7027
				0.490875	-7.73683	0.682607	-7.41453	1.02391	-5.18254	0.578014			146.588	0.491333	30.838		26.0832	0.491333	2.6462		105.202	0.491333	33.8821		93.5552	0.491333	29.7841
				0.489807	-7.76719	0.681506	-7.40363	1.01951	-5.1911	0.568105			153.82	0.490265	32.9905		26.0407	0.490265	1.75711		101.126	0.490265	27.5244		92.282	0.490265	27.4251
				0.488739	-7.77887	0.689213	-7.41764	1.01951	-5.19032	0.558196			161.6	0.489197	21.9875		26.37	0.489197	2.21348		103.941	0.489197	29.5469		91.9513	0.489197	27.7765
				0.487671	-7.80534	0.687011	-7.42231	0.997487	-5.18565	0.580216			161.236	0.488129	44.5935		26.7716	0.488129	2.51718		102.346	0.488129	26.6608		96.947	0.488129	35.6466
				0.486603	-7.83414	0.699122	-7.4371	1.03822	-5.17942	0.578014			140.797	0.487061	20.2072		26.7816	0.487061	2.9545		103.929	0.487061	30.0371		98.8474	0.487061	39.139
				0.485535	-7.85983	0.682607	-7.46046	1.05584	-5.19499	0.58462			148.857	0.485992	32.3968		27.0387	0.485992	2.27963		105.275	0.485992	35.0083		94.9105	0.485992	28.2405
				0.484467	-7.88319	0.680405	-7.49004	1.03822	-5.18721	0.593428			154.195	0.484924	32.0132		26.8563	0.484924	1.95336		105.787	0.484924	35.3614		94.6297	0.484924	32.4478
				0.483398	-7.88864	0.692516	-7.48226	1.04923	-5.1693	0.579115			162.549	0.483856	40.6462		27.5922	0.483856	2.48045		105.409	0.483856	28.1343		97.999	0.483856	32.7368
				0.48233	-7.90343	0.706828	-7.49627	1.06244	-5.18254	0.578014			168.506	0.482788	50.432		27.7683	0.482788	2.37757		107.793	0.482788	34.5824		96.4621	0.482788	28.6905
				0.481262	-7.93146	0.728848	-7.4807	1.04483	-5.18254	0.58462			158.922	0.48172	27.5797		27.9562	0.48172	2.8149		108.278	0.48172	31.2105		95.7969	0.48172	27.6126
				0.480194	-7.9478	0.727747	-7.51495	1.04703	-5.1693	0.587923			152.262	0.480652	23.0161		28.002	0.480652	3.33799		110.255	0.480652	31.0086		97.6762	0.480652	30.4428
				0.479126	-7.98284	0.717838	-7.55544	1.09107	-5.17942	0.591226			169.212	0.479584	40.3208		28.081	0.479584	2.9511		110.895	0.479584	34.1064		100.271	0.479584	34.9672
				0.478058	-7.96805	0.743161	-7.55232	1.07786	-5.17475	0.575812			160.52	0.478516	39.4279		28.3332	0.478516	2.72654		110.298	0.478516	32.166		101.729	0.478516	33.9622
				0.47699	-8.01009	0.727747	-7.57023	1.08336	-5.1693	0.603336			152.089	0.477448	26.1466		28.9636	0.477448	2.77807		105.19	0.477448	26.4151		98.8545	0.477448	29.1982
				0.475922	-8.03344	0.712333	-7.55777	1.07235	-5.16541	0.593428			163.3	0.476379	46.49		29.2316	0.476379	2.21		110.823	0.476379	29.4091		95.7754	0.476379	25.9205
				0.474854	-8.04901	0.714535	-7.55077	1.07125	-5.17398	0.581317			165.388	0.475311	35.3415		28.9714	0.475311	2.17265		111.43	0.475311	32.7865		99.7139	0.475311	29.4977
				0.473785	-8.06614	0.740959	-7.57801	1.05694	-5.1732	0.564802			167.463	0.474243	27.3604		28.9267	0.474243	2.68311		112.861	0.474243	33.2996		107.683	0.474243	47.4115
				0.472717	-8.09105	0.751969	-7.58813	1.07786	-5.17086	0.598933			168.305	0.473175	45.8052		29.0703	0.473175	3.33146		118.975	0.473175	46.2888		99.7107	0.473175	27.7407
				0.471649	-8.11986	0.735454	-7.60915	1.10538	-5.16463	0.612144			171.499	0.472107	33.5402		29.6003	0.472107	3.17121		114.133	0.472107	28.3074		99.1326	0.472107	30.361
				0.470581	-8.1292	0.746464	-7.63874	1.1252	-5.18643	0.574711			167.946	0.471039	21.0929		29.3767	0.471039	2.8333		114.939	0.471039	38.2713		99.634	0.471039	28.4389
				0.469513	-8.14788	0.735454	-7.6582	1.1263	-5.15451	0.597832			169.708	0.469971	38.5199		30.0845	0.469971	2.21203		116.896	0.469971	31.6639		105.294	0.469971	39.8195
				0.468445	-8.17435	0.73105	-7.65197	1.14392	-5.15763	0.589024			167.654	0.468903	40.8766		30.688	0.468903	2.17815		115.284	0.468903	28.781		106.652	0.468903	37.7094
				0.467377	-8.19148	0.737656	-7.64808	1.13181	-5.17242	0.590125			168.517	0.467834	19.1013		30.6865	0.467834	2.07946		119.589	0.467834	37.2773		104.238	0.467834	32.5247
				0.466309	-8.21172	0.766281	-7.65976	1.11529	-5.17008	0.593428			192.053	0.466766	62.3724		30.4111	0.466766	2.34605		125.368	0.466766	43.5515		100.767	0.466766	28.0493
				0.46524	-8.22495	0.771786	-7.68467	1.13951	-5.17008	0.600034			184.362	0.465698	46.0556		31.5515	0.465698	3.74595		117.072	0.465698	33.084		106.891	0.465698	38.2105
				0.464172	-8.25298	0.773988	-7.69635	1.14061	-5.15529	0.592327			164.964	0.46463	21.556		31.3462	0.46463	3.66859		121.767	0.46463	38.6462		114.014	0.46463	49.3646
				0.463104	-8.26933	0.777291	-7.7306	1.15603	-5.15451	0.593428			174.222	0.463562	47.7275		31.2436	0.463562	2.83107		120.601	0.463562	34.4512		102.663	0.463562	29.0473
				0.462036	-8.28801	0.750868	-7.74072	1.18796	-5.14906	0.583519			171.137	0.462494	39.5457		31.8104	0.462494	2.69708		119.513	0.462494	34.0295		102.086	0.462494	27.3083
				0.460968	-8.30514	0.766281	-7.72827	1.16373	-5.14595	0.594529			172.187	0.461426	38.9015		31.989	0.461426	2.7231		128.123	0.461426	47.4599		111.212	0.461426	37.5382
				0.4599	-8.33395	0.77619	-7.73138	1.15052	-5.15685	0.603336			184.114	0.460358	48.3971		32.0188	0.460358	2.79057		126.116	0.460358	38.6294		107.269	0.460358	34.3377
				0.458832	-8.34874	0.779493	-7.75473	1.17695	-5.15918	0.608841			180.997	0.45929	31.8884		32.1219	0.45929	3.09994		125.089	0.45929	38.1753		110.099	0.45929	35.4514
				0.457764	-8.37209	0.777291	-7.79444	1.20227	-5.15218	0.601134			187.781	0.458221	35.7117		32.6308	0.458221	2.67912		125.164	0.458221	34.8686		110.225	0.458221	33.5892
				0.456696	-8.39078	0.766281	-7.81079	1.19456	-5.15296	0.597832			177.166	0.457153	25.5269		32.6089	0.457153	2.99924		123.861	0.457153	29.1165		109.282	0.457153	33.781
				0.455627	-8.40401	0.793806	-7.80767	1.20117	-5.14906	0.594529			161.98	0.456085	17.6973		33.6344	0.456085	3.48969		126.247	0.456085	34.8762		121.425	0.456085	59.6959
				0.454559	-8.41958	0.791604	-7.79755	1.18245	-5.14828	0.600034			169.417	0.455017	19.7286		33.8714	0.455017	2.91363		128.048	0.455017	37.2771		107.702	0.455017	29.0682
				0.453491	-8.44216	0.792705	-7.81702	1.16814	-5.13739	0.604437			182.831	0.453949	46.5814		33.5107	0.453949	2.84249		130.574	0.453949	42.6487		106.932	0.453949	28.579
				0.452423	-8.45695	0.804816	-7.82947	1.17474	-5.13271	0.600034			193.504	0.452881	50.5117		33.5081	0.452881	2.46888		131.271	0.452881	36.455		107.995	0.452881	27.9143
				0.451355	-8.47953	0.814724	-7.83804	1.18465	-5.14595	0.598933			183.473	0.451813	30.7403		34.4712	0.451813	2.83441		135.995	0.451813	42.7951		120.993	0.451813	50.823
				0.450287	-8.50522	0.815825	-7.86918	1.21108	-5.14673	0.59563			199.261	0.450745	49.1009		34.4294	0.450745	3.00294		135.179	0.450745	37.6515		113.112	0.450745	34.6053
				0.449219	-8.50755	0.797109	-7.90109	1.2408	-5.13972	0.620952			197.333	0.449677	41.8295		34.2766	0.449677	2.48763		127.096	0.449677	29.5503		115.434	0.449677	37.8218
				0.448151	-8.5239	0.811421	-7.90888	1.25181	-5.14128	0.612144			185.824	0.448608	42.022		35.2641	0.448608	3.68302		132.259	0.448608	41.9781		112.186	0.448608	32.1016
				0.447083	-8.55971	0.807018	-7.88708	1.22759	-5.14206	0.606639			191.543	0.44754	42.2918		35.2465	0.44754	3.09017		138.378	0.44754	46.7195		117.561	0.44754	44.1843
				0.446014	-8.56283	0.815825	-7.89798	1.20117	-5.13972	0.614346			193.476	0.446472	53.8833		35.6152	0.446472	2.91204		136.1	0.446472	42.8438		123.861	0.446472	60.5268
				0.444946	-8.59475	0.841148	-7.90577	1.20557	-5.13583	0.617649			201.7	0.445404	43.7548		36.348	0.445404	3.06141		131.979	0.445404	36.7239		113.389	0.445404	30.2992
				0.443878	-8.61732	0.822431	-7.94002	1.22979	-5.14595	0.60774			212.79	0.444336	57.5712		35.8727	0.444336	2.8513		135.4	0.444336	36.0608		113.113	0.444336	35.2242
				0.44281	-8.62589	0.838946	-7.95403	1.24961	-5.12571	0.614346			198.482	0.443268	41.6494		36.6732	0.443268	3.73783		144.961	0.443268	42.7657		130.401	0.443268	62.2149
				0.441742	-8.67338	0.807018	-7.98595	1.28594	-5.13271	0.606639			189.635	0.4422	15.074		36.1599	0.4422	2.56153		138.768	0.4422	38.5078		127.128	0.4422	51.3409
				0.440674	-8.68661	0.82133	-7.98439	1.27493	-5.13349	0.603336			183.857	0.441132	37.7959		37.0401	0.441132	3.14201		137.912	0.441132	42.248		120.448	0.441132	35.8327
				0.439606	-8.69362	0.829037	-7.99296	1.25401	-5.14439	0.605538			186.474	0.440063	45.3944		37.7699	0.440063	3.31432		147.292	0.440063	65.7719		114.278	0.440063	28.6697
				0.438538	-8.69907	0.860965	-7.99685	1.25952	-5.12571	0.620952			217.375	0.438995	78.8244		37.9075	0.438995	3.32733		142.839	0.438995	42.6137		131.748	0.438995	63.1062
				0.437469	-8.72476	0.846653	-8.00152	1.25071	-5.12181	0.615447			194.036	0.437927	43.9943		37.4784	0.437927	2.75358		144.966	0.437927	44.4421		129.692	0.437927	69.8704
				0.436401	-8.74578	0.836744	-7.99997	1.25291	-5.13194	0.620952			197.252	0.436859	38.387		38.1762	0.436859	4.02024		145.758	0.436859	38.7054		125.882	0.436859	43.1585
				0.435333	-8.75045	0.84335	-8.03344	1.28044	-5.1296	0.630861			202.581	0.435791	17.6737		38.9927	0.435791	4.07425		145.997	0.435791	35.8781		122.841	0.435791	33.261
				0.434265	-8.76991	0.844451	-8.05135	1.27714	-5.13739	0.628659			199.793	0.434723	30.2811		39.0961	0.434723	3.68975		144.321	0.434723	41.8905		129.661	0.434723	51.1623
				0.433197	-8.80027	0.845552	-8.07782	1.30796	-5.12415	0.612144			192.27	0.433655	32.2565		38.1083	0.433655	0.826226		147.643	0.433655	46.1449		127.514	0.433655	51.3299
				0.432129	-8.81584	0.858764	-8.09339	1.31677	-5.12649	0.606639			212.395	0.432587	49.4366		39.232	0.432587	2.05164		163.57	0.432587	72.7383		125.44	0.432587	39.711
				0.431061	-8.82986	0.847754	-8.1074	1.33879	-5.11714	0.619851			212.273	0.431519	77.9827		40.6531	0.431519	3.17151		151.369	0.431519	50.8865		122.836	0.431519	31.212
				0.429993	-8.84776	0.855461	-8.11986	1.33218	-5.12415	0.625356			232.499	0.43045	79.6814		40.7211	0.43045	4.32173		146.482	0.43045	34.4614		130.247	0.43045	47.0477
				0.428925	-8.8789	0.864268	-8.0965	1.29035	-5.13271	0.624255			228.15	0.429382	85.2609		40.4764	0.429382	4.21134		147.556	0.429382	40.2744		137.029	0.429382	67.4321
				0.427856	-8.87423	0.862066	-8.10896	1.30796	-5.13116	0.626457			191.916	0.428314	21.7952		40.4508	0.428314	4.04846		151.058	0.428314	46.6799		129.315	0.428314	40.7348
				0.426788	-8.90537	0.864268	-8.14165	1.30576	-5.12337	0.635265			205.31	0.427246	24.8938		40.9076	0.427246	2.61672		159.407	0.427246	61.0339		126.323	0.427246	33.3454
				0.42572	-8.91783	0.881884	-8.17747	1.38063	-5.12337	0.626457			215.739	0.426178	40.9279		42.1327	0.426178	3.86268		158.736	0.426178	46.247		126.172	0.426178	38.072
				0.424652	-8.9404	0.896197	-8.18836	1.38063	-5.11948	0.620952			244.633	0.42511	86.1111		41.934	0.42511	3.40477		160.491	0.42511	48.8414		128.318	0.42511	36.425
				0.423584	-8.94196	0.874177	-8.20549	1.352	-5.12337	0.624255			208.806	0.424042	32.5785		42.6192	0.424042	3.63655		157.117	0.424042	41.0026		130.276	0.424042	42.2873
				0.422516	-8.97466	0.889591	-8.18447	1.3487	-5.13194	0.634164			209.331	0.422974	62.9085		41.091	0.422974	2.83749		168.015	0.422974	57.2601		126.224	0.422974	32.923
				0.421448	-8.99412	0.857663	-8.19926	1.32778	-5.13349	0.634164			218.787	0.421906	35.7879		42.6169	0.421906	3.04412		154.052	0.421906	32.8546		128.046	0.421906	33.6019
				0.42038	-8.99724	0.88849	-8.24208	1.38173	-5.13116	0.641871			223.243	0.420837	54.2567		43.0875	0.420837	3.9547		159.07	0.420837	47.0999		148.525	0.420837	83.9564
				0.419312	-9.01981	0.878581	-8.25454	1.39494	-5.11637	0.627558			218.739	0.419769	39.1958		43.4329	0.419769	2.79679		163.634	0.419769	48.7435		143.003	0.419769	64.758
				0.418243	-9.03694	0.885187	-8.26777	1.38503	-5.11948	0.627558			250.34	0.418701	65.6225		44.7931	0.418701	3.79033		167.528	0.418701	61.3052		130.514	0.418701	31.9376
				0.417175	-9.04706	0.895096	-8.23897	1.36411	-5.12649	0.635265			241.946	0.417633	76.8902		43.8743	0.417633	2.64401		163.736	0.417633	44.5303		133.208	0.417633	39.5403
				0.416107	-9.07587	0.891793	-8.24675	1.37292	-5.13661	0.638568			238.977	0.416565	76.3281		45.1538	0.416565	4.77933		169.077	0.416565	53.0418		142.347	0.416565	58.143
				0.415039	-9.08754	0.914913	-8.27089	1.3476	-5.12415	0.64077			224.127	0.415497	55.8652		43.6552	0.415497	3.45094		165.808	0.415497	47.4435		147.069	0.415497	75.6379
				0.413971	-9.10934	0.912712	-8.28256	1.41476	-5.13116	0.635265			244.554	0.414429	63.7821		44.7335	0.414429	3.04244		181.064	0.414429	95.128		132.865	0.414429	38.7891
				0.412903	-9.13114	0.895096	-8.31293	1.40485	-5.12181	0.635265			219.83	0.413361	37.6534		45.6537	0.413361	2.93218		178.816	0.413361	60.9731		136.754	0.413361	43.7328
				0.411835	-9.1397	0.905005	-8.33317	1.42687	-5.11403	0.624255			210.159	0.412292	15.965		45.799	0.412292	2.59966		169.671	0.412292	44.0816		141.762	0.412292	41.9752
				0.410767	-9.15527	0.893995	-8.34329	1.41696	-5.11403	0.648477			218.108	0.411224	18.3025		46.1834	0.411224	1.67725		178.126	0.411224	65.3766		146.489	0.411224	58.8377
				0.409698	-9.15917	0.943539	-8.35263	1.40375	-5.12804	0.644073			235.47	0.410156	47.1615		47.1783	0.410156	3.83656		178.396	0.410156	65.6602		137.498	0.410156	35.0949
				0.40863	-9.17396	0.946842	-8.34017	1.38833	-5.13349	0.656183			221.992	0.409088	44.5569		46.9037	0.409088	3.23131		171.373	0.409088	47.9234		141.434	0.409088	36.3177
				0.407562	-9.19264	0.905005	-8.36119	1.40045	-5.11247	0.65288			235.699	0.40802	65.6387		47.52	0.40802	3.83612		182.829	0.40802	58.0603		144.103	0.40802	40.1593
				0.406494	-9.21678	0.917115	-8.39467	1.43458	-5.11948	0.638568			251.811	0.406952	51.7981		46.9672	0.406952	4.18092		179.057	0.406952	64.0937		158.62	0.406952	84.2322
				0.405426	-9.23935	0.911611	-8.41569	1.46871	-5.12259	0.631962			253.495	0.405884	64.8126		47.4734	0.405884	3.64841		176.987	0.405884	44.7083		158.438	0.405884	91.3558
				0.404358	-9.24792	0.939135	-8.41647	1.44559	-5.11714	0.650679			235.727	0.404816	24.6883		48.6458	0.404816	2.99039		186.423	0.404816	58.7299		146.965	0.404816	42.9501
				0.40329	-9.25414	0.936933	-8.39467	1.42577	-5.11948	0.649578			229.332	0.403748	31.0871		50.3943	0.403748	3.79269		195.128	0.403748	91.3024		146.551	0.403748	50.9265
				0.402222	-9.27828	0.953448	-8.40012	1.42026	-5.13038	0.649578			251.034	0.402679	49.4981		49.8108	0.402679	3.63893		191.62	0.402679	75.1072		169.341	0.402679	116.473
				0.401154	-9.28061	0.943539	-8.42347	1.40045	-5.12726	0.653981			245.693	0.401611	77.6954		49.906	0.401611	3.4795		181.438	0.401611	49.9341		157.321	0.401611	61.0527
				0.400085	-9.30319	0.957852	-8.46629	1.4676	-5.13271	0.655082			241.497	0.400543	70.4227		51.5371	0.400543	6.23976		192.076	0.400543	61.7581		148.739	0.400543	48.6071
				0.399017	-9.32966	0.940236	-8.47174	1.49513	-5.12726	0.642972			273.551	0.399475	68.0447		49.7987	0.399475	2.43224		190.544	0.399475	52.6144		150.628	0.399475	47.8808
				0.397949	-9.35301	0.968861	-8.49899	1.48522	-5.12493	0.644073			247.531	0.398407	28.6142		49.4103	0.398407	0.543138		190.044	0.398407	77.1107		162.737	0.398407	76.0545
				0.396881	-9.37092	0.943539	-8.50055	1.48522	-5.12104	0.667193			238.277	0.397339	28.7857		52.4928	0.397339	4.44575		193.874	0.397339	56.5632		166.078	0.397339	69.2196
				0.395813	-9.37403	0.947943	-8.48186	1.461	-5.1296	0.66389			252.49	0.396271	49.131		52.2427	0.396271	1.48441		191.739	0.396271	52.6446		147.983	0.396271	39.5541
				0.394745	-9.39038	0.940236	-8.47797	1.44669	-5.13894	0.659486			233.777	0.395203	33.7668		53.4429	0.395203	3.51681		198.916	0.395203	66.6015		154.423	0.395203	39.8504
				0.393677	-9.41997	0.971063	-8.50755	1.42687	-5.13194	0.667193			238.954	0.394135	59.9445		53.5877	0.394135	4.29413		203.287	0.394135	74.6143		159.163	0.394135	52.2497
				0.392609	-9.42308	0.977669	-8.5239	1.45219	-5.12337	0.666092			236.906	0.393066	53.7909		52.8399	0.393066	3.32634		198.599	0.393066	64.5309		158.027	0.393066	60.8235
				0.391541	-9.44099	0.972164	-8.5457	1.50063	-5.12804	0.648477			257.494	0.391998	34.2694		53.7418	0.391998	5.69197		203.661	0.391998	71.9301		189.041	0.391998	136.589
				0.390472	-9.45189	0.952347	-8.58385	1.50394	-5.1405	0.661688			258.593	0.39093	47.4127		53.4459	0.39093	3.7631		201.089	0.39093	67.2492		156.819	0.39093	41.6081
				0.389404	-9.47135	0.942438	-8.60253	1.51935	-5.13972	0.673799			286.423	0.389862	39.4864		54.4634	0.389862	1.38455		202.213	0.389862	67.6842		161.028	0.389862	51.7515
				0.388336	-9.4768	0.963357	-8.59085	1.49183	-5.13739	0.6749			248.422	0.388794	29.3427		55.601	0.388794	4.64436		199.922	0.388794	57.508		163.678	0.388794	60.2371
				0.387268	-9.49393	0.991982	-8.58774	1.48742	-5.14128	0.667193			256.228	0.387726	34.971		55.8881	0.387726	3.69529		231.713	0.387726	126.462		160.086	0.387726	39.0398
				0.3862	-9.5165	0.990881	-8.59708	1.48302	-5.14517	0.66389			271.314	0.386658	85.0159		56.973	0.386658	4.40236		201.612	0.386658	61.199		164.341	0.386658	58.7696
				0.385132	-9.52896	1.0107	-8.60876	1.48412	-5.13894	0.668294			253.554	0.38559	37.131		57.5011	0.38559	6.36802		208.227	0.38559	59.8113		160.683	0.38559	41.5614
				0.384064	-9.54297	0.968861	-8.65703	1.51715	-5.13583	0.657284			290.896	0.384521	55.0878		56.9878	0.384521	4.25592		250.309	0.384521	141.976		166.587	0.384521	47.9407
				0.382996	-9.56399	0.96776	-8.68272	1.56009	-5.14128	0.65178			282.418	0.383453	41.8003		57.1986	0.383453	3.088		223.251	0.383453	74.1663		458.922	0.383453	1277.06
				0.381927	-9.57333	0.98978	-8.67571	1.53476	-5.13816	0.695819			232.97	0.382385	4.93368		58.6367	0.382385	2.3332		239.301	0.382385	135.959		177.227	0.382385	64.6921
				0.380859	-9.57489	0.983174	-8.65781	1.48082	-5.13816	0.682607			268.941	0.381317	61.5257		57.2993	0.381317	2.00044		211.604	0.381317	62.2491		163.465	0.381317	46.2056
				0.379791	-9.59435	0.993083	-8.65703	1.50614	-5.14673	0.681506			273.546	0.380249	43.9478		59.3212	0.380249	3.96022		208.629	0.380249	73.624		433.193	0.380249	1156.95
				0.378723	-9.6216	1.00299	-8.70374	1.53917	-5.1514	0.683708			276.694	0.379181	49.8949		59.9556	0.379181	4.89369		211.447	0.379181	76.8597		213.629	0.379181	198.769
				0.377655	-9.63639	0.988679	-8.73254	1.56449	-5.15451	0.679304			300.892	0.378113	62.6453		57.8492	0.378113	1.76931		222.209	0.378113	72.2516		176.728	0.378113	47.7097
				0.376587	-9.64496	1.01841	-8.71853	1.56229	-5.14283	0.671597			289.054	0.377045	51.8354		60.7692	0.377045	3.81213		258.195	0.377045	133.362		168.211	0.377045	50.1587
				0.375519	-9.67298	1.0096	-8.71775	1.51054	-5.14751	0.680405			308.685	0.375977	70.9689		63.3042	0.375977	5.61033		259.535	0.375977	139.866		417.081	0.375977	1095.41
				0.374451	-9.67687	1.00409	-8.72787	1.52045	-5.14128	0.684809			263.956	0.374908	43.9654		64.8292	0.374908	4.10832		297.104	0.374908	264.948		220.769	0.374908	203.215
				0.373383	-9.69011	0.98978	-8.73799	1.54577	-5.14906	0.687011			256.52	0.37384	34.5577		64.3922	0.37384	1.12998		235.274	0.37384	79.0116		174.947	0.37384	45.1175
				0.372314	-9.70179	1.0151	-8.77458	1.56889	-5.16775	0.689213			282.55	0.372772	66.8919		61.99	0.372772	3.27437		244.573	0.372772	129.335		177.212	0.372772	49.4535
				0.371246	-9.73526	1.0074	-8.78315	1.5766	-5.16385	0.703526			274.707	0.371704	36.6633		62.5074	0.371704	4.08599		224.161	0.371704	69.5723		180.991	0.371704	55.1837
				0.370178	-9.73448	1.0085	-8.80728	1.58651	-5.15918	0.688112			257.7	0.370636	39.509		62.4079	0.370636	2.896		248.763	0.370636	95.487		223.166	0.370636	220.522
				0.36911	-9.72826	1.02831	-8.80417	1.5777	-5.15685	0.680405			253.549	0.369568	23.5969		66.5461	0.369568	5.28265		255.129	0.369568	109.363		189.469	0.369568	64.8293
				0.368042	-9.73916	1.01951	-8.80261	1.58211	-5.16463	0.687011			275.644	0.3685	0.0498497		68.4586	0.3685	2.00203		248.005	0.3685	84.39		189.601	0.3685	77.4093
				0.366974	-9.7594	1.03712	-8.80105	1.54908	-5.1623	0.683708			374.158	0.367432	184.424		68.5418	0.367432	1.47658		235.692	0.367432	77.9471		186.751	0.367432	54.3627
				0.365906	-9.77497	1.06134	-8.82441	1.58211	-5.16853	0.712333			295.13	0.366364	62.0418		67.312	0.366364	2.16924		252.644	0.366364	95.9881		207.591	0.366364	107.177
				0.364838	-9.77575	1.03822	-8.82986	1.5744	-5.17942	0.699122			287.555	0.365295	59.8125		66.7285	0.365295	4.61271		273.702	0.365295	131.233		295.8	0.365295	502.226
				0.36377	-9.81701	1.04373	-8.85399	1.59312	-5.17008	0.688112			300.421	0.364227	34.3191		68.0042	0.364227	5.19827		248.474	0.364227	93.0673		196.951	0.364227	51.9608
				0.362701	-9.83336	1.03602	-8.89369	1.63385	-5.17008	0.69692			323.1	0.363159	74.3296		67.7352	0.363159	3.84959		269.396	0.363159	107.644		186.835	0.363159	52.4749
				0.361633	-9.83803	1.03602	-8.89759	1.61293	-5.16853	0.703526			276.777	0.362091	12.2503		70.7426	0.362091	4.53925		256.548	0.362091	84.3825		248.372	0.362091	256.494
				0.360565	-9.85515	1.05143	-8.85788	1.58761	-5.1841	0.692516			294.674	0.361023	56.5108		74.6687	0.361023	4.03775		262.524	0.361023	68.0923		239.316	0.361023	230.055
				0.359497	-9.87462	1.05033	-8.88046	1.56669	-5.18176	0.711232			307.487	0.359955	59.8817		69.3374	0.359955	1.08752		290.32	0.359955	143.493		182.281	0.359955	52.2251
				0.358429	-9.8824	1.06134	-8.90459	1.61183	-5.17631	0.721141			363.623	0.358887	148.663		71.1204	0.358887	7.9339		262.527	0.358887	105.823		190.773	0.358887	50.5032
				0.357361	-9.89174	1.03712	-8.95442	1.61624	-5.18955	0.704626			327.216	0.357819	28.6774		72.0586	0.357819	5.64788		271.022	0.357819	133.918		215.79	0.357819	105.502
				0.356293	-9.90342	1.03602	-8.94585	1.65477	-5.18721	0.692516			313.843	0.35675	30.9312		72.9774	0.35675	6.18396		272.827	0.35675	107.093		206.012	0.35675	68.9951
				0.355225	-9.92989	1.04923	-8.97077	1.62835	-5.1802	0.693617			281.547	0.355682	33.2688		75.5412	0.355682	7.45374		261.879	0.355682	81.7718		200.059	0.355682	50.4469
				0.354156	-9.93378	1.04593	-8.94663	1.59862	-5.17942	0.710131			337.421	0.354614	84.3191		75.2473	0.354614	3.21946		270.065	0.354614	104.178		199.25	0.354614	55.3079
				0.353088	-9.94313	1.05033	-8.96454	1.58651	-5.19733	0.702425			279.319	0.353546	35.7837		74.0877	0.353546	1.69395		297.046	0.353546	111.723		220.327	0.353546	86.4954
				0.35202	-9.94157	1.06575	-9.01047	1.66028	-5.202	0.711232			310.474	0.352478	64.1066		76.3502	0.352478	6.4158		268.458	0.352478	92.4514		364.58	0.352478	698.247
				0.350952	-9.96337	1.05694	-9.01047	1.67349	-5.19499	0.732151			292.361	0.35141	67.5265		74.3051	0.35141	3.18879		312.195	0.35141	184.684		214.503	0.35141	87.3876
				0.349884	-9.97738	1.08557	-9.02215	1.65477	-5.20278	0.705727			285.033	0.350342	11.7848		76.2502	0.350342	2.89395		293.264	0.350342	107.589		209.816	0.350342	73.9383
				0.348816	-10.0124	1.05804	-9.02448	1.62725	-5.20044	0.698021			338.653	0.349274	25.1169		81.4103	0.349274	3.31618		375.169	0.349274	456.276		209.808	0.349274	51.9134
				0.347748	-10.0109	1.06244	-9.0385	1.63826	-5.19967	0.710131			336.015	0.348206	27.9872		77.5302	0.348206	5.87253		293.917	0.348206	151.676		261.724	0.348206	228.839
				0.34668	-10.0365	1.03712	-8.99646	1.61183	-5.20667	0.72004			417.367	0.347137	116.574		79.316	0.347137	1.53464		334.504	0.347137	156.46		245.655	0.347137	170.451
				0.345612	-10.0373	1.07786	-9.03694	1.63165	-5.20979	0.715636			306.804	0.346069	31.851		80.826	0.346069	2.68816		323.547	0.346069	174.628		217.074	0.346069	51.7665
				0.344543	-10.0373	1.10428	-9.06263	1.64596	-5.22069	0.739858			341.409	0.345001	108.921		82.6593	0.345001	4.61745		279.236	0.345001	71.8146		228.193	0.345001	80.6042
				0.343475	-10.0537	1.09657	-9.09144	1.67789	-5.2129	0.735454			368.031	0.343933	119.659		79.2876	0.343933	1.1036		396.739	0.343933	351.373		314.775	0.343933	430.422
				0.342407	-10.0692	1.05914	-9.08443	1.65918	-5.21057	0.727747			322.433	0.342865	14.2227		83.451	0.342865	5.60346		325.925	0.342865	191.996		991.666	0.342865	3416.33
				0.341339	-10.0786	1.05694	-9.1	1.6834	-5.21446	0.711232			336.345	0.341797	21.4644		85.1417	0.341797	1.52277		330.902	0.341797	114.921		224.39	0.341797	64.0438
				0.340271	-10.0825	1.08226	-9.0782	1.64817	-5.22224	0.737656			488.98	0.340729	114.072		88.3064	0.340729	1.47919		330.319	0.340729	146.752		239.143	0.340729	95.7817
				0.339203	-10.1074	1.07345	-9.09533	1.66358	-5.21601	0.73105			320.924	0.339661	62.5434		88.3698	0.339661	5.04332		318.668	0.339661	130.275		466.447	0.339661	1044.94
				0.338135	-10.1128	1.123	-9.08521	1.64046	-5.23314	0.737656			402.843	0.338593	123.994		87.6353	0.338593	3.32412		319.644	0.338593	119.519		587.842	0.338593	1514.91
				0.337067	-10.1292	1.10428	-9.15449	1.65918	-5.24171	0.734353			381.924	0.337524	73.6175		87.7498	0.337524	4.98879		304.793	0.337524	91.3121		245.315	0.337524	93.3206
				0.335999	-10.1455	1.10098	-9.15372	1.71533	-5.22925	0.745363			334.982	0.336456	15.245		86.4364	0.336456	3.86993		390.811	0.336456	387.126		229.402	0.336456	65.9306
				0.33493	-10.1487	1.11419	-9.17318	1.6922	-5.22847	0.74206			360.5	0.335388	36.1508		88.8215	0.335388	7.97314		333.188	0.335388	152.929		319.114	0.335388	405.595
				0.333862	-10.1736	1.10758	-9.15683	1.67129	-5.24716	0.733252			405.227	0.33432	123.857		92.8233	0.33432	11.1909		337.577	0.33432	137.073		2108.38	0.33432	8158.96
				0.332794	-10.1868	1.09988	-9.15839	1.65587	-5.23781	0.737656			358.769	0.333252	46.7742		92.4239	0.333252	2.45774		342.676	0.333252	155.103		248.164	0.333252	77.1976
				0.331726	-10.186	1.14502	-9.18953	1.69991	-5.24716	0.759675			342.78	0.332184	73.5648		91.6118	0.332184	3.2588		362.677	0.332184	232.123		245.789	0.332184	83.4381
				0.330658	-10.2102	1.11309	-9.20666	1.68009	-5.26039	0.732151			364.296	0.331116	116.793		91.3557	0.331116	8.58557		383.142	0.331116	212.58		243.345	0.331116	59.6239
				0.32959	-10.2234	1.1274	-9.20821	1.73514	-5.25105	0.749767			384.966	0.330048	102.658		96.0996	0.330048	2.17498		368.382	0.330048	211.73		278.728	0.330048	143.585
				0.328522	-10.2055	1.09547	-9.21444	1.71753	-5.25183	0.724444			369.175	0.328979	13.0166		93.6684	0.328979	10.5514		348.148	0.328979	116.839		256.745	0.328979	104.761
				0.327454	-10.2561	1.06134	-9.20276	1.65257	-5.24793	0.745363			336.205	0.327911	42.1105		93.5382	0.327911	5.79737		368.242	0.327911	157.757		245.118	0.327911	76.5931
				0.326385	-10.2366	1.1197	-9.21678	1.66358	-5.26273	0.74206			384.939	0.326843	50.9183		98.6385	0.326843	6.85966		335.287	0.326843	108.462		253.978	0.326843	88.3806
				0.325317	-10.2358	1.13401	-9.22145	1.69661	-5.27129	0.745363			398.362	0.325775	82.3121		100.595	0.325775	2.20361		337.675	0.325775	94.3221		474.65	0.325775	908.362
				0.324249	-10.2755	1.1241	-9.2557	1.70321	-5.2674	0.757473			378.814	0.324707	72.9917		101.271	0.324707	2.55694		389.57	0.324707	144.532		287.176	0.324707	163.519
				0.323181	-10.2592	1.1274	-9.28295	1.71533	-5.27362	0.75307			355.216	0.323639	38.82		100.058	0.323639	2.14162		374.822	0.323639	197.929		402.307	0.323639	634.549
				0.322113	-10.2794	1.13181	-9.28996	1.74285	-5.27752	0.747565			366.264	0.322571	17.1337		107.279	0.322571	11.3559		424.131	0.322571	308.834		258.017	0.322571	74.8817
				0.321045	-10.3059	1.08557	-9.26426	1.71753	-5.29231	0.733252			397.049	0.321503	122.659		99.9824	0.321503	5.71066		973.046	0.321503	2624.45		309.84	0.321503	258.764
				0.319977	-10.3098	1.1241	-9.29073	1.71092	-5.26662	0.754171			513.153	0.320435	165.811		105.603	0.320435	7.46295		379.44	0.320435	169.718		286.072	0.320435	145.918
				0.318909	-10.3191	1.13071	-9.27361	1.71533	-5.28063	0.749767			419.098	0.319366	61.487		102.72	0.319366	1.04422		379.171	0.319366	146.702		280.138	0.319366	104.486
				0.317841	-10.3316	1.10648	-9.30708	1.70762	-5.28919	0.75307			396.456	0.318298	43.097		112.562	0.318298	4.33792		397.709	0.318298	178.911		264.887	0.318298	87.245
				0.316772	-10.3612	1.15933	-9.34601	1.75166	-5.30165	0.768483			350.551	0.31723	66.8166		114.053	0.31723	8.1923		366.355	0.31723	113.997		305.149	0.31723	141.049
				0.315704	-10.3752	1.1263	-9.339	1.72413	-5.29387	0.768483			381.489	0.316162	76.7755		111.481	0.316162	3.60533		413.438	0.316162	168.278		314.352	0.316162	173.054
				0.314636	-10.3853	1.14061	-9.34834	1.76817	-5.31333	0.740959			398.559	0.315094	90.5337		109.249	0.315094	7.86322		436.436	0.315094	209.875		273.99	0.315094	108.457
				0.313568	-10.3853	1.13841	-9.34757	1.72964	-5.30243	0.767382			405.664	0.314026	113.623		112.273	0.314026	10.7103		372.099	0.314026	96.9509		278.787	0.314026	97.7968
				0.3125	-10.3908	1.17695	-9.35068	1.73624	-5.30476	0.768483			445.725	0.312958	2.97877		118.698	0.312958	11.2642		395.215	0.312958	202.035		337.021	0.312958	199.67
				0.311432	-10.3947	1.16704	-9.35301	1.70872	-5.30087	0.760776			462.764	0.31189	126.021		117.97	0.31189	4.63594		417.251	0.31189	136.986		315.2	0.31189	146.503
				0.310364	-10.3923	1.16594	-9.39194	1.75496	-5.32345	0.779493			405.627	0.310822	66.4904		117.431	0.310822	10.2027		481.066	0.310822	401.271		315.31	0.310822	187.426
				0.309296	-10.4172	1.17254	-9.41919	1.76487	-5.32501	0.779493			416.418	0.309753	103.191		123.579	0.309753	11.3756		567.804	0.309753	536.953		2435.13	0.309753	9356.13
				0.308228	-10.4274	1.18465	-9.4114	1.77368	-5.31644	0.782796			348.387	0.308685	12.2134		113.736	0.308685	8.0973		489.012	0.308685	277.24		300.718	0.308685	107.109
				0.307159	-10.4406	1.13071	-9.40595	1.71312	-5.31956	0.773988			447.764	0.307617	43.1892		122.425	0.307617	2.66906		476.031	0.307617	371.72		375.235	0.307617	379.569
				0.306091	-10.4569	1.17364	-9.42308	1.75936	-5.32423	0.762978			609.348	0.306549	304.932		129.963	0.306549	18.7898		451.073	0.306549	206.29		365.298	0.306549	233.287
				0.305023	-10.4577	1.14392	-9.43554	1.76817	-5.32267	0.7872			458.994	0.305481	76.5586		127.032	0.305481	5.20225		443.373	0.305481	214.1		289.727	0.305481	74.4301
				0.303955	-10.4772	1.17805	-9.45734	1.77698	-5.33279	0.766281			483.103	0.304413	33.307		128.065	0.304413	5.88887		441.008	0.304413	141.782		323.473	0.304413	92.6175
				0.302887	-10.4733	1.18135	-9.46746	1.79129	-5.33123	0.777291			410.197	0.303345	87.2444		132.506	0.303345	1.24765		604.044	0.303345	430.198		319.586	0.303345	120.104
				0.301819	-10.4857	1.18575	-9.455	1.77148	-5.34135	0.796008			449.353	0.302277	83.224		128.929	0.302277	1.6213		563.881	0.302277	518.657		311.947	0.302277	86.7296
				0.300751	-10.499	1.17805	-9.43554	1.75716	-5.34447	0.796008			394.619	0.301208	21.0229		129.535	0.301208	3.47229		540.726	0.301208	361.48		333.221	0.301208	100.445
				0.299683	-10.5122	1.17915	-9.46434	1.74505	-5.3468	0.779493			478.181	0.30014	14.2458		129.523	0.30014	4.40698		496.348	0.30014	312.376		298.782	0.30014	74.9022
				0.298615	-10.5395	1.15603	-9.47524	1.74946	-5.34836	0.783897			544.001	0.299072	104.094		138.759	0.299072	9.74967		618.97	0.299072	669.611		330.509	0.299072	84.3835
				0.297546	-10.5496	1.18575	-9.51183	1.7946	-5.33746	0.788301			499.928	0.298004	179.27		134.841	0.298004	6.40529		546.026	0.298004	395.159		389.001	0.298004	326.023
				0.296478	-10.5426	1.19566	-9.51417	1.78469	-5.3577	0.783897			428.044	0.296936	56.0881		142.412	0.296936	1.96452		573.662	0.296936	396.742		332.119	0.296936	103.116
				0.29541	-10.5535	1.19126	-9.50482	1.8023	-5.36705	0.777291			385.914	0.295868	86.2201		143.722	0.295868	0.515957		812.828	0.295868	1481.46		376.591	0.295868	174.671
				0.294342	-10.5535	1.16263	-9.52896	1.79019	-5.35537	0.802614			562.474	0.2948	185.941		152.206	0.2948	4.1248		563.676	0.2948	398.139		338.423	0.2948	108.597
				0.293274	-10.5589	1.20117	-9.51183	1.75056	-5.37639	0.808119			423.9	0.293732	102.358		146.14	0.293732	10.8815		483.825	0.293732	244.075		365.209	0.293732	130.879
				0.292206	-10.5986	1.21328	-9.51962	1.75496	-5.37561	0.804816			392.279	0.292664	9.94818		147.203	0.292664	20.3134		551.765	0.292664	288.687		350.384	0.292664	111.9
				0.291138	-10.5955	1.20227	-9.52195	1.74285	-5.38106	0.808119			483.589	0.291595	148.465		147.059	0.291595	13.1145		521.674	0.291595	258.855		507.413	0.291595	626.282
				0.29007	-10.5901	1.20117	-9.52584	1.75056	-5.3686	0.816926			430.68	0.290527	55.3054		164.754	0.290527	6.67685		617.837	0.290527	525.065		358.45	0.290527	103.28
				0.289001	-10.5862	1.21548	-9.56788	1.7968	-5.38417	0.805917			427.454	0.289459	3.18397		160.106	0.289459	6.22959		665.627	0.289459	568.56		376.22	0.289459	148.386
				0.287933	-10.6197	1.17695	-9.61382	1.83533	-5.38573	0.799311			532.176	0.288391	50.8286		164.443	0.288391	2.72419		527.696	0.288391	171.733		412.706	0.288391	184.424
				0.286865	-10.6126	1.21988	-9.5889	1.84194	-5.38807	0.818027			703.664	0.287323	317.758		166.694	0.287323	14.4738		781.975	0.287323	1026.36		352.968	0.287323	103.786
				0.285797	-10.6235	1.22209	-9.5889	1.83093	-5.39974	0.827936			753.842	0.286255	503.865		161.248	0.286255	9.35806		670.294	0.286255	436.703		399.838	0.286255	137.944
				0.284729	-10.6134	1.19236	-9.57878	1.7968	-5.39507	0.81032			512.247	0.285187	105.638		154.135	0.285187	13.6028		980.433	0.285187	2190.15		405.294	0.285187	200.615
				0.283661	-10.6399	1.19676	-9.5998	1.78909	-5.40597	0.799311			458.509	0.284119	66.8398		164.847	0.284119	4.06267		653.273	0.284119	558.412		663.183	0.284119	1387.47
				0.282593	-10.6671	1.23089	-9.57878	1.80561	-5.39351	0.82133			616.3	0.283051	109.819		172.309	0.283051	0.403955		629.172	0.283051	488.921		393.787	0.283051	156.729
				0.281525	-10.685	1.19236	-9.62394	1.81662	-5.39351	0.814724			552.851	0.281982	123.051		175.001	0.281982	14.9232		995.528	0.281982	1954.68		383.924	0.281982	117.783
				0.280457	-10.7131	1.19236	-9.64496	1.83093	-5.41064	0.794907			461.623	0.280914	8.60045		184.607	0.280914	28.31		637.246	0.280914	309.603		443.642	0.280914	172.743
				0.279388	-10.6827	1.20227	-9.6325	1.82432	-5.40986	0.818027			585.275	0.279846	102.308		187.434	0.279846	1.67451		791.195	0.279846	577.492		827.321	0.279846	1821.57
				0.27832	-10.6804	1.20777	-9.63328	1.82322	-5.41376	0.816926			486.69	0.278778	146.388		180.154	0.278778	8.67946		780.274	0.278778	998.145		445.96	0.278778	128.458
				0.277252	-10.7115	1.22759	-9.6325	1.78248	-5.42621	0.830138			793.189	0.27771	498.21		181.12	0.27771	13.1904		803.455	0.27771	904.084		421.936	0.27771	152.512
				0.276184	-10.7131	1.22099	-9.65196	1.81441	-5.43088	0.825734			742.106	0.276642	360.71		186.704	0.276642	7.39563		943.286	0.276642	1410.33		419.519	0.276642	130.243
				0.275116	-10.7325	1.26392	-9.68232	1.82212	-5.41765	0.844451			509.253	0.275574	29.0789		180.031	0.275574	15.5525		618.326	0.275574	226.473		449.039	0.275574	164.951
				0.274048	-10.738	1.22099	-9.71035	1.87717	-5.41998	0.823532			485.863	0.274506	52.9053		223.85	0.274506	21.9626		807.245	0.274506	620.859		440.12	0.274506	164.628
				0.27298	-10.7372	1.27273	-9.70646	1.86726	-5.42855	0.820229			638.821	0.273438	41.1374		191.587	0.273438	22.8478		891.402	0.273438	595.871		459.801	0.273438	205.599
				0.271912	-10.7434	1.21108	-9.71346	1.86176	-5.42933	0.827936			596.3	0.272369	191.859		201.435	0.272369	5.78948		770.149	0.272369	629.609		489.99	0.272369	254.291
				0.270844	-10.7582	1.21438	-9.69556	1.81221	-5.43244	0.841148			1725.79	0.271301	1796.4		207.185	0.271301	18.6332		610.655	0.271301	159.491		466.822	0.271301	184.576
				0.269775	-10.7567	1.24961	-9.694	1.8012	-5.43945	0.833441			559.065	0.270233	82.7889		194.541	0.270233	14.3368		931.666	0.270233	1114.14		535.823	0.270233	374.482
				0.268707	-10.7754	1.24741	-9.69789	1.7979	-5.44645	0.825734			481.338	0.269165	44.6815		216.544	0.269165	19.4516		667.688	0.269165	312.457		427.191	0.269165	139.119
				0.267639	-10.7979	1.21988	-9.71035	1.82652	-5.43322	0.835643			634.953	0.268097	92.3652		219.908	0.268097	4.11916		1365.73	0.268097	1792.79		526.633	0.268097	258.732
				0.266571	-10.7995	1.22209	-9.71736	1.83203	-5.44178	0.84335			688.46	0.267029	188.583		235.121	0.267029	43.3515		894.15	0.267029	574.895		440.901	0.267029	123.231
				0.265503	-10.8018	1.27383	-9.74305	1.85075	-5.45813	0.837845			509.352	0.265961	5.06359		216.238	0.265961	10.3779		793.209	0.265961	536.187		678.621	0.265961	776.918
				0.264435	-10.7948	1.24631	-9.77964	1.90249	-5.46592	0.844451			474.656	0.264893	8.36127		225.086	0.264893	7.37126		926.712	0.264893	842.728		582.043	0.264893	505.973
				0.263367	-10.8205	1.21438	-9.77575	1.85515	-5.45346	0.842249			554.538	0.263824	94.287		245.59	0.263824	54.7397		1262.09	0.263824	1939.6		515.335	0.263824	139.33
				0.262299	-10.8104	1.26172	-9.7703	1.88267	-5.45813	0.848855			497.249	0.262756	22.4582		215.759	0.262756	15.6708		825.597	0.262756	448.03		530.19	0.262756	313.655
				0.26123	-10.8369	1.25291	-9.76095	1.83423	-5.46903	0.826835			608.923	0.261688	89.3677		284.62	0.261688	33.7243		975.806	0.261688	918.562		532.822	0.261688	188.723
				0.260162	-10.8703	1.22979	-9.74461	1.80671	-5.45813	0.844451			602.643	0.26062	26.2554		292.358	0.26062	42.2016		1319.75	0.26062	1458.65		517.32	0.26062	158.638
				0.259094	-10.8805	1.2419	-9.7812	1.86506	-5.46202	0.841148			713.11	0.259552	60.9593		259.091	0.259552	44.4507		1155.21	0.259552	2082.73		656.785	0.259552	337.274
				0.258026	-10.8345	1.26943	-9.79754	1.87056	-5.47137	0.834542			707.702	0.258484	161.37		266.341	0.258484	0.51382		1301.31	0.258484	1278.41		544.442	0.258484	248.159
				0.256958	-10.8641	1.26943	-9.81934	1.89699	-5.47993	0.837845			519.722	0.257416	28.1784		257.388	0.257416	35.8116		2049.51	0.257416	2949.71		555.682	0.257416	223.295
				0.25589	-10.8781	1.29585	-9.82168	1.89368	-5.46825	0.860965			692.714	0.256348	187.035		251.462	0.256348	53.8991		2088.88	0.256348	4285.76		877.36	0.256348	1455.63
				0.254822	-10.8921	1.25181	-9.80533	1.83313	-5.47682	0.835643			832.737	0.25528	94.3617		269.727	0.25528	23.2696		970.044	0.25528	703.513		650.559	0.25528	232.6
				0.253754	-10.8766	1.27824	-9.80221	1.83533	-5.48849	0.834542			490.96	0.254211	118.644		320.573	0.254211	17.7637		7401.49	0.254211	29268		1071.72	0.254211	1510.15
				0.252686	-10.8867	1.28374	-9.83491	1.85955	-5.47915	0.852158			889.276	0.253143	257.747		320.893	0.253143	37.7637		1122.03	0.253143	839.395		574.994	0.253143	195.914
				0.251617	-10.917	1.26282	-9.84893	1.88598	-5.46825	0.841148			615.116	0.252075	117.91		309.041	0.252075	62.3819		1464.78	0.252075	1501.42		610.004	0.252075	232.847
				0.250549	-10.9217	1.30466	-9.86839	1.89148	-5.48849	0.845552			590.66	0.251007	15.8823		329.914	0.251007	11.0388		1078.34	0.251007	609.454		692.053	0.251007	484.785
				0.249481	-10.9209	1.31016	-9.85671	1.91901	-5.49394	0.859865			704.191	0.249939	267.903		304.621	0.249939	29.0819		816.879	0.249939	303.895		529.144	0.249939	178.012
				0.248413	-10.9373	1.27824	-9.84815	1.87827	-5.49005	0.856562			532.693	0.248871	62.8471		346.616	0.248871	61.469		5234.91	0.248871	17454.7		644.913	0.248871	236.46
				0.247345	-10.9334	1.29035	-9.86605	1.88598	-5.49394	0.855461			771.474	0.247803	53.6418		364.331	0.247803	64.6886		2938.88	0.247803	8587.69		1062.34	0.247803	1738.65
				0.246277	-10.9599	1.27934	-9.86839	1.82983	-5.50095	0.849956			591.018	0.246735	42.9907		367.09	0.246735	59.2626		3237.68	0.246735	7464.9		678.506	0.246735	301.222
				0.245209	-10.9451	1.29585	-9.87539	1.86396	-5.49472	0.860965			855.82	0.245667	351.611		370.793	0.245667	55.5493		2059.59	0.245667	3718.3		875.482	0.245667	1004.87
				0.244141	-10.9505	1.29695	-9.8715	1.85405	-5.48927	0.857663			759.873	0.244598	210.526		397.834	0.244598	97.2373		1232.91	0.244598	877.842		3670.39	0.244598	11605.4
				0.243073	-10.9754	1.29035	-9.90887	1.88047	-5.50484	0.857663			1191.77	0.24353	1047.24		433.487	0.24353	113.611		1157.2	0.24353	752.582		594.279	0.24353	213.766
				0.242004	-10.9482	1.29805	-9.91666	1.91791	-5.51652	0.860965			637.194	0.242462	123.508		412.435	0.242462	78.0746		1802.48	0.242462	2189.78		675.58	0.242462	271.826
				0.240936	-10.9918	1.30026	-9.89953	1.86065	-5.50017	0.875278			878.473	0.241394	458.798		456.196	0.241394	145.727		1393.31	0.241394	1484.07		766.144	0.241394	342.49
				0.239868	-11.0058	1.27824	-9.94157	1.90029	-5.50562	0.874177			584.161	0.240326	112.565		424.617	0.240326	23.7707		11015.5	0.240326	42392.9		919.152	0.240326	400.7
				0.2388	-10.9848	1.28594	-9.92444	1.9069	-5.51029	0.869773			856.44	0.239258	392.427		528.375	0.239258	22.3666		1581.11	0.239258	1395.06		810.212	0.239258	288.2
				0.237732	-11.0214	1.29805	-9.933	1.90579	-5.51185	0.865369			1445.84	0.23819	1108.16		479.687	0.23819	73.0009		9638.05	0.23819	27017.4		1393.52	0.23819	2161.88
				0.236664	-11.0447	1.33769	-9.92833	1.9168	-5.50328	0.868672			650.151	0.237122	105.127		529.173	0.237122	97.2799		1963.75	0.237122	2292.54		1051.93	0.237122	928.469
				0.235596	-11.0432	1.28044	-9.98127	1.91901	-5.51496	0.869773			602.995	0.236053	41.3998		458.784	0.236053	61.6622		5002.02	0.236053	13917.5		745.546	0.236053	367.057
				0.234528	-11.0447	1.30466	-9.92133	1.84524	-5.51808	0.871975			920.717	0.234985	292.474		434.205	0.234985	0.207747		1652.71	0.234985	1354.06		969.495	0.234985	570.584
				0.233459	-11.0618	1.29585	-9.95325	1.85955	-5.51107	0.881884			839.807	0.233917	142.443		518.46	0.233917	138.899		1711.84	0.233917	1485.55		1118.36	0.233917	655.667
				0.232391	-11.0595	1.32558	-9.95013	1.90359	-5.51107	0.884086			1030.92	0.232849	300.17		538.089	0.232849	165.448		2313.52	0.232849	2570.52		1364.79	0.232849	1611.44
				0.231323	-11.0603	1.33989	-9.94624	1.88708	-5.52275	0.876379			1037.71	0.231781	282.301		995.318	0.231781	341.185		4839.48	0.231781	10986.2		2321.35	0.231781	4539.89
				0.230255	-11.0517	1.31016	-9.9766	1.93442	-5.52041	0.851057			870.139	0.230713	212.82		622.986	0.230713	124.572		2554.22	0.230713	2609.95		1512.85	0.230713	2673.5
				0.229187	-11.0906	1.34099	-9.99762	1.95314	-5.50562	0.874177			680.435	0.229645	90.8848		769.583	0.229645	87.2472		1896.66	0.229645	1493.34		955.893	0.229645	481.547
				0.228119	-11.0595	1.30796	-10.0124	1.92781	-5.51341	0.865369			794.684	0.228577	326.634		712.501	0.228577	132.092		1717.55	0.228577	1497.8		1379.85	0.228577	1565.28
				0.227051	-11.1047	1.30796	-9.99373	1.9168	-5.51652	0.85436			897.04	0.227509	226.321		924.233	0.227509	162.783		2574.62	0.227509	3999.61		1110.99	0.227509	565.097
				0.225983	-11.0899	1.30246	-9.98049	1.9091	-5.50951	0.88849			1940.13	0.22644	1435.85		845.535	0.22644	142.862		6149.73	0.22644	19724.5		2623.16	0.22644	5719.93
				0.224915	-11.0961	1.33769	-9.98361	1.9091	-5.51885	0.88849			1082.67	0.225372	30.6695		1005.15	0.225372	442.702		3663.05	0.225372	6032.73		1420.13	0.225372	1254.56
				0.223846	-11.0829	1.3454	-9.99996	1.93222	-5.52975	0.87748			839.094	0.224304	33.2823		2220.22	0.224304	2050.08		7438.08	0.224304	17951		1357.02	0.224304	992.413
				0.222778	-11.1117	1.33549	-10.0109	1.90579	-5.51885	0.88849			772.003	0.223236	187.963		1911.94	0.223236	1371.22		2160.95	0.223236	1346.48		1179.38	0.223236	1001.03
				0.22171	-11.1148	1.32888	-10.0552	1.94653	-5.52508	0.870874			908.55	0.222168	39.4361		1775.61	0.222168	1109.89		2.51604e+06	0.222168	1.12425e+07		1455.84	0.222168	1681.13
				0.220642	-11.1342	1.29475	-10.056	1.94763	-5.51496	0.876379			2835.14	0.2211	2721.77		1181.08	0.2211	514.225		2130.87	0.2211	1360.66		1567.83	0.2211	1981.46
				0.219574	-11.1358	1.30796	-10.0389	1.91901	-5.5173	0.868672			1292.17	0.220032	558.355		938.513	0.220032	137.618		2464.06	0.220032	1927.56		12492.6	0.220032	45719.3
				0.218506	-11.1498	1.35861	-10.0373	1.90579	-5.50951	0.87748			1100.03	0.218964	145.468		2159.2	0.218964	1095.87		7772.7	0.218964	17314.8		6941.81	0.218964	16069
				0.217438	-11.1397	1.3509	-10.0342	1.88377	-5.50873	0.887389			982.971	0.217896	48.2909		1982.85	0.217896	1422.34		6646.56	0.217896	14451.7		1774.02	0.217896	1381.59
				0.21637	-11.1467	1.33218	-10.0358	1.89258	-5.52664	0.884086			763.054	0.216827	18.5777		5019.51	0.216827	3791.68		9025.26	0.216827	22914.9		1923.69	0.216827	2448.34
				0.215302	-11.1903	1.32558	-10.0459	1.94873	-5.52275	0.891793			855.848	0.215759	268.733		4232.9	0.215759	4408.27		2913.03	0.215759	2362.88		1479.47	0.215759	1044.74
				0.214233	-11.1514	1.3454	-10.1136	1.97406	-5.51808	0.896197			1362.61	0.214691	410.44		1784.87	0.214691	1409.99		7615.52	0.214691	14815		19745.7	0.214691	76707.5
				0.213165	-11.1825	1.35861	-10.0817	1.93552	-5.52041	0.895096			1320.72	0.213623	367.492		2018.66	0.213623	654.373		5485.79	0.213623	7001.97		3705.46	0.213623	7035.04
				0.212097	-11.181	1.3498	-10.084	1.94983	-5.51808	0.878581			1750.6	0.212555	83.6036		1429.66	0.212555	658.865		12115.2	0.212555	39525.9		2951.19	0.212555	3073.62
				0.211029	-11.2028	1.35641	-10.0599	1.89148	-5.5064	0.892894			1692.26	0.211487	90.8358		4386.46	0.211487	1974.39		3053.07	0.211487	4190.17		2089.47	0.211487	2117.19
				0.209961	-11.1856	1.37622	-10.063	1.86506	-5.51885	0.875278			1171.74	0.210419	233.352		12953.6	0.210419	12289.6		5687.59	0.210419	9663.44		9173.67	0.210419	27679.2
				0.208893	-11.1996	1.3542	-10.0724	1.88488	-5.51263	0.868672			867.918	0.209351	96.8978		1292.59	0.209351	189.838		6778.44	0.209351	17163.4		5733.32	0.209351	15086.8
				0.207825	-11.1965	1.40045	-10.0965	1.9146	-5.50173	0.875278			1140.66	0.208282	231.719		1844.65	0.208282	459.638		9524.13	0.208282	19407.3		5738.91	0.208282	14790.4
				0.206757	-11.223	1.34099	-10.1378	2.00819	-5.51808	0.893995			1922.9	0.207214	1078.12		1385.96	0.207214	403.145		3184.41	0.207214	4180.59		10839.5	0.207214	26160.1
				0.205688	-11.2362	1.37512	-10.116	2.00158	-5.52586	0.900601			1114.96	0.206146	235.279		40972.1	0.206146	55650.3		24730.2	0.206146	88025.4		8047.24	0.206146	19948.2
				0.20462	-11.2425	1.3509	-10.1455	2.00598	-5.51263	0.890692			932.591	0.205078	44.5071		2833.67	0.205078	1635.2		8728.69	0.205078	19155.2		3939.35	0.205078	7340.71
				0.203552	-11.2323	1.37622	-10.1019	1.94213	-5.50406	0.896197			1122.05	0.20401	785.528		2285.56	0.20401	1333.35		7566	0.20401	21418.8		3746.69	0.20401	3651.03
				0.202484	-11.2347	1.37953	-10.1183	1.92561	-5.49939	0.893995			1081.73	0.202942	86.1797		1680.42	0.202942	754.259		5169.21	0.202942	6414.55		6397.04	0.202942	14968.9
				0.201416	-11.2417	1.38944	-10.13	1.95974	-5.50718	0.880783			2143.93	0.201874	1205.06		27436.1	0.201874	37877.9		11730.2	0.201874	29521.7		2879.81	0.201874	3862.84
				0.200348	-11.23	1.41035	-10.193	2.0225	-5.51652	0.909409			4706.42	0.200806	4409.86		1714.85	0.200806	908.928		4281.07	0.200806	3051.2		27425.1	0.200806	74329.8
				0.19928	-11.2526	1.40045	-10.1829	1.97075	-5.5064	0.906106			2.50409e+07	0.199738	5.32892e+06		1.27541e+07	0.199738	1.93486e+06		7.16401e+07	0.199738	5.81858e+07		3.8978e+07	0.199738	3.26823e+07
				0.198212	-11.2611	1.35751	-10.1759	2.04232	-5.50173	0.886288			1974.9	0.198669	459.935		851.853	0.198669	172.183		4120.89	0.198669	4589.41		898457	0.198669	3.8906e+06
				0.197144	-11.272	1.37732	-10.1658	1.92671	-5.49706	0.8995			773.4	0.197601	252.074		1288.76	0.197601	326.508		5463.8	0.197601	8572.15		3593.22	0.197601	3876.15
				0.196075	-11.2744	1.38944	-10.1284	1.90249	-5.49706	0.8995			1208.31	0.196533	434.434		1259.49	0.196533	168.635		4322.11	0.196533	6053		7902.28	0.196533	11734.5
				0.195007	-11.2658	1.37512	-10.1829	1.98617	-5.49861	0.906106			1565.7	0.195465	70.9922		840.358	0.195465	108.206		3134.05	0.195465	2637.7		1.1948e+06	0.195465	5.17874e+06
				0.193939	-11.3001	1.41696	-10.1899	1.94983	-5.50173	0.906106			1581.6	0.194397	1061		783.824	0.194397	262.328		8930.45	0.194397	16750.4		7653.24	0.194397	15254.6
				0.192871	-11.3032	1.39274	-10.2031	2.01259	-5.51107	0.886288			1686.61	0.193329	765.273		1453.38	0.193329	614.396		11053.1	0.193329	23738.6		3211.91	0.193329	2635.9
				0.191803	-11.3226	1.36521	-10.2226	1.96084	-5.48694	0.900601			1383.25	0.192261	71.9827		703.161	0.192261	95.9035		6542.56	0.192261	7910.97		4913.43	0.192261	5457.13
				0.190735	-11.3289	1.34319	-10.1993	1.96965	-5.47837	0.892894			1938.69	0.191193	991.882		625.493	0.191193	32.2756		5526.14	0.191193	6056.84		3271.7	0.191193	3196.48
				0.189667	-11.3335	1.40705	-10.1868	1.93002	-5.49083	0.879682			1149.51	0.190125	656.844		646.785	0.190125	53.0081		4260.42	0.190125	4396.49		3816.01	0.190125	4532.9
				0.188599	-11.2954	1.37512	-10.1821	1.94983	-5.4955	0.91051			2172.42	0.189056	661.349		656.85	0.189056	35.5133		4491.29	0.189056	6460.48		26058.2	0.189056	70897.1
				0.187531	-11.3343	1.37732	-10.1728	1.93662	-5.48927	0.912712			4533.67	0.187988	5120.98		643.517	0.187988	8.98049		8065.23	0.187988	14745		5886.97	0.187988	7388.81
				0.186462	-11.332	1.36962	-10.2039	1.92781	-5.47682	0.901702			1406.69	0.18692	348.097		690.904	0.18692	130.919		3539.59	0.18692	3072.47		3735.68	0.18692	4540.71
				0.185394	-11.3359	1.35971	-10.2281	1.92671	-5.47915	0.889591			2290.46	0.185852	1601.88		822.933	0.185852	400.025		6017.04	0.185852	6823.9		6056.2	0.185852	9720.7
				0.184326	-11.3787	1.40925	-10.2382	2.03351	-5.46981	0.900601			2198.53	0.184784	1154.94		680.46	0.184784	134.039		5132.79	0.184784	5876.64		6319.31	0.184784	15658.2
				0.183258	-11.3421	1.42136	-10.274	2.0291	-5.46592	0.88849			1835.44	0.183716	146.324		922.849	0.183716	258.723		6543.29	0.183716	8558.4		3332.09	0.183716	3494.05
				0.18219	-11.3694	1.39824	-10.2639	1.99497	-5.47059	0.903904			2807.26	0.182648	1557.01		540.503	0.182648	74.2955		10629.3	0.182648	35638.5		5802.48	0.182648	6824.55
				0.181122	-11.374	1.40705	-10.2538	1.93002	-5.46981	0.900601			7108.07	0.18158	2498.74		517.827	0.18158	52.1508		6018.83	0.18158	13970.4		2478.03	0.18158	2078.62
				0.180054	-11.3795	1.41256	-10.2506	1.96084	-5.46125	0.906106			7317.84	0.180511	7435.01		460.1	0.180511	10.94		5072.01	0.180511	7022.15		4580.15	0.180511	6543.27
				0.178986	-11.3756	1.39604	-10.2522	1.95644	-5.46592	0.895096			1672.27	0.179443	576.899		433.279	0.179443	104.169		9517.84	0.179443	16128.5		2701.87	0.179443	3981.61
				0.177917	-11.4052	1.40705	-10.2787	1.96965	-5.46358	0.887389			2786.85	0.178375	2039.94		537.661	0.178375	31.9736		3933.18	0.178375	3493.57		2671.25	0.178375	2042.03
				0.176849	-11.4161	1.40485	-10.2779	1.98837	-5.45268	0.898399			2675.05	0.177307	1611.16		522.008	0.177307	56.1029		13121.3	0.177307	43595.4		5.16294e+06	0.177307	2.2489e+07
				0.175781	-11.4028	1.41035	-10.2872	2.00378	-5.43945	0.892894			3332.26	0.176239	895.224		409.023	0.176239	84.5537		3283.03	0.176239	4008.03		1.19348e+06	0.176239	5.17906e+06
				0.174713	-11.3974	1.39164	-10.281	1.98617	-5.43711	0.885187			7170.81	0.175171	5354.54		341.412	0.175171	15.8574		5059.15	0.175171	7727.53		5036.19	0.175171	8202.17
				0.173645	-11.4239	1.38503	-10.295	2.0236	-5.4449	0.893995			4672.2	0.174103	4925.07		402.228	0.174103	61.3342		5648.26	0.174103	6940.19		3627.74	0.174103	4470.94
				0.172577	-11.4347	1.44008	-10.2724	1.95644	-5.434	0.896197			1526.75	0.173035	547.755		378.045	0.173035	104.387		7111.13	0.173035	11096.4		2695.27	0.173035	2188.44
				0.171509	-11.4184	1.38173	-10.309	2.0192	-5.441	0.903904			1804.25	0.171967	695.555		356.399	0.171967	25.892		4892.16	0.171967	5770.54		9095.9	0.171967	29932.3
				0.170441	-11.427	1.40485	-10.2942	2.0291	-5.44334	0.902803			4041.56	0.170898	3395.46		434.968	0.170898	18.796		3545.35	0.170898	4032.55		2737.85	0.170898	5155.76
				0.169373	-11.4363	1.40045	-10.3082	2.00929	-5.43322	0.901702			1725.77	0.16983	512.035		408.797	0.16983	0.611518		5184.86	0.16983	8856.23		1.16601e+06	0.16983	5.05006e+06
				0.168304	-11.4168	1.4654	-10.3145	2.05112	-5.4231	0.887389			20956	0.168762	23904		373.377	0.168762	6.71967		4081.27	0.168762	6757.81		4607.35	0.168762	8636.66
				0.167236	-11.4542	1.43017	-10.3371	2.028	-5.41687	0.887389			4283.45	0.167694	4921.61		349.319	0.167694	38.5425		3086.4	0.167694	3070.19		9948.96	0.167694	30199.2
				0.166168	-11.441	1.45109	-10.3129	1.99167	-5.41453	0.884086			19893.3	0.166626	23503.4		402.423	0.166626	121.272		5482.08	0.166626	13410.3		2374.18	0.166626	2502.85
				0.1651	-11.4464	1.43898	-10.3137	1.99277	-5.42933	0.905005			10831.9	0.165558	9861.13		352.303	0.165558	91.1802		5877.48	0.165558	11548.9		3142.02	0.165558	4587.82
				0.164032	-11.4565	1.44228	-10.309	1.98837	-5.41531	0.905005			4732.12	0.16449	4816.41		310.122	0.16449	2.88822		2456.93	0.16449	2321.35		7468.24	0.16449	23159.8
				0.162964	-11.4776	1.42357	-10.3324	2.05222	-5.42076	0.892894			5533.47	0.163422	4603.07		342.854	0.163422	46.8032		10610.8	0.163422	23328		3812.28	0.163422	7369.82
				0.161896	-11.4822	1.42577	-10.3768	2.05993	-5.40441	0.893995			1389.27	0.162354	63.4648		347.552	0.162354	3.39999		2645.19	0.162354	2744.88		1220.66	0.162354	620.267
				0.160828	-11.462	1.41696	-10.3814	2.06434	-5.38884	0.889591			3291.13	0.161285	1933.43		349.605	0.161285	49.8843		2353.89	0.161285	2010.36		1736.37	0.161285	1778.38
				0.15976	-11.4565	1.4621	-10.3425	1.96965	-5.39741	0.88849			3745.66	0.160217	462.532		297.007	0.160217	30.6428		2601.98	0.160217	2887.17		2115.44	0.160217	3089.67
				0.158691	-11.4807	1.44559	-10.3573	1.97295	-5.40052	0.881884			1.06378e+07	0.159149	1.50402e+07		280.799	0.159149	12.0075		4766.1	0.159149	9723.86		1.12464e+06	0.159149	4.87911e+06
				0.157623	-11.4861	1.44008	-10.3534	2.01149	-5.38962	0.906106			7283.13	0.158081	8311.22		298.354	0.158081	58.1841		2367.22	0.158081	2096.89		2851.41	0.158081	4599.28
				0.156555	-11.4783	1.4621	-10.3682	2.01699	-5.38573	0.889591			2980.87	0.157013	1882.59		330.448	0.157013	67.0032		2332.47	0.157013	2430.67		1358.43	0.157013	957.461
				0.155487	-11.5134	1.44338	-10.4079	2.05333	-5.38884	0.891793			4783.74	0.155945	4214.09		298.327	0.155945	49.8058		2672.37	0.155945	3115.82		3775.91	0.155945	7704.33
				0.154419	-11.5079	1.43568	-10.4056	2.08305	-5.37327	0.885187			6127.21	0.154877	4308.44		311.211	0.154877	49.476		2117.36	0.154877	2432.24		4956.94	0.154877	13923.4
				0.153351	-11.5305	1.46981	-10.3877	2.05333	-5.36705	0.882985			7358.96	0.153809	8203.99		295.159	0.153809	44.183		2655.39	0.153809	2725.11		12895.9	0.153809	33661.8
				0.152283	-11.5009	1.43898	-10.369	1.96745	-5.37172	0.900601			10531.9	0.15274	7244.22		254.042	0.15274	3.40087		2655.05	0.15274	3416.82		3273.44	0.15274	5561.23
				0.151215	-11.5305	1.47641	-10.3604	1.98617	-5.36627	0.890692			3709.62	0.151672	1513.51		310.55	0.151672	92.4877		4839.19	0.151672	8349.32		2198.69	0.151672	3635.44
				0.150146	-11.5375	1.44889	-10.3612	1.99387	-5.37016	0.882985			13785.7	0.150604	16181.5		248.765	0.150604	35.1166		2103.93	0.150604	3089.4		4654.3	0.150604	9461.82
				0.149078	-11.5181	1.43237	-10.3806	1.98176	-5.3577	0.878581			2710.84	0.149536	36.2065		242.987	0.149536	1.78614		1983.6	0.149536	2357.69		1880.45	0.149536	2922.85
				0.14801	-11.5476	1.44779	-10.4133	2.06544	-5.34058	0.874177			27740.1	0.148468	21971.6		258.512	0.148468	9.80066		1333.38	0.148468	771.577		5642.49	0.148468	12806
				0.146942	-11.5546	1.4599	-10.4242	2.03901	-5.33591	0.867571			7946.57	0.1474	7372.97		226.63	0.1474	7.43964		2910.27	0.1474	5390.26		2169.35	0.1474	3141.23
				0.145874	-11.5321	1.461	-10.4328	2.06434	-5.33357	0.870874			2181.09	0.146332	782.142		275.709	0.146332	38.7295		1496.28	0.146332	1307.57		1287.91	0.146332	1148.68
				0.144806	-11.5539	1.44999	-10.4242	2.04782	-5.33123	0.889591			5272.59	0.145264	1109.99		250.692	0.145264	14.1094		2315.99	0.145264	4765.03		7579.26	0.145264	20603.2
				0.143738	-11.5796	1.4577	-10.3814	1.99167	-5.33668	0.88849			1768.48	0.144196	704.541		233.009	0.144196	35.8353		2297.76	0.144196	4371.63		1423.97	0.144196	1095.94
				0.14267	-11.6006	1.44779	-10.4126	2.01809	-5.32812	0.885187			52126.8	0.143127	69454.3		228.78	0.143127	9.6815		2526.33	0.143127	4534.34		7497.2	0.143127	23448.1
				0.141602	-11.571	1.43678	-10.425	2.03351	-5.31722	0.887389			7908.54	0.142059	5231.19		230.71	0.142059	20.9672		4874.75	0.142059	11745.8		1708.48	0.142059	2560.66
				0.140533	-11.5858	1.4577	-10.4616	2.08966	-5.318	0.870874			2579.79	0.140991	325.279		225.098	0.140991	16.0419		1178.42	0.140991	823.303		922.626	0.140991	686.972
				0.139465	-11.5811	1.47091	-10.446	2.03241	-5.31177	0.862066			11683.8	0.139923	14054.3		217.014	0.139923	3.84906		1552.06	0.139923	1977.75		2620.86	0.139923	5563.8
				0.138397	-11.6014	1.44448	-10.4702	2.06213	-5.30554	0.884086			2079.34	0.138855	56.2685		223.232	0.138855	25.7924		1756.31	0.138855	1706.41		1010.65	0.138855	589.951
				0.137329	-11.5951	1.50394	-10.4429	2.03241	-5.30321	0.887389			6716.27	0.137787	6035.38		212.733	0.137787	19.1799		5673.33	0.137787	19361.5		8239.39	0.137787	30538.6
				0.136261	-11.5881	1.44559	-10.4227	2.01259	-5.29932	0.864268			13172.5	0.136719	15890.5		212.982	0.136719	17.5994		1254.12	0.136719	886.82		1382.98	0.136719	1582.37
				0.135193	-11.62	1.4665	-10.4632	2.00598	-5.28842	0.864268			3794.75	0.135651	2871		205.315	0.135651	34.6896		1569.9	0.135651	2489.59		952.459	0.135651	1235.5
				0.134125	-11.613	1.4654	-10.4694	2.04562	-5.29153	0.873076			3916.37	0.134583	920.981		217.151	0.134583	29.5199		2555.72	0.134583	4526.66		1331.06	0.134583	1158.91
				0.133057	-11.6076	1.44669	-10.5021	2.1403	-5.28219	0.870874			4476.59	0.133514	119.443		211.625	0.133514	6.78116		1356.67	0.133514	1187.83		1667.27	0.133514	3216.36
				0.131989	-11.6395	1.51605	-10.4966	2.07094	-5.2783	0.852158			4995.24	0.132446	585.793		207.978	0.132446	1.47861		2262	0.132446	4148.92		1625.44	0.132446	2907.02
				0.13092	-11.6387	1.4621	-10.4616	2.028	-5.28374	0.859865			5906.98	0.131378	5916.33		193.581	0.131378	12.4863		3085.42	0.131378	6573.42		4100.46	0.131378	12107.7
				0.129852	-11.6325	1.4665	-10.4632	2.04121	-5.26895	0.880783			6917.42	0.13031	6528.81		190.521	0.13031	23.0632		1903.01	0.13031	4100.61		870.47	0.13031	712.211
				0.128784	-11.6348	1.44118	-10.5005	2.06764	-5.2635	0.859865			3278.84	0.129242	2429.45		193.986	0.129242	36.1263		2001.39	0.129242	3693.13		1021.59	0.129242	1373.32
				0.127716	-11.6333	1.48082	-10.4896	2.05883	-5.26195	0.868672			2209.92	0.128174	482.428		188.894	0.128174	6.1704		862.756	0.128174	412.747		1216.03	0.128174	1629.81
				0.126648	-11.6387	1.49513	-10.5231	2.10177	-5.24793	0.855461			3103.59	0.127106	2007.26		198.366	0.127106	15.2651		1223.63	0.127106	987.126		1232.13	0.127106	1649.06
				0.12558	-11.6216	1.48192	-10.4764	2.04232	-5.24015	0.842249			5258.26	0.126038	1676.24		192.488	0.126038	0.997129		1773.96	0.126038	3206.72		1527.58	0.126038	2152.09
				0.124512	-11.6481	1.48632	-10.4671	2.05112	-5.23314	0.845552			2460.77	0.124969	670.701		179.255	0.124969	9.28562		1172.41	0.124969	839.844		1032.58	0.124969	1287.2
				0.123444	-11.6558	1.49733	-10.4935	2.00708	-5.23937	0.84335			3087.68	0.123901	1426.04		184.881	0.123901	30.0214		1496.98	0.123901	1390.35		993.801	0.123901	904.218
				0.122375	-11.6621	1.47972	-10.4889	2.05553	-5.21835	0.853259			1829.45	0.122833	1034.23		171.3	0.122833	14.3607		1611.67	0.122833	3992.12		994.382	0.122833	1058.86
				0.121307	-11.652	1.48522	-10.5169	1.98506	-5.21524	0.848855			862.664	0.121765	215.515		180.09	0.121765	8.31039		1982.46	0.121765	4512.51		1399.34	0.121765	1651.77
				0.120239	-11.6769	1.49843	-10.5005	2.06764	-5.21991	0.853259			3847.39	0.120697	778.866		176.289	0.120697	4.61546		1217.7	0.120697	1195.24		932.778	0.120697	843.303
				0.119171	-11.6784	1.50724	-10.5644	2.16012	-5.20434	0.859865			986.639	0.119629	439.056		176.966	0.119629	1.54645		981.66	0.119629	864.248		885.774	0.119629	800.567
				0.118103	-11.6699	1.53476	-10.5465	2.09076	-5.20044	0.852158			3375.77	0.118561	1528.49		175.717	0.118561	2.60851		846.181	0.118561	408.982		873.918	0.118561	989.129
				0.117035	-11.6878	1.50504	-10.5589	2.05993	-5.19655	0.842249			4574.94	0.117493	2671.45		178.657	0.117493	8.91263		1001.8	0.117493	707.91		734.794	0.117493	529.526
				0.115967	-11.6924	1.50504	-10.5348	2.07424	-5.17553	0.858764			2913.56	0.116425	791.179		173.199	0.116425	16.4288		1226.98	0.116425	1549.03		1016.9	0.116425	1087.7
				0.114899	-11.6808	1.49293	-10.5293	2.06434	-5.16074	0.853259			8333.24	0.115356	10403.9		163.949	0.115356	18.5098		1107.24	0.115356	849.225		1109.54	0.115356	1397.75
				0.113831	-11.6956	1.48962	-10.5317	2.03241	-5.16541	0.840047			1733.34	0.114288	1249.32		169.356	0.114288	4.00451		1207.28	0.114288	966.17		2425.68	0.114288	7493.02
				0.112762	-11.687	1.49513	-10.5683	2.08195	-5.17008	0.851057			1352.17	0.11322	822.882		171.759	0.11322	12.9378		876.867	0.11322	484.598		651.403	0.11322	393.737
				0.111694	-11.7298	1.51164	-10.5792	2.03131	-5.16074	0.851057			1344.5	0.112152	424.617		168.759	0.112152	13.6597		1199.34	0.112152	1550.73		931.534	0.112152	866.433
				0.110626	-11.7119	1.50394	-10.555	2.06544	-5.14517	0.851057			2037.79	0.111084	1495.75		168.374	0.111084	2.35536		1391.16	0.111084	1983.78		736.401	0.111084	641.845
				0.109558	-11.7212	1.50174	-10.5846	2.10507	-5.14751	0.841148			3897.24	0.110016	3055.04		159.226	0.110016	1.90237		1000.14	0.110016	807.791		907.246	0.110016	1284.46
				0.10849	-11.715	1.49953	-10.5877	2.1337	-5.12726	0.834542			1514.62	0.108948	119.729		153.319	0.108948	10.7063		699.682	0.108948	237.926		1394.38	0.108948	2841.28
				0.107422	-11.7228	1.51935	-10.562	2.09076	-5.13583	0.833441			3132.58	0.10788	2329.56		164.509	0.10788	12.6635		700.242	0.10788	307.828		730.169	0.10788	573.593
				0.106354	-11.7999	1.44999	-10.5636	2.05993	-5.11637	0.834542			2579.82	0.106812	1452.08		158.845	0.106812	10.2141		878.75	0.106812	1003.98		620.647	0.106812	352.146
				0.105286	-11.7267	1.51385	-10.5768	2.07645	-5.11403	0.822431			1007.76	0.105743	209.364		153.534	0.105743	4.19952		1477.73	0.105743	3144.01		986.912	0.105743	1976.49
				0.104218	-11.7454	1.51605	-10.5986	2.03241	-5.09612	0.825734			1944.34	0.104675	504.175		156.408	0.104675	9.82172		763.413	0.104675	760.432		853.842	0.104675	934.002
				0.103149	-11.7345	1.51385	-10.5605	2.08415	-5.09612	0.82133			1541.89	0.103607	256.85		158.048	0.103607	0.551986		697.291	0.103607	283.206		733.872	0.103607	723.696
				0.102081	-11.7469	1.48962	-10.5901	2.08636	-5.08055	0.814724			1781.19	0.102539	810.228		147.391	0.102539	2.09123		1368.43	0.102539	2058.49		1410.34	0.102539	2123.34
				0.101013	-11.7547	1.54247	-10.6134	2.10837	-5.08445	0.824633			23516.3	0.101471	28693.8		148.596	0.101471	20.4425		1207.97	0.101471	2112.21		756.95	0.101471	805.247
				0.0999451	-11.7345	1.52486	-10.5986	2.11388	-5.07355	0.837845			2172.12	0.100403	535.881		140.643	0.100403	8.38953		726.147	0.100403	476.351		688.199	0.100403	575.715
				0.098877	-11.768	1.55018	-10.6235	2.09626	-5.05175	0.809219			986.122	0.0993347	103.221		146.243	0.0993347	7.42928		811.333	0.0993347	592.457		1637.94	0.0993347	3821.6
				0.0978088	-11.7975	1.51054	-10.5877	2.05663	-5.04007	0.81032			1072.53	0.0982666	32.4758		145.008	0.0982666	7.03601		718.646	0.0982666	421.394		709.326	0.0982666	588.023
				0.0967407	-11.7641	1.54027	-10.5986	2.11828	-5.02917	0.792705			1658.88	0.0971985	488.12		151.364	0.0971985	4.60204		625.452	0.0971985	292.323		713.867	0.0971985	517.266
				0.0956726	-11.8077	1.49843	-10.6041	2.10397	-5.02217	0.791604			1858.23	0.0961304	37.4096		150.819	0.0961304	9.5945		662.565	0.0961304	313.545		776.04	0.0961304	634.706
				0.0946045	-11.7944	1.51275	-10.6383	2.1392	-5.01049	0.803715			10602.1	0.0950623	13182.2		134.621	0.0950623	3.01445		802.789	0.0950623	800.083		2291.79	0.0950623	7708.18
				0.0935364	-11.8217	1.51164	-10.6485	2.1359	-4.99881	0.79821			1667.94	0.0939941	400.416		137.111	0.0939941	1.37202		726.193	0.0939941	422.175		662.671	0.0939941	504.098
				0.0924683	-11.7866	1.53256	-10.6703	2.1381	-4.98635	0.815825			2824	0.092926	1463.81		135.912	0.092926	3.61209		750.858	0.092926	680.143		1050.39	0.092926	1420.56
				0.0914001	-11.7999	1.52706	-10.6103	2.07755	-4.97701	0.800412			1181.2	0.0918579	41.1922		140.257	0.0918579	7.38777		554.478	0.0918579	175.176		605.136	0.0918579	324.2
				0.090332	-11.8092	1.49843	-10.6212	2.10177	-4.95677	0.796008			2357.41	0.0907898	2306.73		136.015	0.0907898	2.35842		582.895	0.0907898	210.293		1033.87	0.0907898	1546.7
				0.0892639	-11.8069	1.50614	-10.6064	2.06323	-4.94431	0.7872			2829.28	0.0897217	1017.22		137.634	0.0897217	7.57265		671.753	0.0897217	276.293		773.158	0.0897217	756.05
				0.0881958	-11.8139	1.55128	-10.6819	2.12599	-4.93264	0.777291			3760.99	0.0886536	2918.74		137.853	0.0886536	4.55101		677.924	0.0886536	320.927		1391.31	0.0886536	2817.29
				0.0871277	-11.8178	1.52155	-10.6749	2.10948	-4.92252	0.77619			3297.69	0.0875854	3735.2		124.259	0.0875854	2.22488		617.53	0.0875854	240.171		904.016	0.0875854	1272.5
				0.0860596	-11.8232	1.52265	-10.7006	2.11278	-4.9233	0.792705			2206.88	0.0865173	852.664		128.807	0.0865173	0.84437		7304.5	0.0865173	29958.7		669.819	0.0865173	623.123
				0.0849915	-11.8084	1.54577	-10.6477	2.10397	-4.90305	0.779493			7922.62	0.0854492	9458.27		129.017	0.0854492	3.23557		564.691	0.0854492	210.37		668.708	0.0854492	460.184
				0.0839233	-11.8038	1.53917	-10.6438	2.09186	-4.88281	0.777291			1955.69	0.0843811	1611.85		126.654	0.0843811	5.58247		544.112	0.0843811	153.423		853.98	0.0843811	804.949
				0.0828552	-11.8637	1.54688	-10.6368	2.06213	-4.87892	0.747565			3088.91	0.083313	1612.76		126.572	0.083313	0.391765		740.256	0.083313	434.423		681.655	0.083313	507.839
				0.0817871	-11.8279	1.49843	-10.6757	2.10837	-4.84544	0.759675			3803.18	0.0822449	3225.79		134.095	0.0822449	0.76711		594.546	0.0822449	317.268		654.147	0.0822449	567.441
				0.080719	-11.8544	1.53587	-10.685	2.1392	-4.83065	0.754171			4977.98	0.0811768	2656.05		129.255	0.0811768	3.76457		887.779	0.0811768	1770.12		995.847	0.0811768	1524.85
				0.0796509	-11.8365	1.52375	-10.7045	2.14911	-4.81975	0.771786			3149.77	0.0801086	3443.6		124.429	0.0801086	1.53989		700.552	0.0801086	948.534		1317.79	0.0801086	1858.93
				0.0785828	-11.8653	1.54247	-10.7053	2.17443	-4.80496	0.75307			2076.98	0.0790405	1228.54		120.677	0.0790405	3.88802		1149.87	0.0790405	2597.5		819.751	0.0790405	823.651
				0.0775146	-11.8536	1.54357	-10.6555	2.11498	-4.80263	0.736555			3640.01	0.0779724	584.48		118.95	0.0779724	5.05953		540.01	0.0779724	206.749		1120.46	0.0779724	1392.67
				0.0764465	-11.8754	1.55238	-10.6921	2.08085	-4.77616	0.756373			4901.9	0.0769043	5259.84		125.191	0.0769043	2.61688		688.969	0.0769043	538.425		1145.5	0.0769043	1929.94
				0.0753784	-11.8707	1.51935	-10.6796	2.12929	-4.7528	0.740959			11849.8	0.0758362	1515.62		122.381	0.0758362	1.05199		14124.5	0.0758362	60322.5		1347.53	0.0758362	2543.44
				0.0743103	-11.8816	1.52816	-10.6866	2.07535	-4.72867	0.733252			7671.88	0.0747681	6272.94		120.61	0.0747681	3.97718		507.944	0.0747681	179.012		1366.99	0.0747681	2666.46
				0.0732422	-11.8878	1.55458	-10.717	2.1403	-4.7092	0.723343			3446.22	0.0737	1788.16		124.584	0.0737	0.703863		504.66	0.0737	178.098		920.403	0.0737	1214.88
				0.0721741	-11.8824	1.54688	-10.7053	2.16783	-4.69286	0.74206			1212.33	0.0726318	543.556		113.253	0.0726318	3.40188		724.634	0.0726318	832.953		1167.91	0.0726318	1915.8
				0.071106	-11.9019	1.51935	-10.7037	2.16342	-4.68274	0.732151			10896.8	0.0715637	5252.14		118.931	0.0715637	1.63004		530.161	0.0715637	207.067		1069.09	0.0715637	1595.16
				0.0700378	-11.8832	1.54577	-10.6897	2.11278	-4.66094	0.716737			5395.42	0.0704956	5301.43		115.459	0.0704956	0.726042		499.957	0.0704956	173.783		2085.01	0.0704956	4197.26
				0.0689697	-11.8746	1.53807	-10.7216	2.14471	-4.65004	0.718939			5488.97	0.0694275	3746.07		118.284	0.0694275	1.5318		510.361	0.0694275	200.46		720.789	0.0694275	745.619
				0.0679016	-11.8793	1.56889	-10.6936	2.09186	-4.60566	0.711232			1665.24	0.0683594	120.881		124.434	0.0683594	5.74859		544.811	0.0683594	279.933		831.961	0.0683594	956.146
				0.0668335	-11.8801	1.56119	-10.7138	2.10067	-4.58231	0.717838			2553.68	0.0672913	1752.22		110.004	0.0672913	5.69919		560.15	0.0672913	282.604		1545.77	0.0672913	3360.43
				0.0657654	-11.8925	1.57	-10.7785	2.18544	-4.55584	0.711232			2549.23	0.0662231	488.889		111.387	0.0662231	3.74391		524.187	0.0662231	216.216		1907.85	0.0662231	5453.25
				0.0646973	-11.9089	1.55789	-10.7427	2.16783	-4.54105	0.699122			1889.18	0.065155	1422.34		110.74	0.065155	0.287737		532.999	0.065155	303.659		838.075	0.065155	1020.3
				0.0636292	-11.898	1.54908	-10.7356	2.10287	-4.51224	0.702425			1398.93	0.0640869	478.106		110.701	0.0640869	1.06669		499.649	0.0640869	246.01		2492.32	0.0640869	6770.01
[truncated: 58 more rows]

## Sheet: Fig.5
Fig. 5a									Fig.5 a inset			Fig. 5b						Fig.5c					Fig. 5d
[truncated: 14,412 more rows]

## Sheet: Fig.6
Fig.6a								Fig. 6b						Fig. 6c									Fig. 6d									Fig. 6e									Fig. 6f
[truncated: 1,131 more rows]

[truncated: 23 more sheets: Fig. S1, Fig. S2, Fig. S3, Fig. S5, Fig. S6, Fig. S7, Fig. S8, Fig. S9, Fig. S10, Fig. S11, Fig. S12, Fig. S13, Fig. S14, Fig. S16, Fig. S17, Fig. S18, Fig. S19, Fig. S20, Fig. S21, Fig. S22 …]
